# Supplementary material for: Phosphorylation Targets of DNA-PK and Their Role in HIV-1 Replication
Source: Cells. 2020 Aug 16;9(8):1907. doi: 10.3390/cells9081907 (PMC7464883; doi:10.3390/cells9081907)
Supplement: Supplementary file 1 [file cells-09-01907-s001.zip › Table S1.xlsx]

## Sheet: DAVID_clustering
Annotation Cluster 1	Enrichment Score: 9.959070446203162
Category	Term	Count	%	PValue	Genes	List Total	Pop Hits	Pop Total	Fold Enrichment	Bonferroni	Benjamini	FDR
GOTERM_BP_DIRECT	GO:0006303~double-strand break repair via nonhomologous end joining	12	17.91044776119403	6.235072910121489E-16	Q13315, P49959, Q92878, P12956, Q13426, P13010, O60934, Q9H9Q4, Q9UGP5, Q96SD1, P78527, P16104	66	63	16792	48.46176046176046	6.008527009271347E-13	6.008527009271347E-13	1.0436096431476471E-12
KEGG_PATHWAY	hsa03450:Non-homologous end-joining	9	13.432835820895523	8.912188376291136E-15	P49959, Q92878, P12956, Q13426, P13010, Q9H9Q4, Q9UGP5, Q96SD1, P78527	54	13	6879	88.1923076923077	1.1546319456101628E-12	1.1546319456101628E-12	1.0347278589506459E-11
UP_KEYWORDS	DNA damage	17	25.37313432835821	1.5082854709442833E-14	P49959, Q96T60, Q92878, P12956, O60934, P13010, P09874, P15927, P78527, Q13315, Q14191, Q13426, Q9H9Q4, Q9UGP5, P55072, Q96SD1, P16104	67	352	20581	14.835354477611942	2.5215385335286555E-12	4.2021941482062175E-13	1.836308882730009E-11
UP_KEYWORDS	DNA repair	16	23.88059701492537	1.9590079490359892E-14	P49959, Q96T60, Q92878, P12956, O60934, P13010, P09874, P15927, P78527, Q14191, Q13426, Q9H9Q4, Q9UGP5, P55072, Q96SD1, P16104	67	293	20581	16.774285568743313	3.26316751397826E-12	4.661826480401032E-13	2.37698749572246E-11
GOTERM_BP_DIRECT	GO:0006302~double-strand break repair	11	16.417910447761194	6.524055467296192E-14	Q14191, P49959, Q92878, Q13426, P13010, O60934, Q9H9Q4, P09874, P55072, P78527, P16104	66	66	16792	42.4040404040404	5.88835646908592E-11	2.94417823454296E-11	1.0178524689763435E-10
GOTERM_CC_DIRECT	GO:0070419~nonhomologous end joining complex	6	8.955223880597014	2.964400001312687E-11	P12956, Q13426, P13010, Q9H9Q4, Q96SD1, P78527	67	8	18224	204.0	4.9801842649799255E-9	1.6600614216599752E-9	3.6092862032433004E-8
GOTERM_CC_DIRECT	GO:0000784~nuclear chromosome, telomeric region	11	16.417910447761194	3.61473953737518E-11	Q13315, Q14191, P49959, Q92878, P12956, P13010, O60934, P09874, Q96SD1, P15927, P78527	67	130	18224	23.015384615384615	6.072766289832998E-9	1.5181915724582495E-9	4.401112807528307E-8
GOTERM_MF_DIRECT	GO:0003684~damaged DNA binding	8	11.940298507462686	4.6882784407068746E-9	P04637, Q96T60, P12956, P13010, O60934, Q96SD1, P15927, P16104	67	63	16881	31.994314143567873	1.111121373686963E-6	2.7778045919024663E-7	6.0393307910189264E-6
UP_KEYWORDS	DNA recombination	7	10.44776119402985	2.3173907033448484E-7	P12956, Q13426, P13010, Q96SD1, P15927, P78527, P16104	67	81	20581	26.54634236226276	3.8699680385279045E-5	3.225030569375953E-6	2.818674439519775E-4
GOTERM_BP_DIRECT	GO:0006310~DNA recombination	7	10.44776119402985	7.94480484833325E-7	Q14191, P49959, Q92878, P12956, Q13426, P13010, Q9H9Q4	66	83	16792	21.457466228550565	7.163649700089314E-4	6.514530358903148E-5	0.001238742268772075
GOTERM_MF_DIRECT	GO:0008022~protein C-terminus binding	7	10.44776119402985	7.68477838225232E-5	P27348, P49959, P12956, P08670, Q13426, P13010, P08047	67	182	16881	9.690585533869116	0.018048759003291392	0.0014000670375586832	0.09894834102797123
GOTERM_BP_DIRECT	GO:0075713~establishment of integrated proviral latency	3	4.477611940298507	4.0695867275282693E-4	P12956, Q13426, P13010	66	8	16792	95.40909090909092	0.30729526307134414	0.011773735396862772	0.6326471016998347
Annotation Cluster 2	Enrichment Score: 6.053812315218401
Category	Term	Count	%	PValue	Genes	List Total	Pop Hits	Pop Total	Fold Enrichment	Bonferroni	Benjamini	FDR
GOTERM_CC_DIRECT	GO:0070419~nonhomologous end joining complex	6	8.955223880597014	2.964400001312687E-11	P12956, Q13426, P13010, Q9H9Q4, Q96SD1, P78527	67	8	18224	204.0	4.9801842649799255E-9	1.6600614216599752E-9	3.6092862032433004E-8
GOTERM_BP_DIRECT	GO:0032481~positive regulation of type I interferon production	5	7.462686567164178	4.456741607851587E-5	P49959, Q08211, P12956, P13010, P78527	66	51	16792	24.943553178847296	0.03940337686696338	0.0018256362737139042	0.06946667069001045
GOTERM_BP_DIRECT	GO:0048660~regulation of smooth muscle cell proliferation	3	4.477611940298507	5.219258343952908E-4	P12956, P13010, P78527	66	9	16792	84.80808080808082	0.3755599811801472	0.014607879376004718	0.8106922526040061
Annotation Cluster 3	Enrichment Score: 5.130613644751263
Category	Term	Count	%	PValue	Genes	List Total	Pop Hits	Pop Total	Fold Enrichment	Bonferroni	Benjamini	FDR
GOTERM_BP_DIRECT	GO:0000723~telomere maintenance	7	10.44776119402985	4.72408504059992E-9	Q13315, Q14191, Q92878, P12956, P13010, O60934, P15927	66	36	16792	49.47138047138048	4.261115612358424E-6	8.522245750208768E-7	7.365766208078384E-6
GOTERM_BP_DIRECT	GO:0071480~cellular response to gamma radiation	5	7.462686567164178	1.1645421630252142E-6	Q13315, Q14191, P12956, P13010, P16104	66	21	16792	60.57720057720058	0.0010498661471902704	8.079809278793704E-5	0.0018157320837652868
GOTERM_BP_DIRECT	GO:0071481~cellular response to X-ray	3	4.477611940298507	6.507783822173186E-4	Q13315, P12956, P13010	66	10	16792	76.32727272727273	0.44411463709015453	0.017122109563056376	1.009886315496289
GOTERM_BP_DIRECT	GO:0007420~brain development	6	8.955223880597014	8.387632213895509E-4	Q01581, Q13315, Q14191, P12956, P13010, P78527	66	190	16792	8.03444976076555	0.5308730629347232	0.020248457343860715	1.2998220013161643
Annotation Cluster 4	Enrichment Score: 5.007549336693175
Category	Term	Count	%	PValue	Genes	List Total	Pop Hits	Pop Total	Fold Enrichment	Bonferroni	Benjamini	FDR
GOTERM_MF_DIRECT	GO:0005524~ATP binding	23	34.32835820895522	2.375501222011049E-8	Q12905, P34932, Q96T60, Q92878, P12956, Q02790, P13010, Q5TBM3, P35579, P78527, P60842, P04637, Q13315, Q14191, P07900, P11142, Q08211, P31751, P0DMV8, P49770, Q00839, P55072, P31749	67	1495	16881	3.8762342135476464	5.629922105399032E-6	6.255484658046484E-7	3.060064849291777E-5
UP_KEYWORDS	Nucleotide-binding	22	32.83582089552239	8.977579178590836E-8	P07437, P34932, Q96T60, Q92878, P12956, P13010, Q5TBM3, P35579, P68371, P78527, P60842, Q13315, Q14191, P11142, P07900, Q08211, P31751, P0DMV8, Q00839, P55072, Q9BUF5, P31749	67	1788	20581	3.779608668069051	1.4992445515837893E-5	1.3629588806463033E-6	1.0919562667410787E-4
UP_KEYWORDS	ATP-binding	19	28.35820895522388	2.352429822704176E-7	P34932, Q96T60, Q92878, P12956, P13010, Q5TBM3, P35579, P78527, P60842, Q13315, Q14191, P11142, P07900, Q08211, P31751, P0DMV8, Q00839, P55072, P31749	67	1391	20581	4.195832483878236	3.928481099924053E-5	3.021963331351074E-6	2.8612929502402906E-4
UP_SEQ_FEATURE	nucleotide phosphate-binding region:ATP	10	14.925373134328357	0.005066981351347274	Q14191, Q96T60, Q08211, Q92878, P31751, Q00839, P55072, P35579, P31749, P60842	67	994	20063	3.0125529295174025	0.8335718004967477	0.2583406335823706	6.719989849889618
INTERPRO	IPR027417:P-loop containing nucleoside triphosphate hydrolase	8	11.940298507462686	0.03606391176884502	Q14191, Q96T60, Q08211, Q92878, Q00839, P55072, P35579, P60842	67	879	18559	2.521046643913538	0.9998620651368684	0.6275440691124172	37.794042723833364
Annotation Cluster 5	Enrichment Score: 4.79549914854044
Category	Term	Count	%	PValue	Genes	List Total	Pop Hits	Pop Total	Fold Enrichment	Bonferroni	Benjamini	FDR
UP_KEYWORDS	DNA damage	17	25.37313432835821	1.5082854709442833E-14	P49959, Q96T60, Q92878, P12956, O60934, P13010, P09874, P15927, P78527, Q13315, Q14191, Q13426, Q9H9Q4, Q9UGP5, P55072, Q96SD1, P16104	67	352	20581	14.835354477611942	2.5215385335286555E-12	4.2021941482062175E-13	1.836308882730009E-11
GOTERM_CC_DIRECT	GO:0000784~nuclear chromosome, telomeric region	11	16.417910447761194	3.61473953737518E-11	Q13315, Q14191, P49959, Q92878, P12956, P13010, O60934, P09874, Q96SD1, P15927, P78527	67	130	18224	23.015384615384615	6.072766289832998E-9	1.5181915724582495E-9	4.401112807528307E-8
GOTERM_BP_DIRECT	GO:1901796~regulation of signal transduction by p53 class mediator	11	16.417910447761194	4.241087368161111E-11	P04637, Q13315, Q14191, P49959, Q00987, Q92878, P20226, O60934, Q16576, P15927, P31749	66	124	16792	22.569892473118276	3.825458827488859E-8	1.2751529610000034E-8	6.612675962358594E-8
GOTERM_MF_DIRECT	GO:0004003~ATP-dependent DNA helicase activity	7	10.44776119402985	2.3684081673870527E-9	Q14191, P49959, Q08211, Q92878, P12956, P13010, O60934	67	32	16881	55.115205223880594	5.613125714232226E-7	1.871042254464328E-7	3.0509280990465015E-6
GOTERM_BP_DIRECT	GO:0000723~telomere maintenance	7	10.44776119402985	4.72408504059992E-9	Q13315, Q14191, Q92878, P12956, P13010, O60934, P15927	66	36	16792	49.47138047138048	4.261115612358424E-6	8.522245750208768E-7	7.365766208078384E-6
GOTERM_BP_DIRECT	GO:0032508~DNA duplex unwinding	7	10.44776119402985	1.6712543843644593E-8	Q14191, P49959, Q08211, Q92878, P12956, P13010, O60934	66	44	16792	40.47658402203857	1.5074601004583243E-5	2.512449281732998E-6	2.6058099966697057E-5
BIOCARTA	h_atmPathway:ATM Signaling Pathway	8	11.940298507462686	2.618078599857722E-8	P04637, Q13315, P05412, P49959, Q00987, Q92878, P25963, O60934	30	21	1625	20.634920634920636	3.115508719675475E-6	3.115508719675475E-6	3.0008224971567188E-5
GOTERM_CC_DIRECT	GO:0035861~site of double-strand break	6	8.955223880597014	8.43480002703558E-8	P49959, Q92878, O60934, P55072, P15927, P16104	67	31	18224	52.64516129032258	1.4170364239229905E-5	2.024350042373335E-6	1.0269747984237299E-4
GOTERM_BP_DIRECT	GO:0006281~DNA repair	10	14.925373134328357	2.857806908550247E-7	Q13315, Q14191, Q96T60, P49959, Q92878, O60934, Q9UGP5, P09874, P55072, Q13263	66	235	16792	10.826563507414571	2.5774099909614545E-4	3.2221258386089247E-5	4.455866972730149E-4
GOTERM_BP_DIRECT	GO:0000724~double-strand break repair via homologous recombination	7	10.44776119402985	4.006543690524268E-7	Q13315, P49959, Q92878, O60934, P09874, P15927, P16104	66	74	16792	24.06715806715807	3.613250196342621E-4	4.015367306942075E-5	6.246961852363064E-4
GOTERM_BP_DIRECT	GO:0006310~DNA recombination	7	10.44776119402985	7.94480484833325E-7	Q14191, P49959, Q92878, P12956, Q13426, P13010, Q9H9Q4	66	83	16792	21.457466228550565	7.163649700089314E-4	6.514530358903148E-5	0.001238742268772075
GOTERM_BP_DIRECT	GO:0006260~DNA replication	8	11.940298507462686	2.2157340735622732E-6	Q13315, Q14191, P49959, Q92878, O60934, Q16576, Q9UGP5, P15927	66	155	16792	13.131573802541546	0.001996598488695822	1.4274654992163516E-4	0.003454704104932649
GOTERM_BP_DIRECT	GO:0000732~strand displacement	5	7.462686567164178	2.8669472303499894E-6	Q13315, Q14191, P49959, Q92878, O60934	66	26	16792	48.92773892773893	0.002582649316718033	1.7238448067213863E-4	0.004470034299541847
GOTERM_BP_DIRECT	GO:0000731~DNA synthesis involved in DNA repair	5	7.462686567164178	9.781860371949007E-6	Q13315, Q14191, P49959, Q92878, O60934	66	35	16792	36.34632034632035	0.00878447029436813	5.188818759548353E-4	0.01525073255953524
GOTERM_CC_DIRECT	GO:0000781~chromosome, telomeric region	5	7.462686567164178	2.283356466179402E-5	Q13315, P49959, O60934, P15927, P16104	67	46	18224	29.565217391304348	0.0038287342933048807	3.1962246477601486E-4	0.027797357151315705
GOTERM_BP_DIRECT	GO:0000729~DNA double-strand break processing	4	5.970149253731343	2.4365331597643388E-5	Q13315, P49959, Q92878, O60934	66	15	16792	67.84646464646465	0.021738044693314307	0.001046014300022935	0.037983533579744044
GOTERM_MF_DIRECT	GO:0047485~protein N-terminus binding	6	8.955223880597014	3.823895977978247E-5	P04637, Q13315, P27348, O60934, P09874, P15927	67	97	16881	15.584859209109093	0.009021863292915211	7.549487780859065E-4	0.049247347724901136
GOTERM_BP_DIRECT	GO:0031860~telomeric 3' overhang formation	3	4.477611940298507	8.808265542037993E-5	P49959, Q92878, O60934	66	4	16792	190.81818181818184	0.0763795448050345	0.0033051116580754547	0.13724975005855455
GOTERM_BP_DIRECT	GO:1904354~negative regulation of telomere capping	3	4.477611940298507	1.4643739359513039E-4	Q13315, Q92878, O60934	66	5	16792	152.65454545454546	0.1237433058951668	0.0052699130759572554	0.22808056979443103
GOTERM_CC_DIRECT	GO:0030870~Mre11 complex	3	4.477611940298507	1.9196150895520728E-4	P49959, Q92878, O60934	67	6	18224	136.0	0.031738060094742226	0.0020137589883688634	0.23347133802940068
GOTERM_MF_DIRECT	GO:0003691~double-stranded telomeric DNA binding	3	4.477611940298507	4.151968282718922E-4	Q92878, P12956, P13010	67	8	16881	94.48320895522387	0.09373369566320133	0.005772807177146455	0.5335295855666944
BIOCARTA	h_atrbrcaPathway:Role of BRCA1, BRCA2 and ATR in Cancer Susceptibility	5	7.462686567164178	4.80026148903255E-4	P04637, Q13315, P49959, Q92878, O60934	30	22	1625	12.310606060606059	0.0555351671999067	0.014182671346572473	0.5488230594639099
GOTERM_BP_DIRECT	GO:0032206~positive regulation of telomere maintenance	3	4.477611940298507	7.934104183134385E-4	P49959, Q92878, O60934	66	11	16792	69.38842975206612	0.511267635949711	0.0202476425936563	1.2299455944395743
GOTERM_BP_DIRECT	GO:0033674~positive regulation of kinase activity	3	4.477611940298507	7.934104183134385E-4	P49959, Q92878, O60934	66	11	16792	69.38842975206612	0.511267635949711	0.0202476425936563	1.2299455944395743
KEGG_PATHWAY	hsa03440:Homologous recombination	4	5.970149253731343	0.0013698656006590373	P49959, Q92878, O60934, P15927	54	29	6879	17.57088122605364	0.16322880926108452	0.014740661368145114	1.5836945900403188
UP_KEYWORDS	Chromosome	7	10.44776119402985	0.0017653916831611451	Q9UNZ2, P49959, Q92878, P12956, P13010, O60934, P16104	67	400	20581	5.375634328358209	0.255528683295292	0.01048326897619567	2.126240666200152
GOTERM_BP_DIRECT	GO:0007004~telomere maintenance via telomerase	3	4.477611940298507	0.0021688880833641	Q13315, P49959, Q92878	66	18	16792	42.40404040404041	0.8589247244394224	0.04452398727885343	3.328727424422151
GOTERM_MF_DIRECT	GO:0008408~3'-5' exonuclease activity	3	4.477611940298507	0.0024662515382968316	Q14191, P49959, Q92878	67	19	16881	39.78240377062058	0.4430186741021611	0.02408941963330935	3.130833588314963
UP_KEYWORDS	Meiosis	4	5.970149253731343	0.002493647122431444	P49959, Q92878, O60934, P16104	67	84	20581	14.627576403695807	0.34095216527968164	0.01380249851880766	2.9912004698438133
GOTERM_BP_DIRECT	GO:0031954~positive regulation of protein autophosphorylation	3	4.477611940298507	0.0029547232240017835	P49959, Q92878, O60934	66	21	16792	36.34632034632035	0.9306858027210428	0.05758868177110754	4.508989377248939
GOTERM_CC_DIRECT	GO:0016605~PML body	4	5.970149253731343	0.005400595481159507	P04637, P49959, O60934, P15927	67	98	18224	11.10204081632653	0.5973787067658923	0.042396865376286286	6.380632529154607
GOTERM_BP_DIRECT	GO:0007131~reciprocal meiotic recombination	3	4.477611940298507	0.0059849184135943945	Q13315, P49959, Q92878	66	30	16792	25.44242424242424	0.9955489516946529	0.1066747050920206	8.935020353115764
GOTERM_BP_DIRECT	GO:0000077~DNA damage checkpoint	3	4.477611940298507	0.0059849184135943945	Q13315, O60934, P16104	66	30	16792	25.44242424242424	0.9955489516946529	0.1066747050920206	8.935020353115764
GOTERM_BP_DIRECT	GO:0000722~telomere maintenance via recombination	3	4.477611940298507	0.006790348173324196	Q14191, Q92878, P15927	66	32	16792	23.85227272727273	0.9978575039543726	0.1135278448112651	10.078743000871581
UP_KEYWORDS	Telomere	3	4.477611940298507	0.006952619905311922	P49959, Q92878, O60934	67	39	20581	23.629161882893225	0.6881218246290334	0.0346913193330568	8.136015826539921
GOTERM_BP_DIRECT	GO:0051321~meiotic cell cycle	3	4.477611940298507	0.007642154542437133	P49959, O60934, P16104	66	34	16792	22.449197860962563	0.9990118715952051	0.12027203834364808	11.27368584865055
UP_KEYWORDS	Cell cycle	5	7.462686567164178	0.15534291637079	P04637, Q13315, Q92878, O60934, P16104	67	650	20581	2.362916188289322	0.9999999999994303	0.41852455945962685	87.17070667560778
Annotation Cluster 6	Enrichment Score: 3.197754772307167
Category	Term	Count	%	PValue	Genes	List Total	Pop Hits	Pop Total	Fold Enrichment	Bonferroni	Benjamini	FDR
GOTERM_BP_DIRECT	GO:1900034~regulation of cellular response to heat	7	10.44776119402985	4.341829724629379E-7	Q13315, P07900, P11142, Q02790, P0DMV8, Q5TBM3, P15927	66	75	16792	23.746262626262627	3.915564479403111E-4	3.916254574576339E-5	6.769734744449529E-4
KEGG_PATHWAY	hsa04915:Estrogen signaling pathway	8	11.940298507462686	9.263225466701843E-6	P07900, P05412, P11142, Q02790, P31751, P0DMV8, P08047, P31749	54	99	6879	10.294051627384961	0.0012035001003550816	4.0132774252876757E-4	0.010786946438079426
INTERPRO	IPR013126:Heat shock protein 70 family	4	5.970149253731343	1.8957330963343487E-5	P34932, P11142, P0DMV8, Q5TBM3	67	15	18559	73.86666666666667	0.004577210077042926	0.004577210077042926	0.02449857364910102
INTERPRO	IPR018181:Heat shock protein 70, conserved site	4	5.970149253731343	1.8957330963343487E-5	P34932, P11142, P0DMV8, Q5TBM3	67	15	18559	73.86666666666667	0.004577210077042926	0.004577210077042926	0.02449857364910102
GOTERM_MF_DIRECT	GO:0016887~ATPase activity	7	10.44776119402985	7.921134597555032E-5	Q14191, P07900, P11142, Q92878, P0DMV8, P55072, P35579	67	183	16881	9.637631514558356	0.01859870183262491	0.001340089317044324	0.1019902050651833
UP_KEYWORDS	Stress response	5	7.462686567164178	3.001512628726684E-4	P07900, P34932, P11142, P0DMV8, Q5TBM3	67	100	20581	15.358955223880596	0.04889687609905169	0.002781279776282286	0.3644676132396829
UP_KEYWORDS	Chaperone	6	8.955223880597014	4.6599984649354457E-4	P07900, P11142, O75607, Q02790, P0DMV8, Q16576	67	201	20581	9.169525506794386	0.07488767139577102	0.0038844415880595617	0.5653308695060533
GOTERM_BP_DIRECT	GO:0006986~response to unfolded protein	4	5.970149253731343	5.705508853206938E-4	P07900, P34932, P11142, Q5TBM3	66	42	16792	24.23088023088023	0.40237019248153616	0.015478466001773938	0.8859060906151184
GOTERM_BP_DIRECT	GO:0042026~protein refolding	3	4.477611940298507	0.0014996360748590508	P07900, P11142, P0DMV8	66	15	16792	50.88484848484848	0.741713801495268	0.03327593447446875	2.312813818173487
KEGG_PATHWAY	hsa04141:Protein processing in endoplasmic reticulum	7	10.44776119402985	0.0017747179495567372	P07900, P11142, Q9UNZ2, P0DMV8, Q9UMX0, Q5TBM3, P55072	54	169	6879	5.27646285338593	0.2061956840176261	0.016358880485205285	2.0473334279988653
GOTERM_BP_DIRECT	GO:0046034~ATP metabolic process	3	4.477611940298507	0.006790348173324196	P11142, P0DMV8, P55072	66	32	16792	23.85227272727273	0.9978575039543726	0.1135278448112651	10.078743000871581
KEGG_PATHWAY	hsa05134:Legionellosis	4	5.970149253731343	0.008121712979237338	P11142, P25963, P0DMV8, P55072	54	54	6879	9.436213991769547	0.6535904692115505	0.04704528079002712	9.059749800016714
GOTERM_MF_DIRECT	GO:0051082~unfolded protein binding	4	5.970149253731343	0.009148343765968474	P07900, P11142, P0DMV8, P68371	67	110	16881	9.162008141112619	0.8867475522884285	0.07484183593755289	11.164975466588267
GOTERM_CC_DIRECT	GO:0043209~myelin sheath	4	5.970149253731343	0.017750538324857068	P07900, P11142, P55072, P68371	67	152	18224	7.157894736842104	0.9506528232875857	0.10928070935520406	19.59244261691797
KEGG_PATHWAY	hsa04612:Antigen processing and presentation	4	5.970149253731343	0.0204502019397201	P07900, P34932, P11142, P0DMV8	54	76	6879	6.704678362573099	0.9318528770717007	0.0805137585041551	21.386082678488815
GOTERM_BP_DIRECT	GO:0006457~protein folding	3	4.477611940298507	0.15389340340999835	P07900, P11142, Q02790	66	180	16792	4.240404040404041	1.0	0.833779873735208	92.61388620329289
Annotation Cluster 7	Enrichment Score: 2.8048312535366526
Category	Term	Count	%	PValue	Genes	List Total	Pop Hits	Pop Total	Fold Enrichment	Bonferroni	Benjamini	FDR
GOTERM_BP_DIRECT	GO:0045892~negative regulation of transcription, DNA-templated	11	16.417910447761194	2.02618040797177E-5	P04637, Q12906, P05412, P11142, P27348, Q00987, P12956, P13010, P14859, Q13263, Q13901	66	499	16792	5.608550434201736	0.018110333097354214	9.614497442207437E-4	0.03158741975961554
UP_KEYWORDS	Activator	10	14.925373134328357	2.484800741916846E-4	P04637, Q12905, P05412, Q08211, P12956, P13010, P14859, P01106, P11831, P08047	67	661	20581	4.647187662293675	0.04065193937410083	0.0024382771924883473	0.3018113363186359
UP_KEYWORDS	Transcription	19	28.35820895522388	4.0456371221154547E-4	Q12906, Q12905, Q00403, P12956, P20226, P43354, P13010, P14859, Q16576, P09874, P24928, P04637, P05412, P11142, P01106, P11831, P08047, Q13263, Q13901	67	2398	20581	2.433862796111187	0.06534313861357277	0.0035503043036558823	0.4909674486690885
GOTERM_BP_DIRECT	GO:0045893~positive regulation of transcription, DNA-templated	9	13.432835820895523	8.055646338756871E-4	P04637, Q12906, Q12905, P05412, P12956, P20226, P01106, P08047, Q13263	66	515	16792	4.446248896734334	0.5166006360183049	0.019989510214452944	1.2486764940621065
UP_KEYWORDS	Transcription regulation	18	26.865671641791046	8.568298895384085E-4	Q12906, Q12905, Q00403, P12956, P20226, P43354, P13010, P14859, Q16576, P09874, P04637, P05412, P11142, P01106, P11831, P08047, Q13263, Q13901	67	2332	20581	2.3710222472542943	0.13337760595551074	0.006204667954928467	1.0372056957652975
GOTERM_MF_DIRECT	GO:0044212~transcription regulatory region DNA binding	6	8.955223880597014	0.0014603414765678674	P04637, P05412, P12956, P20226, P13010, P08047	67	213	16881	7.097330250157662	0.2927378494953249	0.01562007971097601	1.8649434103421902
GOTERM_MF_DIRECT	GO:0003700~transcription factor activity, sequence-specific DNA binding	8	11.940298507462686	0.08052072389628182	P04637, P05412, P20226, P14859, P01106, P11831, P08047, Q13263	67	961	16881	2.097442030223492	0.999999997712079	0.3844622976942812	66.08780980642314
GOTERM_BP_DIRECT	GO:0006351~transcription, DNA-templated	11	16.417910447761194	0.22031104785954225	P04637, Q12906, Q12905, P11142, Q15653, P12956, P43354, P13010, P14859, Q16576, Q13901	66	1955	16792	1.43154305200341	1.0	0.9174319443279652	97.93536009341972
Annotation Cluster 8	Enrichment Score: 2.532297354491675
Category	Term	Count	%	PValue	Genes	List Total	Pop Hits	Pop Total	Fold Enrichment	Bonferroni	Benjamini	FDR
GOTERM_CC_DIRECT	GO:0030529~intracellular ribonucleoprotein complex	8	11.940298507462686	5.956848086307405E-7	Q12906, Q12905, P11142, P52597, Q08211, P07910, Q00839, P09651	67	136	18224	16.0	1.0007007030632398E-4	1.1119391251313004E-5	7.252709447680417E-4
UP_SEQ_FEATURE	cross-link:Glycyl lysine isopeptide (Lys-Gly) (interchain with G-Cter in SUMO)	7	10.44776119402985	1.0565395190453976E-6	P04637, P52597, P07910, P25963, Q13426, P08047, P09651	67	102	20063	20.550336552531462	3.728891068326412E-4	1.8646193744342732E-4	0.001446830571716351
GOTERM_BP_DIRECT	GO:0010467~gene expression	6	8.955223880597014	1.1189707245585033E-6	P52597, P07910, Q9H4A6, Q00839, P09651, P24928	66	48	16792	31.803030303030305	0.0010088029740218385	8.410580942597168E-5	0.0017446785400609954
GOTERM_BP_DIRECT	GO:0000398~mRNA splicing, via spliceosome	8	11.940298507462686	2.331958273011157E-5	P11142, P52597, Q08211, P07910, P35637, Q00839, P09651, P24928	66	222	16792	9.168441168441168	0.020814826598745007	0.0010511725747116563	0.0363535750794064
UP_KEYWORDS	Spliceosome	5	7.462686567164178	7.415013408265513E-4	P11142, P52597, P07910, Q00839, P09651	67	127	20581	12.093665530614642	0.11651119363309304	0.00561493413354297	0.8981761538249589
GOTERM_BP_DIRECT	GO:0032211~negative regulation of telomere maintenance via telomerase	3	4.477611940298507	9.497166347704134E-4	P07910, Q00839, P09651	66	12	16792	63.60606060606061	0.5755883605762627	0.02173597202637989	1.470576218822206
UP_KEYWORDS	RNA-binding	9	13.432835820895523	0.001254211567362293	Q12906, P52597, Q08211, P07910, P35637, Q00839, P09651, Q13901, P60842	67	665	20581	4.1573111884188085	0.18907912233524715	0.00802855114030765	1.5148827871385384
GOTERM_MF_DIRECT	GO:0003723~RNA binding	9	13.432835820895523	0.0012705410299600525	Q12906, Q12905, P52597, P07910, P35637, Q16576, Q00839, P09651, Q13901	67	547	16881	4.145515566591176	0.2601513774366102	0.014245636737007072	1.6243841923900604
UP_KEYWORDS	Viral nucleoprotein	3	4.477611940298507	0.0036280032069930294	P52597, P07910, P09651	67	28	20581	32.91204690831557	0.45500478386625154	0.01938950181033927	4.324526474720569
GOTERM_CC_DIRECT	GO:0071013~catalytic step 2 spliceosome	4	5.970149253731343	0.004528206645442534	P52597, P07910, Q00839, P09651	67	92	18224	11.826086956521738	0.5334855691029714	0.03933526953227673	5.375918514203248
GOTERM_CC_DIRECT	GO:0019013~viral nucleocapsid	3	4.477611940298507	0.00459514538954353	P52597, P07910, P09651	67	28	18224	29.14285714285714	0.5387262378748305	0.03794934945433426	5.4533597552762
UP_KEYWORDS	mRNA splicing	5	7.462686567164178	0.009723164856415141	P11142, P52597, P07910, Q00839, P09651	67	260	20581	5.907290470723306	0.8044059932097198	0.04685819989256923	11.205285687507804
UP_KEYWORDS	Virion	3	4.477611940298507	0.009977258393200532	P52597, P07910, P09651	67	47	20581	19.607176881549695	0.8126112459071818	0.04671832740484505	11.482010717866276
UP_KEYWORDS	Ribonucleoprotein	5	7.462686567164178	0.01504192727494128	P52597, P07910, P08865, Q00839, P09651	67	296	20581	5.1888362242839845	0.9204274542067228	0.06612037827476669	16.83530395940801
KEGG_PATHWAY	hsa03040:Spliceosome	5	7.462686567164178	0.01883529332025593	P11142, P07910, P0DMV8, Q00839, P09651	54	133	6879	4.789055973266499	0.9155792270802133	0.07664366526780297	19.863457299982677
UP_KEYWORDS	mRNA processing	5	7.462686567164178	0.021915704288284984	P11142, P52597, P07910, Q00839, P09651	67	332	20581	4.626191332494155	0.9752918779501094	0.0927931748017291	23.62604529570541
GOTERM_BP_DIRECT	GO:0008543~fibroblast growth factor receptor signaling pathway	3	4.477611940298507	0.04018911650864928	P52597, P09651, P24928	66	82	16792	9.30820399113082	0.9999999999999999	0.41054638467553994	47.24787200540413
GOTERM_CC_DIRECT	GO:0005681~spliceosomal complex	3	4.477611940298507	0.04562584173357936	P11142, P07910, P09651	67	94	18224	8.680851063829786	0.9996084954721406	0.230117301928497	43.36751800272607
INTERPRO	IPR000504:RNA recognition motif domain	4	5.970149253731343	0.0465868542194294	P52597, P07910, P35637, P09651	67	226	18559	4.902654867256636	0.9999903164444348	0.6847874612107627	46.02163939494235
GOTERM_MF_DIRECT	GO:0000166~nucleotide binding	5	7.462686567164178	0.04719674000686737	P07900, P52597, P07910, P35637, P09651	67	348	16881	3.62004632012352	0.9999894375040839	0.26031555100047676	46.35557910870693
GOTERM_BP_DIRECT	GO:0006396~RNA processing	3	4.477611940298507	0.05431650045364083	P52597, Q08211, Q00839	66	97	16792	7.868791002811622	1.0	0.49845343616062676	58.13702648156445
INTERPRO	IPR012677:Nucleotide-binding, alpha-beta plait	4	5.970149253731343	0.06775859506049581	P52597, P07910, P35637, P09651	67	264	18559	4.196969696969697	0.9999999577458	0.7291310514719087	59.61960078722301
SMART	SM00360:RRM	4	5.970149253731343	0.07241035179578181	P52597, P07910, P35637, P09651	47	212	10057	4.037334403853873	0.9935010252124766	0.8133842545135205	53.74144618007972
GOTERM_MF_DIRECT	GO:0003676~nucleic acid binding	7	10.44776119402985	0.18638945666824716	Q14191, P52597, Q08211, P07910, P35637, P09651, P60842	67	985	16881	1.790544738237745	1.0	0.6707914858649004	92.98533210281091
Annotation Cluster 9	Enrichment Score: 2.503347141838965
Category	Term	Count	%	PValue	Genes	List Total	Pop Hits	Pop Total	Fold Enrichment	Bonferroni	Benjamini	FDR
GOTERM_MF_DIRECT	GO:0008134~transcription factor binding	12	17.91044776119403	1.1911399946953409E-8	P04637, P05412, Q00403, P25963, P20226, O60934, P01106, P11831, P08047, P09874, P78527, P63104	67	284	16881	10.645995375236494	2.8229978268345945E-6	4.0328589179239316E-7	1.5343986636828788E-5
KEGG_PATHWAY	hsa05203:Viral carcinogenesis	9	13.432835820895523	1.517327238217906E-4	P04637, P05412, P27348, Q00403, Q00987, P25963, P20226, P11831, P63104	54	205	6879	5.592682926829268	0.019533451526085766	0.003937577477735155	0.1765575252746121
GOTERM_BP_DIRECT	GO:0045944~positive regulation of transcription from RNA polymerase II promoter	13	19.402985074626866	3.360016842934691E-4	P04637, P05412, P12956, P25963, P43354, P01106, P11831, P08047, P09874, Q5TBM3, Q13263, P31749, P78527	66	981	16792	3.3715750779970963	0.2614928145348737	0.010398128904712589	0.5226095669941588
GOTERM_BP_DIRECT	GO:0006366~transcription from RNA polymerase II promoter	8	11.940298507462686	0.0035919287524116446	P04637, P05412, Q00403, P20226, P01106, P11831, P09874, P24928	66	513	16792	3.967629511489161	0.9610607479317228	0.06672797723823687	5.456106078624757
GOTERM_MF_DIRECT	GO:0000978~RNA polymerase II core promoter proximal region sequence-specific DNA binding	6	8.955223880597014	0.012540268187213348	P05412, P07910, P20226, P01106, P11831, P08047	67	355	16881	4.258398150094597	0.9497545832425005	0.09799234653929678	15.003681459094654
GOTERM_MF_DIRECT	GO:0043565~sequence-specific DNA binding	7	10.44776119402985	0.015583684448656815	P04637, P05412, P43354, P14859, P01106, P08047, Q13263	67	518	16881	3.4048003227107704	0.9758244527131839	0.11314861448482383	18.317140866574512
GOTERM_BP_DIRECT	GO:0007265~Ras protein signal transduction	3	4.477611940298507	0.030098427790805484	P04637, P05412, Q13263	66	70	16792	10.903896103896106	0.9999999999989325	0.3293470184853853	37.90473539223924
GOTERM_MF_DIRECT	GO:0003700~transcription factor activity, sequence-specific DNA binding	8	11.940298507462686	0.08052072389628182	P04637, P05412, P20226, P14859, P01106, P11831, P08047, Q13263	67	961	16881	2.097442030223492	0.999999997712079	0.3844622976942812	66.08780980642314
GOTERM_MF_DIRECT	GO:0003682~chromatin binding	4	5.970149253731343	0.19672174274716245	P04637, Q14191, P05412, Q13263	67	391	16881	2.5775470473718367	1.0	0.6845278716837726	94.05014822576658
GOTERM_BP_DIRECT	GO:0008285~negative regulation of cell proliferation	3	4.477611940298507	0.455550510752274	P04637, P05412, P11831	66	396	16792	1.9274563820018367	1.0	0.997251646541636	99.9923604839376
Annotation Cluster 10	Enrichment Score: 2.262936148977312
Category	Term	Count	%	PValue	Genes	List Total	Pop Hits	Pop Total	Fold Enrichment	Bonferroni	Benjamini	FDR
GOTERM_BP_DIRECT	GO:0090305~nucleic acid phosphodiester bond hydrolysis	5	7.462686567164178	2.0219904461962678E-4	Q14191, Q96T60, P49959, Q92878, Q96SD1	66	75	16792	16.961616161616163	0.16673368299468072	0.0067328609136021456	0.3148029302029065
UP_KEYWORDS	Exonuclease	3	4.477611940298507	0.01167154387490295	Q14191, P49959, Q96SD1	67	51	20581	18.069359086918347	0.8592277438246123	0.05300497726699849	13.307061717409352
UP_KEYWORDS	Nuclease	3	4.477611940298507	0.06891030099470323	Q14191, P49959, Q96SD1	67	134	20581	6.87714413009579	0.9999933689216509	0.24217012029064433	58.03965074291491
Annotation Cluster 11	Enrichment Score: 2.2160212903106995
Category	Term	Count	%	PValue	Genes	List Total	Pop Hits	Pop Total	Fold Enrichment	Bonferroni	Benjamini	FDR
GOTERM_BP_DIRECT	GO:0031396~regulation of protein ubiquitination	3	4.477611940298507	0.0017095976310029636	P07900, P0DMV8, Q9UMX0	66	16	16792	47.70454545454546	0.7863415818293754	0.03694363141038315	2.6326026086263
KEGG_PATHWAY	hsa04141:Protein processing in endoplasmic reticulum	7	10.44776119402985	0.0017747179495567372	P07900, P11142, Q9UNZ2, P0DMV8, Q9UMX0, Q5TBM3, P55072	54	169	6879	5.27646285338593	0.2061956840176261	0.016358880485205285	2.0473334279988653
GOTERM_CC_DIRECT	GO:0048471~perinuclear region of cytoplasm	6	8.955223880597014	0.07411615483466599	P07900, P35637, Q02790, P0DMV8, Q9UMX0, P55072	67	621	18224	2.6280193236714977	0.999997592905688	0.324318208837305	60.84292431659397
Annotation Cluster 12	Enrichment Score: 1.9993565350961977
Category	Term	Count	%	PValue	Genes	List Total	Pop Hits	Pop Total	Fold Enrichment	Bonferroni	Benjamini	FDR
GOTERM_BP_DIRECT	GO:0042795~snRNA transcription from RNA polymerase II promoter	5	7.462686567164178	1.547570668574631E-4	Q00403, P20226, P14859, P08047, P24928	66	70	16792	18.173160173160174	0.13029541003361766	0.005354906358364553	0.24102408012414145
GOTERM_BP_DIRECT	GO:0006367~transcription initiation from RNA polymerase II promoter	5	7.462686567164178	0.0028471263777985084	Q00403, P20226, P43354, Q13263, P24928	66	152	16792	8.369218500797448	0.9235998646158241	0.05677397378125104	4.348188147493238
BIOCARTA	h_rarrxrPathway:Nuclear receptors coordinate the activities of chromatin remodeling complexes and coactivators to facilitate initiation of transcription in carcinoma cells	3	4.477611940298507	0.027970909445851445	Q00403, P20226, P24928	30	15	1625	10.833333333333332	0.9658152630824888	0.24522179061293947	27.75952530552469
BIOCARTA	h_hSWI-SNFpathway:Chromatin Remodeling by hSWI/SNF ATP-dependent Complexes	3	4.477611940298507	0.03544033874867966	Q00403, P20226, P24928	30	17	1625	9.558823529411766	0.9863490665191341	0.2812945303522105	33.87263531871495
GOTERM_BP_DIRECT	GO:0006368~transcription elongation from RNA polymerase II promoter	3	4.477611940298507	0.04380004370381209	Q00403, P20226, P24928	66	86	16792	8.875264270613107	1.0	0.43390861031199146	50.25874461614867
UP_SEQ_FEATURE	repeat:1	4	5.970149253731343	0.05273810968898983	Q14191, Q00403, P20226, P24928	67	257	20063	4.660665543875951	0.9999999950576548	0.7968448873240271	52.38127948558091
Annotation Cluster 13	Enrichment Score: 1.921911837824172
Category	Term	Count	%	PValue	Genes	List Total	Pop Hits	Pop Total	Fold Enrichment	Bonferroni	Benjamini	FDR
KEGG_PATHWAY	hsa04110:Cell cycle	7	10.44776119402985	3.4890897156046824E-4	P04637, Q13315, P27348, Q00987, P01106, P78527, P63104	54	124	6879	7.1913082437275975	0.044352426705711046	0.006459913190388855	0.40556777644604747
BIOCARTA	h_g2Pathway:Cell Cycle: G2/M Checkpoint	5	7.462686567164178	7.99787911040632E-4	P04637, Q13315, P27348, Q00987, P78527	30	25	1625	10.833333333333332	0.09082059726287206	0.01886240401175887	0.9128856145206643
KEGG_PATHWAY	hsa05202:Transcriptional misregulation in cancer	6	8.955223880597014	0.008902538663584574	P04637, Q13315, Q00987, P35637, P01106, P08047	54	167	6879	4.576846307385229	0.6873004314680649	0.04928791988013659	9.889964808655826
GOTERM_BP_DIRECT	GO:0006977~DNA damage response, signal transduction by p53 class mediator resulting in cell cycle arrest	3	4.477611940298507	0.024036301494023048	P04637, Q13315, Q00987	66	62	16792	12.310850439882698	0.999999999705446	0.28287739897350717	31.569408659310373
BIOCARTA	h_p53Pathway:p53 Signaling Pathway	3	4.477611940298507	0.03544033874867966	P04637, Q13315, Q00987	30	17	1625	9.558823529411766	0.9863490665191341	0.2812945303522105	33.87263531871495
KEGG_PATHWAY	hsa04115:p53 signaling pathway	3	4.477611940298507	0.09383246654765585	P04637, Q13315, Q00987	54	67	6879	5.703980099502487	0.9999972640714904	0.23421589291324474	68.25523854777728
KEGG_PATHWAY	hsa05206:MicroRNAs in cancer	5	7.462686567164178	0.17729547634599252	P04637, Q13315, Q00987, P08670, P01106	54	286	6879	2.227078477078477	0.9999999999904126	0.3804053727574974	89.69676360344995
Annotation Cluster 14	Enrichment Score: 1.9039145009515153
Category	Term	Count	%	PValue	Genes	List Total	Pop Hits	Pop Total	Fold Enrichment	Bonferroni	Benjamini	FDR
BIOCARTA	h_PparaPathway:Mechanism of Gene Regulation by Peroxisome Proliferators via PPARa(alpha)	6	8.955223880597014	0.001830608931701003	P07900, P05412, P25963, P0DMV8, P01106, P08047	30	52	1625	2025-06-01	0.19590841027712524	0.03568796577120892	2.0782540411117045
KEGG_PATHWAY	hsa05200:Pathways in cancer	8	11.940298507462686	0.029933882929270985	P04637, P07900, P05412, Q00987, P31751, P25963, P01106, P31749	54	393	6879	2.593158043539723	0.9807613927433996	0.10970380247862632	29.806789077449192
BIOCARTA	h_cdmacPathway:Cadmium induces DNA synthesis and proliferation in macrophages	3	4.477611940298507	0.03544033874867966	P05412, P25963, P01106	30	17	1625	9.558823529411766	0.9863490665191341	0.2812945303522105	33.87263531871495
Annotation Cluster 15	Enrichment Score: 1.893601199069888
Category	Term	Count	%	PValue	Genes	List Total	Pop Hits	Pop Total	Fold Enrichment	Bonferroni	Benjamini	FDR
BIOCARTA	h_telPathway:Telomeres, Telomerase, Cellular Aging, and Immortality	7	10.44776119402985	3.0037280493848015E-7	P04637, P07900, P12956, P13010, P01106, P31749, P24928	30	18	1625	21.064814814814817	3.5743730336434965E-5	1.7872024872911396E-5	3.442846132628574E-4
BIOCARTA	h_p53hypoxiaPathway:Hypoxia and p53 in the Cardiovascular system	7	10.44776119402985	3.3759859297392557E-6	P04637, Q13315, P07900, Q00987, Q15653, P0DMV8, P31749	30	26	1625	14.583333333333334	4.0166231585903045E-4	1.339053684670244E-4	0.003869462519867639
KEGG_PATHWAY	hsa05169:Epstein-Barr virus infection	9	13.432835820895523	3.5342704503308277E-6	P04637, P05412, Q00987, Q15653, P08670, P31751, P25963, P01106, P31749	54	122	6879	9.397540983606556	4.593504367292889E-4	2.2970159977708793E-4	0.004115753064137806
GOTERM_BP_DIRECT	GO:0032869~cellular response to insulin stimulus	6	8.955223880597014	1.1843658915123923E-5	P31751, P01106, P08047, P09874, P31749, P78527	66	77	16792	19.825265643447462	0.010626182557575636	5.933263347617235E-4	0.01846496992842228
KEGG_PATHWAY	hsa05161:Hepatitis B	8	11.940298507462686	1.0952414164399864E-4	P04637, P05412, P27348, P31751, P25963, P01106, P31749, P63104	54	145	6879	7.028352490421455	0.014138024226389989	0.0035534012192027786	0.127471880850194
KEGG_PATHWAY	hsa05220:Chronic myeloid leukemia	6	8.955223880597014	2.1200446987395286E-4	P04637, Q00987, P31751, P25963, P01106, P31749	54	72	6879	10.61574074074074	0.027187095926257343	0.004583381265699127	0.2466111440955987
KEGG_PATHWAY	hsa04110:Cell cycle	7	10.44776119402985	3.4890897156046824E-4	P04637, Q13315, P27348, Q00987, P01106, P78527, P63104	54	124	6879	7.1913082437275975	0.044352426705711046	0.006459913190388855	0.40556777644604747
GOTERM_BP_DIRECT	GO:0043066~negative regulation of apoptotic process	9	13.432835820895523	3.5621800259873324E-4	P04637, P49959, Q00987, P25963, P01106, Q9H4A6, P31749, P78527, P63104	66	455	16792	5.032567432567432	0.27484211824594507	0.010655024750395814	0.5539719144362354
KEGG_PATHWAY	hsa05162:Measles	7	10.44776119402985	5.081544310294955E-4	P04637, P11142, Q15653, P31751, P25963, P0DMV8, P31749	54	133	6879	6.704678362573099	0.06394108965490708	0.00822559141566681	0.5901726493267923
KEGG_PATHWAY	hsa05215:Prostate cancer	6	8.955223880597014	5.408851336707647E-4	P04637, P07900, Q00987, P31751, P25963, P31749	54	88	6879	8.68560606060606	0.06791763191156674	0.007784442004271197	0.6280768545446791
GOTERM_MF_DIRECT	GO:0031072~heat shock protein binding	4	5.970149253731343	5.876339165349321E-4	P11142, Q02790, P25963, P0DMV8	67	42	16881	23.995735607675904	0.13004185172384974	0.007709581646938357	0.7543392812071392
KEGG_PATHWAY	hsa05166:HTLV-I infection	9	13.432835820895523	6.484701614903013E-4	P04637, Q13315, P05412, P31751, P25963, P20226, P01106, P11831, P31749	54	254	6879	4.513779527559055	0.08087069639951794	0.008397389905639763	0.7525739964343359
UP_KEYWORDS	Proto-oncogene	6	8.955223880597014	9.613714554863231E-4	P05412, Q00987, P35637, P31751, P01106, P31749	67	236	20581	7.8096382494308125	0.14838970428927456	0.006670414033325356	1.163076738484714
KEGG_PATHWAY	hsa04210:Apoptosis	5	7.462686567164178	0.0012591967671342168	P04637, Q13315, P31751, P25963, P31749	54	62	6879	10.273297491039425	0.15108713360118242	0.014780473922212711	1.4566074471531576
KEGG_PATHWAY	hsa05210:Colorectal cancer	5	7.462686567164178	0.0012591967671342168	P04637, P05412, P31751, P01106, P31749	54	62	6879	10.273297491039425	0.15108713360118242	0.014780473922212711	1.4566074471531576
KEGG_PATHWAY	hsa05145:Toxoplasmosis	6	8.955223880597014	0.0014872092048730417	P11142, Q15653, P31751, P25963, P0DMV8, P31749	54	110	6879	6.948484848484848	0.17591459348652172	0.014772955145930355	1.7182830748506572
KEGG_PATHWAY	hsa04662:B cell receptor signaling pathway	5	7.462686567164178	0.0018754305175494115	P05412, Q15653, P31751, P25963, P31749	54	69	6879	9.231078904991948	0.21653968868769213	0.016137366332970693	2.1623593853922207
KEGG_PATHWAY	hsa05164:Influenza A	7	10.44776119402985	0.002058246402982776	P05412, P11142, Q15653, P31751, P25963, P0DMV8, P31749	54	174	6879	5.124840357598978	0.23497577225641997	0.0166011426692807	2.3708418345254056
KEGG_PATHWAY	hsa04722:Neurotrophin signaling pathway	6	8.955223880597014	0.002185298447900796	P04637, P05412, Q15653, P31751, P25963, P31749	54	120	6879	6.3694444444444445	0.24753414635098947	0.01659023262174708	2.5154921640422767
KEGG_PATHWAY	hsa04010:MAPK signaling pathway	8	11.940298507462686	0.003038106601163298	P04637, P05412, P11142, P31751, P0DMV8, P01106, P11831, P31749	54	253	6879	4.028107158541941	0.3266937710110732	0.021735582118787455	3.4813650703642507
GOTERM_BP_DIRECT	GO:0010628~positive regulation of gene expression	6	8.955223880597014	0.0034304000863396985	P04637, Q00987, P08670, P0DMV8, P01106, Q00839	66	262	16792	5.826509368494102	0.9549300816634041	0.06516132984888001	5.2168517334330815
KEGG_PATHWAY	hsa05222:Small cell lung cancer	5	7.462686567164178	0.00401204236063407	P04637, P31751, P25963, P01106, P31749	54	85	6879	7.493464052287581	0.40703184636189793	0.027131184643580886	4.573719564687484
GOTERM_BP_DIRECT	GO:1900740~positive regulation of protein insertion into mitochondrial membrane involved in apoptotic signaling pathway	3	4.477611940298507	0.0059849184135943945	P04637, P27348, P63104	66	30	16792	25.44242424242424	0.9955489516946529	0.1066747050920206	8.935020353115764
GOTERM_BP_DIRECT	GO:0071456~cellular response to hypoxia	4	5.970149253731343	0.006121940853313053	P04637, Q00987, Q9UMX0, P31749	66	96	16792	10.601010101010102	0.9960693976799508	0.10688511263568823	9.130550455317387
GOTERM_BP_DIRECT	GO:0046677~response to antibiotic	3	4.477611940298507	0.006790348173324196	P04637, P07900, Q00987	66	32	16792	23.85227272727273	0.9978575039543726	0.1135278448112651	10.078743000871581
KEGG_PATHWAY	hsa04660:T cell receptor signaling pathway	5	7.462686567164178	0.007138503119850568	P05412, Q15653, P31751, P25963, P31749	54	100	6879	6.369444444444444	0.6059720914741921	0.04549908473162334	8.004404989026826
KEGG_PATHWAY	hsa05213:Endometrial cancer	4	5.970149253731343	0.007314855802588457	P04637, P31751, P01106, P31749	54	52	6879	9.7991452991453	0.6149670142006347	0.04443154050559084	8.194516135335606
KEGG_PATHWAY	hsa05134:Legionellosis	4	5.970149253731343	0.008121712979237338	P11142, P25963, P0DMV8, P55072	54	54	6879	9.436213991769547	0.6535904692115505	0.04704528079002712	9.059749800016714
UP_SEQ_FEATURE	short sequence motif:Nuclear export signal	3	4.477611940298507	0.008430837603957391	P04637, Q00987, P25963	67	42	20063	21.38912579957356	0.9496472519828607	0.31173941836197705	10.947359748107177
KEGG_PATHWAY	hsa05202:Transcriptional misregulation in cancer	6	8.955223880597014	0.008902538663584574	P04637, Q13315, Q00987, P35637, P01106, P08047	54	167	6879	4.576846307385229	0.6873004314680649	0.04928791988013659	9.889964808655826
KEGG_PATHWAY	hsa04919:Thyroid hormone signaling pathway	5	7.462686567164178	0.011565425403939305	P04637, Q00987, P31751, P01106, P31749	54	115	6879	5.538647342995168	0.7795903160164326	0.0610669823447435	12.669457527169381
KEGG_PATHWAY	hsa05168:Herpes simplex infection	6	8.955223880597014	0.012894863903567361	P04637, P05412, Q15653, P25963, P20226, P24928	54	183	6879	4.176684881602914	0.8149694192115364	0.06526234003497289	14.027575078929255
KEGG_PATHWAY	hsa05230:Central carbon metabolism in cancer	4	5.970149253731343	0.012926752984728349	P04637, P31751, P01106, P31749	54	64	6879	7.961805555555555	0.8157448817405191	0.0629842169697864	14.059913647583478
KEGG_PATHWAY	hsa05214:Glioma	4	5.970149253731343	0.013479541558801936	P04637, Q00987, P31751, P31749	54	65	6879	7.83931623931624	0.8286861444505053	0.06325379129351194	14.618729840822231
KEGG_PATHWAY	hsa04151:PI3K-Akt signaling pathway	8	11.940298507462686	0.015835644420933756	P04637, P07900, P27348, Q00987, P31751, P01106, P31749, P63104	54	345	6879	2.9539452495974237	0.8744571093338915	0.07143137704309321	16.96347101825473
KEGG_PATHWAY	hsa04920:Adipocytokine signaling pathway	4	5.970149253731343	0.016444764397375293	Q15653, P31751, P25963, P31749	54	70	6879	7.279365079365079	0.8841654568774073	0.07163543621091195	17.560000438617053
KEGG_PATHWAY	hsa05218:Melanoma	4	5.970149253731343	0.017078323904614015	P04637, Q00987, P31751, P31749	54	71	6879	7.176838810641627	0.8934732613467956	0.07192739267621873	18.17630562607785
GOTERM_BP_DIRECT	GO:0048661~positive regulation of smooth muscle cell proliferation	3	4.477611940298507	0.022609440323059997	P05412, P01106, P31749	66	60	16792	12.72121212121212	0.9999999988998237	0.27192462485633295	29.992752261934008
GOTERM_BP_DIRECT	GO:0006006~glucose metabolic process	3	4.477611940298507	0.027759980041609903	P31751, P01106, P31749	66	67	16792	11.392130257801899	0.999999999990631	0.3116346656162955	35.52891019043389
KEGG_PATHWAY	hsa04012:ErbB signaling pathway	4	5.970149253731343	0.029071185232190506	P05412, P31751, P01106, P31749	54	87	6879	5.856960408684547	0.9784046270560612	0.10972109682532749	29.07637874718668
KEGG_PATHWAY	hsa05200:Pathways in cancer	8	11.940298507462686	0.029933882929270985	P04637, P07900, P05412, Q00987, P31751, P25963, P01106, P31749	54	393	6879	2.593158043539723	0.9807613927433996	0.10970380247862632	29.806789077449192
BIOCARTA	h_arfPathway:Tumor Suppressor Arf Inhibits Ribosomal Biogenesis	3	4.477611940298507	0.03943471250339014	P04637, Q00987, P01106	30	18	1625	9.027777777777779	0.9916689507849583	0.28963991586329874	36.94428618214866
KEGG_PATHWAY	hsa05219:Bladder cancer	3	4.477611940298507	0.03944533616496352	P04637, Q00987, P01106	54	41	6879	9.321138211382113	0.9946559433929194	0.1388436070606619	37.416312785015016
KEGG_PATHWAY	hsa05231:Choline metabolism in cancer	4	5.970149253731343	0.04242015012437153	P05412, P31751, P08047, P31749	54	101	6879	5.045104510451044	0.9964293290018875	0.14489227709789154	39.636603352688674
KEGG_PATHWAY	hsa05142:Chagas disease (American trypanosomiasis)	4	5.970149253731343	0.04562050679761316	P05412, P31751, P25963, P31749	54	104	6879	4.89957264957265	0.9976893036553547	0.15130858806047232	41.94464328243639
KEGG_PATHWAY	hsa04620:Toll-like receptor signaling pathway	4	5.970149253731343	0.047819398515507226	P05412, P31751, P25963, P31749	54	106	6879	4.8071278825995805	0.9982879642446797	0.1543362666883623	43.48337724902003
KEGG_PATHWAY	hsa04668:TNF signaling pathway	4	5.970149253731343	0.04893829037665283	P05412, P31751, P25963, P31749	54	107	6879	4.762201453790238	0.9985306318716408	0.15401566082470264	44.251955498014375
BIOCARTA	h_aktPathway:AKT Signaling Pathway	3	4.477611940298507	0.056985291268031854	P07900, P25963, P31749	30	22	1625	7.386363636363637	0.9990716803563898	0.35363014143567706	48.95743463332091
BIOCARTA	h_gleevecPathway:Inhibition of Cellular Proliferation by Gleevec	3	4.477611940298507	0.06173407334895816	P05412, P01106, P31749	30	23	1625	7.065217391304349	0.9994909183212947	0.35985019764775383	51.82719133935091
KEGG_PATHWAY	hsa05205:Proteoglycans in cancer	5	7.462686567164178	0.0673178459615985	P04637, Q00987, P31751, P01106, P31749	54	200	6879	3.184722222222222	0.9998837543486081	0.19825995072764058	55.58457971620319
KEGG_PATHWAY	hsa05221:Acute myeloid leukemia	3	4.477611940298507	0.06889829311169485	P31751, P01106, P31749	54	56	6879	6.824404761904761	0.9999067549119787	0.19825047110490002	56.45318878050061
KEGG_PATHWAY	hsa05223:Non-small cell lung cancer	3	4.477611940298507	0.06889829311169485	P04637, P31751, P31749	54	56	6879	6.824404761904761	0.9999067549119787	0.19825047110490002	56.45318878050061
BIOCARTA	h_ctcfPathway:CTCF: First Multivalent Nuclear Factor	3	4.477611940298507	0.07162231975120217	P04637, Q00987, P01106	30	25	1625	2020-05-06	0.999855709347101	0.3881790495353211	57.335887024586775
KEGG_PATHWAY	hsa04380:Osteoclast differentiation	4	5.970149253731343	0.07951811175884493	P05412, P31751, P25963, P31749	54	131	6879	3.8897370653095837	0.9999790114621402	0.22158913702110938	61.89868283878657
KEGG_PATHWAY	hsa05160:Hepatitis C	4	5.970149253731343	0.08237331165271201	P04637, P31751, P25963, P31749	54	133	6879	3.831244778613199	0.9999859852711911	0.22429765065217078	63.25250295967082
KEGG_PATHWAY	hsa04068:FoxO signaling pathway	4	5.970149253731343	0.08381759609361754	Q13315, Q00987, P31751, P31749	54	134	6879	3.8026533996683245	0.99998858034335	0.22344884908983154	63.92044221899567
KEGG_PATHWAY	hsa05212:Pancreatic cancer	3	4.477611940298507	0.08912193946482475	P04637, P31751, P31749	54	65	6879	5.87948717948718	0.9999946317661221	0.23187638349036055	66.2794443109517
KEGG_PATHWAY	hsa05211:Renal cell carcinoma	3	4.477611940298507	0.09146807213598407	P05412, P31751, P31749	54	66	6879	5.79040404040404	0.999996160937167	0.23304347016038252	67.27714259112403
GOTERM_BP_DIRECT	GO:0051092~positive regulation of NF-kappaB transcription factor activity	3	4.477611940298507	0.09384149360933346	Q15653, P25963, P0DMV8	66	133	16792	5.738892686261107	1.0	0.675384577116612	78.48556819810642
KEGG_PATHWAY	hsa05140:Leishmaniasis	3	4.477611940298507	0.1034645858033142	P05412, Q15653, P25963	54	71	6879	5.38262910798122	0.9999993180250558	0.25155733042113826	71.9698907567253
KEGG_PATHWAY	hsa04062:Chemokine signaling pathway	4	5.970149253731343	0.17204139246939457	Q15653, P31751, P25963, P31749	54	186	6879	2.7395459976105134	0.9999999999780659	0.3762341939512954	88.90389868321934
KEGG_PATHWAY	hsa05206:MicroRNAs in cancer	5	7.462686567164178	0.17729547634599252	P04637, Q13315, Q00987, P08670, P01106	54	286	6879	2.227078477078477	0.9999999999904126	0.3804053727574974	89.69676360344995
KEGG_PATHWAY	hsa04024:cAMP signaling pathway	4	5.970149253731343	0.1952955929640112	P05412, P31751, P25963, P31749	54	198	6879	2.5735129068462403	0.9999999999994595	0.40164528739133964	92.0367642670319
KEGG_PATHWAY	hsa04931:Insulin resistance	3	4.477611940298507	0.2020358412806271	P31751, P25963, P31749	54	108	6879	3.5385802469135803	0.9999999999998189	0.4078095088560345	92.77980935315519
KEGG_PATHWAY	hsa04071:Sphingolipid signaling pathway	3	4.477611940298507	0.23612323012482786	P04637, P31751, P31749	54	120	6879	3.1847222222222222	0.9999999999999993	0.4589828380335661	95.65740575481404
UP_KEYWORDS	Apoptosis	4	5.970149253731343	0.24662616330125103	P04637, P31751, Q13901, P31749	67	536	20581	2.2923813766985965	1.0	0.5834724919571056	96.80802017140823
KEGG_PATHWAY	hsa04310:Wnt signaling pathway	3	4.477611940298507	0.2877743231584122	P04637, P05412, P01106	54	138	6879	2.7693236714975846	1.0	0.5326306827775255	98.07841187365035
KEGG_PATHWAY	hsa04550:Signaling pathways regulating pluripotency of stem cells	3	4.477611940298507	0.29351256727566905	P31751, P01106, P31749	54	140	6879	2.729761904761905	1.0	0.5349300708137075	98.2511702075566
KEGG_PATHWAY	hsa04630:Jak-STAT signaling pathway	3	4.477611940298507	0.3078341206166827	P31751, P01106, P31749	54	145	6879	2.635632183908046	1.0	0.5494025413829154	98.62225256305031
KEGG_PATHWAY	hsa04932:Non-alcoholic fatty liver disease (NAFLD)	3	4.477611940298507	0.3249542792868988	P05412, P31751, P31749	54	151	6879	2.530905077262693	1.0	0.5613175765989912	98.97079554643238
KEGG_PATHWAY	hsa04390:Hippo signaling pathway	3	4.477611940298507	0.3249542792868988	P27348, P01106, P63104	54	151	6879	2.530905077262693	1.0	0.5613175765989912	98.97079554643238
KEGG_PATHWAY	hsa04022:cGMP-PKG signaling pathway	3	4.477611940298507	0.34480130360647265	P31751, P11831, P31749	54	158	6879	2.418776371308017	1.0	0.5820857366948093	99.2729333548371
GOTERM_BP_DIRECT	GO:0006915~apoptotic process	4	5.970149253731343	0.37685627777459896	P04637, P31751, P25963, Q13901	66	567	16792	1.7948800171022392	1.0	0.9903156271411756	99.93730523419238
KEGG_PATHWAY	hsa04510:Focal adhesion	3	4.477611940298507	0.47451560993643516	P05412, P31751, P31749	54	206	6879	1.8551779935275081	1.0	0.7293630232646833	99.94430930099092
UP_KEYWORDS	Developmental protein	3	4.477611940298507	0.8146327990259039	P31751, P11831, P31749	67	949	20581	0.9710614472421873	1.0	0.9885262274078208	99.99999987498242
UP_KEYWORDS	Glycoprotein	7	10.44776119402985	0.9984812988906822	P04637, P08670, P31751, P01106, P11831, P08047, P31749	67	4551	20581	0.4724793960323629	1.0	0.9999998803183452	100.0
Annotation Cluster 16	Enrichment Score: 1.8581140931069862
Category	Term	Count	%	PValue	Genes	List Total	Pop Hits	Pop Total	Fold Enrichment	Bonferroni	Benjamini	FDR
INTERPRO	IPR013838:Beta tubulin, autoregulation binding site	3	4.477611940298507	4.4124666777387305E-4	P07437, Q9BUF5, P68371	67	9	18559	92.33333333333333	0.10129933024275894	0.05200175645877858	0.5687899539926322
INTERPRO	IPR002453:Beta tubulin	3	4.477611940298507	4.4124666777387305E-4	P07437, Q9BUF5, P68371	67	9	18559	92.33333333333333	0.10129933024275894	0.05200175645877858	0.5687899539926322
GOTERM_MF_DIRECT	GO:0005200~structural constituent of cytoskeleton	5	7.462686567164178	9.01595731318243E-4	P07437, P15924, P08670, Q9BUF5, P68371	67	110	16881	11.452510176390772	0.19246959547425102	0.010631807123604564	1.1552140418963797
INTERPRO	IPR018316:Tubulin/FtsZ, 2-layer sandwich domain	3	4.477611940298507	0.002748128634256862	P07437, Q9BUF5, P68371	67	22	18559	37.77272727272727	0.48622128648007146	0.19907465744459985	3.4941922851093987
INTERPRO	IPR008280:Tubulin/FtsZ, C-terminal	3	4.477611940298507	0.0030029693697487593	P07437, Q9BUF5, P68371	67	23	18559	36.130434782608695	0.5170354066518559	0.16635946558586034	3.8124423872018864
INTERPRO	IPR023123:Tubulin, C-terminal	3	4.477611940298507	0.0030029693697487593	P07437, Q9BUF5, P68371	67	23	18559	36.130434782608695	0.5170354066518559	0.16635946558586034	3.8124423872018864
INTERPRO	IPR017975:Tubulin, conserved site	3	4.477611940298507	0.0030029693697487593	P07437, Q9BUF5, P68371	67	23	18559	36.130434782608695	0.5170354066518559	0.16635946558586034	3.8124423872018864
INTERPRO	IPR000217:Tubulin	3	4.477611940298507	0.0032684738808549194	P07437, Q9BUF5, P68371	67	24	18559	34.625	0.5471825143941772	0.1465371183311699	4.142979472862384
INTERPRO	IPR003008:Tubulin/FtsZ, GTPase domain	3	4.477611940298507	0.0035445654389165003	P07437, Q9BUF5, P68371	67	25	18559	33.24	0.5765452741910344	0.13343496044705505	4.485585057470287
SMART	SM00865:SM00865	3	4.477611940298507	0.004460495726747583	P07437, Q9BUF5, P68371	47	22	10057	29.178916827852994	0.25882737535580747	0.25882737535580747	4.481528996002416
SMART	SM00864:SM00864	3	4.477611940298507	0.005298561060990124	P07437, Q9BUF5, P68371	47	24	10057	26.747340425531913	0.2994905554129139	0.1630355774663501	5.303026586409542
GOTERM_BP_DIRECT	GO:0007017~microtubule-based process	3	4.477611940298507	0.008539595363536141	P07437, Q9BUF5, P68371	66	36	16792	21.202020202020204	0.9995630940045802	0.12902251475111892	12.516559420370877
GOTERM_MF_DIRECT	GO:0005525~GTP binding	6	8.955223880597014	0.017078288247108525	P07437, P07900, Q02790, P49770, Q9BUF5, P68371	67	384	16881	3.9368003731343277	0.9831350131198359	0.11977578319289084	19.90035732272063
GOTERM_CC_DIRECT	GO:0005874~microtubule	5	7.462686567164178	0.026231832707775363	P07437, Q02790, Q5TBM3, Q9BUF5, P68371	67	311	18224	4.372990353697748	0.9885042765711367	0.147423339553717	27.64953086526114
KEGG_PATHWAY	hsa05130:Pathogenic Escherichia coli infection	3	4.477611940298507	0.05843406201560806	P07437, Q9BUF5, P68371	54	51	6879	7.493464052287582	0.999601346037569	0.17772913561274106	50.400295356593986
UP_KEYWORDS	Microtubule	4	5.970149253731343	0.060977142592930834	P07437, Q02790, Q9BUF5, P68371	67	280	20581	4.388272921108742	0.9999726523908534	0.22132680834575835	53.478258567455164
KEGG_PATHWAY	hsa04540:Gap junction	3	4.477611940298507	0.14702396496151693	P07437, Q9BUF5, P68371	54	88	6879	4.34280303030303	0.9999999989485518	0.3332598256255529	84.3062886063392
GOTERM_MF_DIRECT	GO:0003924~GTPase activity	3	4.477611940298507	0.23266766356190718	P07437, Q9BUF5, P68371	67	234	16881	3.230195177956372	1.0	0.7444858292819241	96.70098515898097
UP_SEQ_FEATURE	nucleotide phosphate-binding region:GTP	3	4.477611940298507	0.27157205542496426	P07437, Q9BUF5, P68371	67	310	20063	2.897881559942224	1.0	0.9962750241748207	98.69532462665957
UP_KEYWORDS	Cytoskeleton	6	8.955223880597014	0.30090025533219567	P07437, P15924, Q02790, Q9BUF5, P35579, P68371	67	1138	20581	1.619573485822207	1.0	0.6627404094040406	98.71440076658344
UP_KEYWORDS	GTP-binding	3	4.477611940298507	0.3013012728035003	P07437, Q9BUF5, P68371	67	343	20581	2.68669770680127	1.0	0.656718504992926	98.7233417639774
KEGG_PATHWAY	hsa04145:Phagosome	3	4.477611940298507	0.3221070278908129	P07437, Q9BUF5, P68371	54	150	6879	2.5477777777777777	1.0	0.5633037520201025	98.91909146698535
Annotation Cluster 17	Enrichment Score: 1.8530107872352457
Category	Term	Count	%	PValue	Genes	List Total	Pop Hits	Pop Total	Fold Enrichment	Bonferroni	Benjamini	FDR
GOTERM_MF_DIRECT	GO:0098641~cadherin binding involved in cell-cell adhesion	6	8.955223880597014	0.005498688937322022	P11142, P49959, P0DMV8, O60664, P35579, P63104	67	290	16881	5.212866700977869	0.7293111798550755	0.050928760592141575	6.856445807818201
GOTERM_CC_DIRECT	GO:0005913~cell-cell adherens junction	6	8.955223880597014	0.006269994799868107	P11142, P49959, P0DMV8, O60664, P35579, P63104	67	323	18224	5.052631578947368	0.6523904018176503	0.04689546818940449	7.3721534210774315
GOTERM_BP_DIRECT	GO:0043488~regulation of mRNA stability	4	5.970149253731343	0.007433802680218273	P11142, P0DMV8, P31749, P63104	66	103	16792	9.880553103854075	0.9988058696825667	0.12140352553568057	10.98278355130191
GOTERM_CC_DIRECT	GO:0005925~focal adhesion	6	8.955223880597014	0.013591673861383309	P11142, P27348, P08670, P0DMV8, P35579, P63104	67	391	18224	4.173913043478261	0.8996469576715209	0.08786058702013666	15.347853186204786
GOTERM_BP_DIRECT	GO:0098609~cell-cell adhesion	5	7.462686567164178	0.02082931640889363	P11142, P49959, P0DMV8, O60664, P63104	66	271	16792	4.694174214469417	0.9999999943209096	0.2567060360752018	27.97807457764332
GOTERM_CC_DIRECT	GO:0072562~blood microparticle	3	4.477611940298507	0.1050146652882845	P11142, P0DMV8, P63104	67	152	18224	5.368421052631579	0.9999999919633623	0.42201848014506915	74.09778586256404

## Sheet: DAVID_enriched functions
Category	Term	Count	%	PValue	Genes	List Total	Pop Hits	Pop Total	Fold Enrichment	Bonferroni	Benjamini	FDR
GOTERM_CC_DIRECT	GO:0005654~nucleoplasm	53	79.1044776119403	1.952874527257936E-30	Q12906, Q01581, Q12905, Q00403, P49959, Q96T60, P52597, P12956, Q02790, P43354, O60934, Q16576, P08865, Q9UMX0, P09874, Q5TBM3, P78527, Q13315, Q14191, P11142, P07900, Q9UNZ2, Q08211, Q00987, P31751, Q13426, P01106, P11831, Q9UGP5, Q9H4A6, Q00839, P09651, P55072, Q96SD1, Q13263, Q13901, P16104, P63104, Q92878, P20226, P14859, P13010, P15927, P24928, P04637, P05412, P07910, P20700, P35637, P0DMV8,…	67	2784	18224	5.178160919540229	3.2808292057933326E-28	3.2808292057933326E-28	2.377713595130482E-27
UP_KEYWORDS	Acetylation	46	68.65671641791045	1.4193664941045945E-20	Q12906, Q01581, P07437, P34932, P49959, P52597, Q96T60, P12956, Q02790, Q16576, P08865, Q9UMX0, P09874, Q5TBM3, P68371, P78527, Q13315, Q14191, P07900, P11142, P27348, Q08211, P08670, P31751, P01106, Q00839, P09651, P55072, Q13263, P16104, P63104, Q92878, P13010, P15927, P35579, P60842, P24928, P04637, P05412, P07910, P20700, O75607, P0DMV8, O60664, P08047, P31749	67	3424	20581	4.126822081182871	2.3703420451546728E-18	2.3703420451546728E-18	1.7263973768532816E-17
UP_KEYWORDS	Phosphoprotein	63	94.02985074626866	1.9314351192472487E-20	Q12906, Q01581, Q12905, P07437, P52597, Q96T60, P49959, Q16576, P08865, P68371, Q14191, P11142, Q9UNZ2, Q08211, Q00987, Q13426, Q00839, Q9H4A6, Q9BUF5, P09651, P15924, Q92878, P25963, P35579, P15927, P60842, P24928, P04637, P05412, P20700, P35637, Q9H9Q4, Q00403, P34932, P12956, Q02790, O60934, Q9UMX0, P09874, Q5TBM3, P78527, Q13315, P07900, P27348, P08670, P31751, P01106, P11831, P55072, Q96SD1,…	67	8246	20581	2.346869219268682	3.2254966491429052E-18	1.6127483245714526E-18	2.3492343501699138E-17
UP_KEYWORDS	Ubl conjugation	34	50.74626865671642	6.598594985545092E-19	Q12906, P07437, P52597, P12956, Q02790, Q16576, Q9UMX0, P09874, P78527, P11142, P07900, Q00987, P08670, P31751, Q13426, P01106, Q00839, P09651, P55072, Q13901, Q13263, P16104, P25963, P13010, P15927, P35579, P24928, P04637, P05412, P07910, P20700, O60664, P08047, P31749	67	1705	20581	6.125565719788157	1.1019653625860305E-16	3.673217875286768E-17	8.025972940236812E-16
UP_KEYWORDS	Nucleus	50	74.6268656716418	1.1932627286007486E-16	Q12906, Q12905, Q00403, P49959, P52597, Q96T60, P12956, Q02790, P43354, O60934, Q16576, P08865, Q9UMX0, P09874, P78527, Q13315, Q14191, Q9UNZ2, P11142, Q08211, Q00987, P31751, Q13426, P01106, Q9UGP5, P11831, Q00839, P09651, P55072, Q96SD1, Q13901, Q13263, P16104, Q15653, Q92878, P25963, P20226, P14859, P13010, P15927, P24928, P04637, P05412, P07910, P20700, O75607, P35637, Q9H9Q4, P08047, P31749	67	5244	20581	2.928862552227421	1.8540724511240114E-14	4.6629367034256575E-15	1.3322676295501878E-13
GOTERM_BP_DIRECT	GO:0006303~double-strand break repair via nonhomologous end joining	12	17.91044776119403	6.235072910121489E-16	Q13315, P49959, Q92878, P12956, Q13426, P13010, O60934, Q9H9Q4, Q9UGP5, Q96SD1, P78527, P16104	66	63	16792	48.46176046176046	6.008527009271347E-13	6.008527009271347E-13	1.0436096431476471E-12
UP_KEYWORDS	Isopeptide bond	26	38.80597014925373	2.9385731110203282E-15	Q12906, P07437, P52597, P12956, P25963, Q02790, P13010, Q16576, P09874, P68371, P04637, P11142, P07910, P20700, P08670, O60664, P31751, Q13426, Q00839, P08047, P09651, Q9BUF5, P31749, Q13901, Q13263, P16104	67	1132	20581	7.055350456199568	4.82058837292243E-13	9.636735853746359E-14	3.5083047578154947E-12
KEGG_PATHWAY	hsa03450:Non-homologous end-joining	9	13.432835820895523	8.912188376291136E-15	P49959, Q92878, P12956, Q13426, P13010, Q9H9Q4, Q9UGP5, Q96SD1, P78527	54	13	6879	88.1923076923077	1.1546319456101628E-12	1.1546319456101628E-12	1.0347278589506459E-11
GOTERM_CC_DIRECT	GO:0005634~nucleus	51	76.11940298507463	1.3755389622122206E-14	Q01581, Q12906, Q12905, P07437, P49959, Q96T60, P52597, Q16576, P08865, P68371, P11142, Q9UNZ2, Q08211, Q00987, Q13426, Q9UGP5, Q00839, Q9BUF5, P09651, P15924, P25963, P35579, P15927, P60842, P24928, P04637, P05412, P35637, Q9H9Q4, Q00403, P12956, P43354, O60934, P09874, Q13315, P07900, P31751, P01106, P11831, P55072, Q13263, Q13901, P63104, P16104, Q15653, P20226, P13010, P14859, P07910, P08047,…	67	5415	18224	2.5617728531855954	2.312816604899126E-12	1.156408302449563E-12	1.6764367671839864E-11
UP_KEYWORDS	DNA damage	17	25.37313432835821	1.5082854709442833E-14	P49959, Q96T60, Q92878, P12956, O60934, P13010, P09874, P15927, P78527, Q13315, Q14191, Q13426, Q9H9Q4, Q9UGP5, P55072, Q96SD1, P16104	67	352	20581	14.835354477611942	2.5215385335286555E-12	4.2021941482062175E-13	1.836308882730009E-11
UP_KEYWORDS	DNA repair	16	23.88059701492537	1.9590079490359892E-14	P49959, Q96T60, Q92878, P12956, O60934, P13010, P09874, P15927, P78527, Q14191, Q13426, Q9H9Q4, Q9UGP5, P55072, Q96SD1, P16104	67	293	20581	16.774285568743313	3.26316751397826E-12	4.661826480401032E-13	2.37698749572246E-11
GOTERM_BP_DIRECT	GO:0006302~double-strand break repair	11	16.417910447761194	6.524055467296192E-14	Q14191, P49959, Q92878, Q13426, P13010, O60934, Q9H9Q4, P09874, P55072, P78527, P16104	66	66	16792	42.4040404040404	5.88835646908592E-11	2.94417823454296E-11	1.0178524689763435E-10
GOTERM_MF_DIRECT	GO:0005515~protein binding	63	94.02985074626866	9.68716327942238E-14	Q12906, Q12905, P07437, P52597, Q96T60, P49959, Q16576, P08865, Q14191, P11142, Q9UNZ2, Q08211, Q00987, Q13426, Q00839, Q9H4A6, P09651, P15924, Q92878, P25963, P35579, P15927, P60842, P24928, P04637, P05412, P20700, P35637, Q9H9Q4, Q00403, P34932, P12956, Q02790, P43354, O60934, Q9UMX0, P09874, Q5TBM3, P78527, Q13315, P07900, P27348, P08670, P31751, P49770, P01106, P11831, P55072, Q96SD1, Q13901,…	67	8785	16881	1.8068502110959148	2.297062540179695E-11	2.297062540179695E-11	1.248556813493451E-10
GOTERM_MF_DIRECT	GO:0044822~poly(A) RNA binding	25	37.3134328358209	2.0829938149936797E-12	Q12906, Q12905, P15924, P52597, P12956, Q02790, P13010, P08865, P09874, P35579, P78527, P24928, P60842, P05412, P07900, P11142, Q08211, P07910, P35637, O75607, Q00839, P09651, P55072, Q13263, P63104	67	1129	16881	5.579167933582751	4.936711039960073E-10	2.4683555199800367E-10	2.6832758237560483E-9
GOTERM_CC_DIRECT	GO:0070419~nonhomologous end joining complex	6	8.955223880597014	2.964400001312687E-11	P12956, Q13426, P13010, Q9H9Q4, Q96SD1, P78527	67	8	18224	204.0	4.9801842649799255E-9	1.6600614216599752E-9	3.6092862032433004E-8
GOTERM_CC_DIRECT	GO:0000784~nuclear chromosome, telomeric region	11	16.417910447761194	3.61473953737518E-11	Q13315, Q14191, P49959, Q92878, P12956, P13010, O60934, P09874, Q96SD1, P15927, P78527	67	130	18224	23.015384615384615	6.072766289832998E-9	1.5181915724582495E-9	4.401112807528307E-8
GOTERM_BP_DIRECT	GO:1901796~regulation of signal transduction by p53 class mediator	11	16.417910447761194	4.241087368161111E-11	P04637, Q13315, Q14191, P49959, Q00987, Q92878, P20226, O60934, Q16576, P15927, P31749	66	124	16792	22.569892473118276	3.825458827488859E-8	1.2751529610000034E-8	6.612675962358594E-8
UP_KEYWORDS	Host-virus interaction	14	20.8955223880597	2.343696683490648E-10	P04637, P11142, Q00403, P49959, Q00987, Q92878, P08670, P25963, P20226, P08865, P08047, P09651, P16104, P60842	67	385	20581	11.170149253731344	3.913972823621492E-8	4.892466098915804E-9	2.8506740301637024E-7
GOTERM_CC_DIRECT	GO:0005829~cytosol	35	52.23880597014925	8.893452494666101E-10	Q01581, P34932, P49959, P12956, Q02790, O60934, P08865, Q5TBM3, P68371, P78527, Q9UNZ2, P27348, P11142, P07900, Q08211, Q00987, P08670, P31751, Q13426, P49770, P01106, Q9H4A6, P55072, P63104, Q15653, P25963, P13010, P35579, P60842, P04637, P05412, P07910, O60664, P0DMV8, P31749	67	3315	18224	2.8717948717948714	1.494099932664028E-7	2.98820004296374E-8	1.0828183238942302E-6
GOTERM_BP_DIRECT	GO:0016032~viral process	13	19.402985074626866	1.4145029676919728E-9	P04637, P11142, Q00403, P49959, Q00987, Q92878, P08670, P25963, P20226, P08047, P09651, P16104, P60842	66	299	16792	11.061923583662715	1.2758808561885715E-6	3.189703666750532E-7	2.20548493912176E-6
GOTERM_MF_DIRECT	GO:0004003~ATP-dependent DNA helicase activity	7	10.44776119402985	2.3684081673870527E-9	Q14191, P49959, Q08211, Q92878, P12956, P13010, O60934	67	32	16881	55.115205223880594	5.613125714232226E-7	1.871042254464328E-7	3.0509280990465015E-6
GOTERM_MF_DIRECT	GO:0003684~damaged DNA binding	8	11.940298507462686	4.6882784407068746E-9	P04637, Q96T60, P12956, P13010, O60934, Q96SD1, P15927, P16104	67	63	16881	31.994314143567873	1.111121373686963E-6	2.7778045919024663E-7	6.0393307910189264E-6
GOTERM_BP_DIRECT	GO:0000723~telomere maintenance	7	10.44776119402985	4.72408504059992E-9	Q13315, Q14191, Q92878, P12956, P13010, O60934, P15927	66	36	16792	49.47138047138048	4.261115612358424E-6	8.522245750208768E-7	7.365766208078384E-6
GOTERM_MF_DIRECT	GO:0019899~enzyme binding	13	19.402985074626866	5.4002101222435455E-9	P25963, P20226, P09874, P78527, P15927, P04637, P11142, P05412, Q00987, P0DMV8, Q9H4A6, P31749, P16104	67	333	16881	9.83608982116445	1.2798489942289493E-6	2.5596992991872014E-7	6.956424603021816E-6
GOTERM_CC_DIRECT	GO:0005730~nucleolus	18	26.865671641791046	6.5852460315303496E-9	Q12906, Q12905, Q00403, Q96T60, P12956, O60934, P13010, P09874, P78527, P24928, P04637, Q14191, P11142, Q08211, Q00987, O75607, P01106, Q13901	67	857	18224	5.712952158693115	1.1063207222550275E-6	1.843868719930697E-7	8.01783636150688E-6
GOTERM_MF_DIRECT	GO:0003677~DNA binding	25	37.3134328358209	7.0509803567157695E-9	Q12906, Q12905, P49959, Q92878, P12956, P43354, P20226, P13010, P09874, P24928, P04637, Q13315, Q14191, P05412, Q08211, P35637, Q13426, Q9H9Q4, P01106, Q9UGP5, P08047, Q00839, Q13263, Q13901, P16104	67	1674	16881	3.7627721607018674	1.671080953835613E-6	2.785136862248905E-7	9.082908114521615E-6
UP_KEYWORDS	DNA-binding	25	37.3134328358209	7.834665511255802E-9	Q12906, Q12905, P12956, P43354, P20226, P14859, P13010, P09874, P15927, P78527, P24928, P04637, Q13315, Q14191, P05412, Q08211, P35637, Q9H9Q4, P01106, P11831, Q9UGP5, P08047, Q00839, Q13901, P16104	67	2050	20581	3.746086639970877	1.3083882830500215E-6	1.4537656045643388E-7	9.529424138676745E-6
UP_SEQ_FEATURE	mutagenesis site	26	38.80597014925373	9.453940582260643E-9	Q01581, Q00403, P52597, O60934, P09874, P78527, Q13315, Q08211, Q00987, P31751, Q13426, Q9UGP5, P55072, P09651, Q96SD1, P63104, P16104, Q92878, Q15653, P25963, P13010, P15927, P04637, P07910, P08047, P31749	67	2191	20063	3.553464989066534	3.337235489730972E-6	3.337235489730972E-6	1.294636025050977E-5
GOTERM_MF_DIRECT	GO:0008134~transcription factor binding	12	17.91044776119403	1.1911399946953409E-8	P04637, P05412, Q00403, P25963, P20226, O60934, P01106, P11831, P08047, P09874, P78527, P63104	67	284	16881	10.645995375236494	2.8229978268345945E-6	4.0328589179239316E-7	1.5343986636828788E-5
GOTERM_MF_DIRECT	GO:0031625~ubiquitin protein ligase binding	12	17.91044776119403	1.3277887426630372E-8	P04637, P07437, P11142, Q00987, P25963, P0DMV8, P13010, P55072, Q13263, P15927, P24928, P63104	67	287	16881	10.534713193613811	3.146854396618437E-6	3.9335734114409604E-7	1.7104263683176413E-5
GOTERM_BP_DIRECT	GO:0032508~DNA duplex unwinding	7	10.44776119402985	1.6712543843644593E-8	Q14191, P49959, Q08211, Q92878, P12956, P13010, O60934	66	44	16792	40.47658402203857	1.5074601004583243E-5	2.512449281732998E-6	2.6058099966697057E-5
GOTERM_MF_DIRECT	GO:0005524~ATP binding	23	34.32835820895522	2.375501222011049E-8	Q12905, P34932, Q96T60, Q92878, P12956, Q02790, P13010, Q5TBM3, P35579, P78527, P60842, P04637, Q13315, Q14191, P07900, P11142, Q08211, P31751, P0DMV8, P49770, Q00839, P55072, P31749	67	1495	16881	3.8762342135476464	5.629922105399032E-6	6.255484658046484E-7	3.060064849291777E-5
BIOCARTA	h_atmPathway:ATM Signaling Pathway	8	11.940298507462686	2.618078599857722E-8	P04637, Q13315, P05412, P49959, Q00987, Q92878, P25963, O60934	30	21	1625	20.634920634920636	3.115508719675475E-6	3.115508719675475E-6	3.0008224971567188E-5
GOTERM_MF_DIRECT	GO:0003690~double-stranded DNA binding	8	11.940298507462686	2.7883665696564392E-8	P04637, Q96T60, P49959, P12956, P13010, P01106, P08047, P78527	67	81	16881	24.884466556108347	6.608407029706775E-6	6.608426681431467E-7	3.591908206423966E-5
UP_KEYWORDS	Methylation	17	25.37313432835821	7.508198965138293E-8	Q12906, Q12905, P07437, P34932, P15924, Q02790, P24928, P04637, P11142, Q08211, P20700, P35637, O75607, P0DMV8, Q00839, P55072, P09651	67	1001	20581	5.216827948171232	1.25386141290873E-5	1.2538684877050343E-6	9.132334471972925E-5
GOTERM_CC_DIRECT	GO:0035861~site of double-strand break	6	8.955223880597014	8.43480002703558E-8	P49959, Q92878, O60934, P55072, P15927, P16104	67	31	18224	52.64516129032258	1.4170364239229905E-5	2.024350042373335E-6	1.0269747984237299E-4
UP_KEYWORDS	Nucleotide-binding	22	32.83582089552239	8.977579178590836E-8	P07437, P34932, Q96T60, Q92878, P12956, P13010, Q5TBM3, P35579, P68371, P78527, P60842, Q13315, Q14191, P11142, P07900, Q08211, P31751, P0DMV8, Q00839, P55072, Q9BUF5, P31749	67	1788	20581	3.779608668069051	1.4992445515837893E-5	1.3629588806463033E-6	1.0919562667410787E-4
GOTERM_BP_DIRECT	GO:0006974~cellular response to DNA damage stimulus	10	14.925373134328357	1.0128790549938267E-7	P04637, Q13315, Q14191, P49959, Q92878, P01106, P09874, P55072, P31749, P16104	66	208	16792	12.231934731934732	9.135752204192382E-5	1.305158559794517E-5	1.579274089502647E-4
UP_KEYWORDS	DNA recombination	7	10.44776119402985	2.3173907033448484E-7	P12956, Q13426, P13010, Q96SD1, P15927, P78527, P16104	67	81	20581	26.54634236226276	3.8699680385279045E-5	3.225030569375953E-6	2.818674439519775E-4
UP_KEYWORDS	ATP-binding	19	28.35820895522388	2.352429822704176E-7	P34932, Q96T60, Q92878, P12956, P13010, Q5TBM3, P35579, P78527, P60842, Q13315, Q14191, P11142, P07900, Q08211, P31751, P0DMV8, Q00839, P55072, P31749	67	1391	20581	4.195832483878236	3.928481099924053E-5	3.021963331351074E-6	2.8612929502402906E-4
GOTERM_CC_DIRECT	GO:0043234~protein complex	12	17.91044776119403	2.4265725916402E-7	P04637, P07437, P07900, P27348, P07910, Q00987, Q02790, P01106, Q9UMX0, P09874, P35579, P31749	67	412	18224	7.922330097087378	4.0765593548153234E-5	5.095790077347395E-6	2.9544585364860154E-4
GOTERM_BP_DIRECT	GO:0006281~DNA repair	10	14.925373134328357	2.857806908550247E-7	Q13315, Q14191, Q96T60, P49959, Q92878, O60934, Q9UGP5, P09874, P55072, Q13263	66	235	16792	10.826563507414571	2.5774099909614545E-4	3.2221258386089247E-5	4.455866972730149E-4
BIOCARTA	h_telPathway:Telomeres, Telomerase, Cellular Aging, and Immortality	7	10.44776119402985	3.0037280493848015E-7	P04637, P07900, P12956, P13010, P01106, P31749, P24928	30	18	1625	21.064814814814817	3.5743730336434965E-5	1.7872024872911396E-5	3.442846132628574E-4
GOTERM_BP_DIRECT	GO:0000724~double-strand break repair via homologous recombination	7	10.44776119402985	4.006543690524268E-7	Q13315, P49959, Q92878, O60934, P09874, P15927, P16104	66	74	16792	24.06715806715807	3.613250196342621E-4	4.015367306942075E-5	6.246961852363064E-4
GOTERM_BP_DIRECT	GO:1900034~regulation of cellular response to heat	7	10.44776119402985	4.341829724629379E-7	Q13315, P07900, P11142, Q02790, P0DMV8, Q5TBM3, P15927	66	75	16792	23.746262626262627	3.915564479403111E-4	3.916254574576339E-5	6.769734744449529E-4
GOTERM_CC_DIRECT	GO:0030529~intracellular ribonucleoprotein complex	8	11.940298507462686	5.956848086307405E-7	Q12906, Q12905, P11142, P52597, Q08211, P07910, Q00839, P09651	67	136	18224	16.0	1.0007007030632398E-4	1.1119391251313004E-5	7.252709447680417E-4
GOTERM_BP_DIRECT	GO:0006310~DNA recombination	7	10.44776119402985	7.94480484833325E-7	Q14191, P49959, Q92878, P12956, Q13426, P13010, Q9H9Q4	66	83	16792	21.457466228550565	7.163649700089314E-4	6.514530358903148E-5	0.001238742268772075
UP_SEQ_FEATURE	cross-link:Glycyl lysine isopeptide (Lys-Gly) (interchain with G-Cter in SUMO)	7	10.44776119402985	1.0565395190453976E-6	P04637, P52597, P07910, P25963, Q13426, P08047, P09651	67	102	20063	20.550336552531462	3.728891068326412E-4	1.8646193744342732E-4	0.001446830571716351
GOTERM_BP_DIRECT	GO:0010467~gene expression	6	8.955223880597014	1.1189707245585033E-6	P52597, P07910, Q9H4A6, Q00839, P09651, P24928	66	48	16792	31.803030303030305	0.0010088029740218385	8.410580942597168E-5	0.0017446785400609954
GOTERM_CC_DIRECT	GO:0031012~extracellular matrix	10	14.925373134328357	1.1460174905513867E-6	P07437, P07900, P11142, P15924, P08670, Q00839, P35579, P68371, P78527, P60842	67	296	18224	9.189189189189188	1.9251251582508289E-4	1.9252919533974122E-5	0.0013953195048377331
GOTERM_BP_DIRECT	GO:0071480~cellular response to gamma radiation	5	7.462686567164178	1.1645421630252142E-6	Q13315, Q14191, P12956, P13010, P16104	66	21	16792	60.57720057720058	0.0010498661471902704	8.079809278793704E-5	0.0018157320837652868
GOTERM_BP_DIRECT	GO:0006260~DNA replication	8	11.940298507462686	2.2157340735622732E-6	Q13315, Q14191, P49959, Q92878, O60934, Q16576, Q9UGP5, P15927	66	155	16792	13.131573802541546	0.001996598488695822	1.4274654992163516E-4	0.003454704104932649
GOTERM_BP_DIRECT	GO:0000732~strand displacement	5	7.462686567164178	2.8669472303499894E-6	Q13315, Q14191, P49959, Q92878, O60934	66	26	16792	48.92773892773893	0.002582649316718033	1.7238448067213863E-4	0.004470034299541847
BIOCARTA	h_p53hypoxiaPathway:Hypoxia and p53 in the Cardiovascular system	7	10.44776119402985	3.3759859297392557E-6	P04637, Q13315, P07900, Q00987, Q15653, P0DMV8, P31749	30	26	1625	14.583333333333334	4.0166231585903045E-4	1.339053684670244E-4	0.003869462519867639
KEGG_PATHWAY	hsa05169:Epstein-Barr virus infection	9	13.432835820895523	3.5342704503308277E-6	P04637, P05412, Q00987, Q15653, P08670, P31751, P25963, P01106, P31749	54	122	6879	9.397540983606556	4.593504367292889E-4	2.2970159977708793E-4	0.004115753064137806
UP_SEQ_FEATURE	compositionally biased region:Asp/Glu-rich (acidic)	7	10.44776119402985	4.96879794350702E-6	P07910, Q00987, Q15653, P12956, P11831, Q00839, P15927	67	133	20063	15.760408483896306	0.0017524526901268045	5.844924615862057E-4	0.006804128127191333
GOTERM_MF_DIRECT	GO:0042802~identical protein binding	14	20.8955223880597	5.393548521841935E-6	P25963, Q9UMX0, P09874, P04637, P05412, P07900, P07910, Q00987, P08670, P35637, Q13426, P55072, P31749, P63104	67	749	16881	4.7094434370205045	0.0012774578021098604	1.1620001615397779E-4	0.006947620825970002
GOTERM_BP_DIRECT	GO:0016925~protein sumoylation	7	10.44776119402985	5.942092444423122E-6	P04637, Q14191, P07910, Q00987, Q13426, P09874, Q13263	66	117	16792	15.221963221963222	0.005345445298136298	3.349303551170024E-4	0.009264475059800326
UP_KEYWORDS	Cytoplasm	33	49.25373134328358	7.375462957604551E-6	Q01581, Q12906, P07437, Q12905, P34932, Q02790, P43354, P08865, Q9UMX0, Q5TBM3, P68371, P07900, P27348, P11142, Q08211, Q00987, P08670, P31751, Q00839, P09651, P55072, Q9BUF5, Q13901, P63104, P15924, Q15653, P25963, P35579, P04637, P0DMV8, O60664, P08047, P31749	67	4816	20581	2.10484020925274	0.0012309486165795747	8.797519110792518E-5	0.008970520153950279
UP_KEYWORDS	Disease mutation	23	34.32835820895522	7.872045629932357E-6	P07437, P49959, P15924, Q96T60, P25963, P20226, O60934, P08865, P35579, P78527, P04637, Q13315, Q14191, P35637, P08670, P31751, Q13426, P49770, Q9H9Q4, P09651, P55072, P31749, Q96SD1	67	2550	20581	2.770635059994147	0.001313773038241095	8.763861248850535E-5	0.009574469922168927
GOTERM_CC_DIRECT	GO:0005737~cytoplasm	37	55.223880597014926	8.923824079682375E-6	Q01581, Q12906, P07437, Q12905, P49959, P52597, P12956, Q02790, P43354, P08865, Q9UMX0, Q5TBM3, Q13315, Q14191, Q9UNZ2, P07900, P27348, Q08211, Q00987, P08670, P49770, P11831, P09651, P55072, Q9BUF5, Q13901, P63104, P15924, P25963, P20226, P35579, P60842, P04637, P0DMV8, O60664, P08047, P31749	67	5222	18224	1.9272309459977022	0.001498085882122191	1.3628245222430113E-4	0.010864620099082511
KEGG_PATHWAY	hsa04915:Estrogen signaling pathway	8	11.940298507462686	9.263225466701843E-6	P07900, P05412, P11142, Q02790, P31751, P0DMV8, P08047, P31749	54	99	6879	10.294051627384961	0.0012035001003550816	4.0132774252876757E-4	0.010786946438079426
GOTERM_BP_DIRECT	GO:0000731~DNA synthesis involved in DNA repair	5	7.462686567164178	9.781860371949007E-6	Q13315, Q14191, P49959, Q92878, O60934	66	35	16792	36.34632034632035	0.00878447029436813	5.188818759548353E-4	0.01525073255953524
GOTERM_BP_DIRECT	GO:0032869~cellular response to insulin stimulus	6	8.955223880597014	1.1843658915123923E-5	P31751, P01106, P08047, P09874, P31749, P78527	66	77	16792	19.825265643447462	0.010626182557575636	5.933263347617235E-4	0.01846496992842228
INTERPRO	IPR018181:Heat shock protein 70, conserved site	4	5.970149253731343	1.8957330963343487E-5	P34932, P11142, P0DMV8, Q5TBM3	67	15	18559	73.86666666666667	0.004577210077042926	0.004577210077042926	0.02449857364910102
INTERPRO	IPR013126:Heat shock protein 70 family	4	5.970149253731343	1.8957330963343487E-5	P34932, P11142, P0DMV8, Q5TBM3	67	15	18559	73.86666666666667	0.004577210077042926	0.004577210077042926	0.02449857364910102
GOTERM_BP_DIRECT	GO:0045892~negative regulation of transcription, DNA-templated	11	16.417910447761194	2.02618040797177E-5	P04637, Q12906, P05412, P11142, P27348, Q00987, P12956, P13010, P14859, Q13263, Q13901	66	499	16792	5.608550434201736	0.018110333097354214	9.614497442207437E-4	0.03158741975961554
GOTERM_CC_DIRECT	GO:0000781~chromosome, telomeric region	5	7.462686567164178	2.283356466179402E-5	Q13315, P49959, O60934, P15927, P16104	67	46	18224	29.565217391304348	0.0038287342933048807	3.1962246477601486E-4	0.027797357151315705
GOTERM_BP_DIRECT	GO:0000398~mRNA splicing, via spliceosome	8	11.940298507462686	2.331958273011157E-5	P11142, P52597, Q08211, P07910, P35637, Q00839, P09651, P24928	66	222	16792	9.168441168441168	0.020814826598745007	0.0010511725747116563	0.0363535750794064
GOTERM_BP_DIRECT	GO:0000729~DNA double-strand break processing	4	5.970149253731343	2.4365331597643388E-5	Q13315, P49959, Q92878, O60934	66	15	16792	67.84646464646465	0.021738044693314307	0.001046014300022935	0.037983533579744044
GOTERM_MF_DIRECT	GO:0047485~protein N-terminus binding	6	8.955223880597014	3.823895977978247E-5	P04637, Q13315, P27348, O60934, P09874, P15927	67	97	16881	15.584859209109093	0.009021863292915211	7.549487780859065E-4	0.049247347724901136
GOTERM_BP_DIRECT	GO:0032481~positive regulation of type I interferon production	5	7.462686567164178	4.456741607851587E-5	P49959, Q08211, P12956, P13010, P78527	66	51	16792	24.943553178847296	0.03940337686696338	0.0018256362737139042	0.06946667069001045
GOTERM_CC_DIRECT	GO:0016020~membrane	21	31.343283582089555	6.449859447378662E-5	Q12906, Q12905, Q96T60, P52597, Q92878, P12956, P13010, P08865, P09874, P35579, P78527, P60842, P07900, P27348, P11142, Q08211, P07910, P20700, O60664, Q00839, P09651	67	2200	18224	2.5963636363636367	0.010777614148246073	8.331998754692593E-4	0.07850167748066905
GOTERM_CC_DIRECT	GO:0000790~nuclear chromatin	7	10.44776119402985	6.995736113577148E-5	P04637, P07910, Q92878, P20226, P11831, P08047, P16104	67	193	18224	9.865284974093266	0.011684448175340867	8.391654028030437E-4	0.08514298259646447
GOTERM_MF_DIRECT	GO:0008022~protein C-terminus binding	7	10.44776119402985	7.68477838225232E-5	P27348, P49959, P12956, P08670, Q13426, P13010, P08047	67	182	16881	9.690585533869116	0.018048759003291392	0.0014000670375586832	0.09894834102797123
GOTERM_MF_DIRECT	GO:0016887~ATPase activity	7	10.44776119402985	7.921134597555032E-5	Q14191, P07900, P11142, Q92878, P0DMV8, P55072, P35579	67	183	16881	9.637631514558356	0.01859870183262491	0.001340089317044324	0.1019902050651833
GOTERM_BP_DIRECT	GO:0008283~cell proliferation	9	13.432835820895523	8.058227147428929E-5	P04637, P49959, P13010, O60934, Q16576, P01106, Q9H4A6, P31749, P78527	66	366	16792	6.256333830104322	0.07010921721501295	0.003155365147154643	0.12556957688003578
GOTERM_BP_DIRECT	GO:0031860~telomeric 3' overhang formation	3	4.477611940298507	8.808265542037993E-5	P49959, Q92878, O60934	66	4	16792	190.81818181818184	0.0763795448050345	0.0033051116580754547	0.13724975005855455
GOTERM_MF_DIRECT	GO:0003725~double-stranded RNA binding	5	7.462686567164178	9.40554918637959E-5	Q12906, Q12905, P08670, P68371, P60842	67	61	16881	20.652067531196476	0.022045564929446315	0.0014850428935753168	0.12109241371948132
KEGG_PATHWAY	hsa05161:Hepatitis B	8	11.940298507462686	1.0952414164399864E-4	P04637, P05412, P27348, P31751, P25963, P01106, P31749, P63104	54	145	6879	7.028352490421455	0.014138024226389989	0.0035534012192027786	0.127471880850194
UP_KEYWORDS	Coiled coil	23	34.32835820895522	1.2063881004433713E-4	P07437, P34932, P15924, Q92878, Q02790, P20226, P09874, Q5TBM3, P35579, P05412, P07900, P11142, P07910, P20700, P08670, P0DMV8, O60664, Q13426, Q9H9Q4, P01106, Q00839, Q13263, P63104	67	3036	20581	2.3271144278606966	0.0199462840354937	0.0012584510237327873	0.14663608265136352
GOTERM_CC_DIRECT	GO:0005719~nuclear euchromatin	4	5.970149253731343	1.2470399234840805E-4	P05412, P20226, Q13263, P24928	67	27	18224	40.29629629629629	0.0207336176745454	0.0013957967759001821	0.15172703071103522
GOTERM_BP_DIRECT	GO:1904354~negative regulation of telomere capping	3	4.477611940298507	1.4643739359513039E-4	Q13315, Q92878, O60934	66	5	16792	152.65454545454546	0.1237433058951668	0.0052699130759572554	0.22808056979443103
KEGG_PATHWAY	hsa05203:Viral carcinogenesis	9	13.432835820895523	1.517327238217906E-4	P04637, P05412, P27348, Q00403, Q00987, P25963, P20226, P11831, P63104	54	205	6879	5.592682926829268	0.019533451526085766	0.003937577477735155	0.1765575252746121
GOTERM_BP_DIRECT	GO:0042795~snRNA transcription from RNA polymerase II promoter	5	7.462686567164178	1.547570668574631E-4	Q00403, P20226, P14859, P08047, P24928	66	70	16792	18.173160173160174	0.13029541003361766	0.005354906358364553	0.24102408012414145
GOTERM_CC_DIRECT	GO:0030870~Mre11 complex	3	4.477611940298507	1.9196150895520728E-4	P49959, Q92878, O60934	67	6	18224	136.0	0.031738060094742226	0.0020137589883688634	0.23347133802940068
GOTERM_BP_DIRECT	GO:0090305~nucleic acid phosphodiester bond hydrolysis	5	7.462686567164178	2.0219904461962678E-4	Q14191, Q96T60, P49959, Q92878, Q96SD1	66	75	16792	16.961616161616163	0.16673368299468072	0.0067328609136021456	0.3148029302029065
KEGG_PATHWAY	hsa05220:Chronic myeloid leukemia	6	8.955223880597014	2.1200446987395286E-4	P04637, Q00987, P31751, P25963, P01106, P31749	54	72	6879	10.61574074074074	0.027187095926257343	0.004583381265699127	0.2466111440955987
GOTERM_BP_DIRECT	GO:0010332~response to gamma radiation	4	5.970149253731343	2.3028763135286655E-4	P04637, P01106, P09874, P78527	66	31	16792	32.82893450635386	0.1875844955931376	0.007391950036515049	0.35846050493882897
UP_KEYWORDS	Activator	10	14.925373134328357	2.484800741916846E-4	P04637, Q12905, P05412, Q08211, P12956, P13010, P14859, P01106, P11831, P08047	67	661	20581	4.647187662293675	0.04065193937410083	0.0024382771924883473	0.3018113363186359
UP_KEYWORDS	Stress response	5	7.462686567164178	3.001512628726684E-4	P07900, P34932, P11142, P0DMV8, Q5TBM3	67	100	20581	15.358955223880596	0.04889687609905169	0.002781279776282286	0.3644676132396829
GOTERM_MF_DIRECT	GO:0000014~single-stranded DNA endodeoxyribonuclease activity	3	4.477611940298507	3.1218568635122394E-4	P49959, Q92878, Q96SD1	67	7	16881	107.98081023454158	0.07132789667747497	0.004614293725966334	0.40140531441594796
GOTERM_BP_DIRECT	GO:0045944~positive regulation of transcription from RNA polymerase II promoter	13	19.402985074626866	3.360016842934691E-4	P04637, P05412, P12956, P25963, P43354, P01106, P11831, P08047, P09874, Q5TBM3, Q13263, P31749, P78527	66	981	16792	3.3715750779970963	0.2614928145348737	0.010398128904712589	0.5226095669941588
KEGG_PATHWAY	hsa04110:Cell cycle	7	10.44776119402985	3.4890897156046824E-4	P04637, Q13315, P27348, Q00987, P01106, P78527, P63104	54	124	6879	7.1913082437275975	0.044352426705711046	0.006459913190388855	0.40556777644604747
GOTERM_BP_DIRECT	GO:0043066~negative regulation of apoptotic process	9	13.432835820895523	3.5621800259873324E-4	P04637, P49959, Q00987, P25963, P01106, Q9H4A6, P31749, P78527, P63104	66	455	16792	5.032567432567432	0.27484211824594507	0.010655024750395814	0.5539719144362354
UP_KEYWORDS	Transcription	19	28.35820895522388	4.0456371221154547E-4	Q12906, Q12905, Q00403, P12956, P20226, P43354, P13010, P14859, Q16576, P09874, P24928, P04637, P05412, P11142, P01106, P11831, P08047, Q13263, Q13901	67	2398	20581	2.433862796111187	0.06534313861357277	0.0035503043036558823	0.4909674486690885
GOTERM_BP_DIRECT	GO:0075713~establishment of integrated proviral latency	3	4.477611940298507	4.0695867275282693E-4	P12956, Q13426, P13010	66	8	16792	95.40909090909092	0.30729526307134414	0.011773735396862772	0.6326471016998347
GOTERM_MF_DIRECT	GO:0003691~double-stranded telomeric DNA binding	3	4.477611940298507	4.151968282718922E-4	Q92878, P12956, P13010	67	8	16881	94.48320895522387	0.09373369566320133	0.005772807177146455	0.5335295855666944
INTERPRO	IPR013838:Beta tubulin, autoregulation binding site	3	4.477611940298507	4.4124666777387305E-4	P07437, Q9BUF5, P68371	67	9	18559	92.33333333333333	0.10129933024275894	0.05200175645877858	0.5687899539926322
INTERPRO	IPR002453:Beta tubulin	3	4.477611940298507	4.4124666777387305E-4	P07437, Q9BUF5, P68371	67	9	18559	92.33333333333333	0.10129933024275894	0.05200175645877858	0.5687899539926322
UP_KEYWORDS	Chaperone	6	8.955223880597014	4.6599984649354457E-4	P07900, P11142, O75607, Q02790, P0DMV8, Q16576	67	201	20581	9.169525506794386	0.07488767139577102	0.0038844415880595617	0.5653308695060533
BIOCARTA	h_atrbrcaPathway:Role of BRCA1, BRCA2 and ATR in Cancer Susceptibility	5	7.462686567164178	4.80026148903255E-4	P04637, Q13315, P49959, Q92878, O60934	30	22	1625	12.310606060606059	0.0555351671999067	0.014182671346572473	0.5488230594639099
KEGG_PATHWAY	hsa05162:Measles	7	10.44776119402985	5.081544310294955E-4	P04637, P11142, Q15653, P31751, P25963, P0DMV8, P31749	54	133	6879	6.704678362573099	0.06394108965490708	0.00822559141566681	0.5901726493267923
GOTERM_BP_DIRECT	GO:0048660~regulation of smooth muscle cell proliferation	3	4.477611940298507	5.219258343952908E-4	P12956, P13010, P78527	66	9	16792	84.80808080808082	0.3755599811801472	0.014607879376004718	0.8106922526040061
KEGG_PATHWAY	hsa05215:Prostate cancer	6	8.955223880597014	5.408851336707647E-4	P04637, P07900, Q00987, P31751, P25963, P31749	54	88	6879	8.68560606060606	0.06791763191156674	0.007784442004271197	0.6280768545446791
GOTERM_BP_DIRECT	GO:0006986~response to unfolded protein	4	5.970149253731343	5.705508853206938E-4	P07900, P34932, P11142, Q5TBM3	66	42	16792	24.23088023088023	0.40237019248153616	0.015478466001773938	0.8859060906151184
GOTERM_MF_DIRECT	GO:0031072~heat shock protein binding	4	5.970149253731343	5.876339165349321E-4	P11142, Q02790, P25963, P0DMV8	67	42	16881	23.995735607675904	0.13004185172384974	0.007709581646938357	0.7543392812071392
KEGG_PATHWAY	hsa05166:HTLV-I infection	9	13.432835820895523	6.484701614903013E-4	P04637, Q13315, P05412, P31751, P25963, P20226, P01106, P11831, P31749	54	254	6879	4.513779527559055	0.08087069639951794	0.008397389905639763	0.7525739964343359
GOTERM_BP_DIRECT	GO:0071481~cellular response to X-ray	3	4.477611940298507	6.507783822173186E-4	Q13315, P12956, P13010	66	10	16792	76.32727272727273	0.44411463709015453	0.017122109563056376	1.009886315496289
GOTERM_MF_DIRECT	GO:0042826~histone deacetylase binding	5	7.462686567164178	6.793378544033188E-4	P07900, P0DMV8, P11831, P08047, P09874	67	102	16881	12.350746268656716	0.14875711854496	0.008440899337967323	0.8715840563809696
UP_KEYWORDS	Biological rhythms	5	7.462686567164178	6.986865701195513E-4	P04637, Q08211, P08047, Q00839, P78527	67	125	20581	12.287164179104476	0.11016696751961297	0.005542745691876516	0.8465169745225376
UP_KEYWORDS	Spliceosome	5	7.462686567164178	7.415013408265513E-4	P11142, P52597, P07910, Q00839, P09651	67	127	20581	12.093665530614642	0.11651119363309304	0.00561493413354297	0.8981761538249589
GOTERM_BP_DIRECT	GO:0032206~positive regulation of telomere maintenance	3	4.477611940298507	7.934104183134385E-4	P49959, Q92878, O60934	66	11	16792	69.38842975206612	0.511267635949711	0.0202476425936563	1.2299455944395743
GOTERM_BP_DIRECT	GO:0033674~positive regulation of kinase activity	3	4.477611940298507	7.934104183134385E-4	P49959, Q92878, O60934	66	11	16792	69.38842975206612	0.511267635949711	0.0202476425936563	1.2299455944395743
GOTERM_BP_DIRECT	GO:0010941~regulation of cell death	3	4.477611940298507	7.934104183134385E-4	P05412, P0DMV8, P63104	66	11	16792	69.38842975206612	0.511267635949711	0.0202476425936563	1.2299455944395743
BIOCARTA	h_g2Pathway:Cell Cycle: G2/M Checkpoint	5	7.462686567164178	7.99787911040632E-4	P04637, Q13315, P27348, Q00987, P78527	30	25	1625	10.833333333333332	0.09082059726287206	0.01886240401175887	0.9128856145206643
GOTERM_BP_DIRECT	GO:0045893~positive regulation of transcription, DNA-templated	9	13.432835820895523	8.055646338756871E-4	P04637, Q12906, Q12905, P05412, P12956, P20226, P01106, P08047, Q13263	66	515	16792	4.446248896734334	0.5166006360183049	0.019989510214452944	1.2486764940621065
GOTERM_BP_DIRECT	GO:0007420~brain development	6	8.955223880597014	8.387632213895509E-4	Q01581, Q13315, Q14191, P12956, P13010, P78527	66	190	16792	8.03444976076555	0.5308730629347232	0.020248457343860715	1.2998220013161643
UP_KEYWORDS	Transcription regulation	18	26.865671641791046	8.568298895384085E-4	Q12906, Q12905, Q00403, P12956, P20226, P43354, P13010, P14859, Q16576, P09874, P04637, P05412, P11142, P01106, P11831, P08047, Q13263, Q13901	67	2332	20581	2.3710222472542943	0.13337760595551074	0.006204667954928467	1.0372056957652975
GOTERM_BP_DIRECT	GO:0010212~response to ionizing radiation	4	5.970149253731343	8.981619896839176E-4	Q13315, Q9H9Q4, Q96SD1, P16104	66	49	16792	20.769325912183056	0.5553670426534403	0.02110325244017952	1.3912694681811888
GOTERM_MF_DIRECT	GO:0005200~structural constituent of cytoskeleton	5	7.462686567164178	9.01595731318243E-4	P07437, P15924, P08670, Q9BUF5, P68371	67	110	16881	11.452510176390772	0.19246959547425102	0.010631807123604564	1.1552140418963797
UP_SEQ_FEATURE	short sequence motif:Nuclear localization signal	7	10.44776119402985	9.303449133902066E-4	Q9UNZ2, Q08211, P07910, Q00987, P20700, O60934, P09874	67	344	20063	6.093413745227352	0.2800435949500132	0.07885807365838349	1.2665317087440453
UP_SEQ_FEATURE	domain:BRCT	3	4.477611940298507	9.454676555403303E-4	O60934, Q9UGP5, P09874	67	14	20063	64.16737739872067	0.2838803069136734	0.06460052165858188	1.2869957918589692
GOTERM_BP_DIRECT	GO:0032211~negative regulation of telomere maintenance via telomerase	3	4.477611940298507	9.497166347704134E-4	P07910, Q00839, P09651	66	12	16792	63.60606060606061	0.5755883605762627	0.02173597202637989	1.470576218822206
UP_KEYWORDS	Proto-oncogene	6	8.955223880597014	9.613714554863231E-4	P05412, Q00987, P35637, P31751, P01106, P31749	67	236	20581	7.8096382494308125	0.14838970428927456	0.006670414033325356	1.163076738484714
UP_KEYWORDS	Helicase	5	7.462686567164178	0.0011533198156203708	Q14191, Q08211, P12956, P13010, P60842	67	143	20581	10.740528128587828	0.17528347843627634	0.007678987244416846	1.3938055744347366
UP_KEYWORDS	RNA-binding	9	13.432835820895523	0.001254211567362293	Q12906, P52597, Q08211, P07910, P35637, Q00839, P09651, Q13901, P60842	67	665	20581	4.1573111884188085	0.18907912233524715	0.00802855114030765	1.5148827871385384
KEGG_PATHWAY	hsa04210:Apoptosis	5	7.462686567164178	0.0012591967671342168	P04637, Q13315, P31751, P25963, P31749	54	62	6879	10.273297491039425	0.15108713360118242	0.014780473922212711	1.4566074471531576
KEGG_PATHWAY	hsa05210:Colorectal cancer	5	7.462686567164178	0.0012591967671342168	P04637, P05412, P31751, P01106, P31749	54	62	6879	10.273297491039425	0.15108713360118242	0.014780473922212711	1.4566074471531576
GOTERM_MF_DIRECT	GO:0003723~RNA binding	9	13.432835820895523	0.0012705410299600525	Q12906, Q12905, P52597, P07910, P35637, Q16576, Q00839, P09651, Q13901	67	547	16881	4.145515566591176	0.2601513774366102	0.014245636737007072	1.6243841923900604
KEGG_PATHWAY	hsa03440:Homologous recombination	4	5.970149253731343	0.0013698656006590373	P49959, Q92878, O60934, P15927	54	29	6879	17.57088122605364	0.16322880926108452	0.014740661368145114	1.5836945900403188
GOTERM_MF_DIRECT	GO:0044212~transcription regulatory region DNA binding	6	8.955223880597014	0.0014603414765678674	P04637, P05412, P12956, P20226, P13010, P08047	67	213	16881	7.097330250157662	0.2927378494953249	0.01562007971097601	1.8649434103421902
KEGG_PATHWAY	hsa05145:Toxoplasmosis	6	8.955223880597014	0.0014872092048730417	P11142, Q15653, P31751, P25963, P0DMV8, P31749	54	110	6879	6.948484848484848	0.17591459348652172	0.014772955145930355	1.7182830748506572
UP_KEYWORDS	SCID	3	4.477611940298507	0.0014991301446933033	Q9H9Q4, Q96SD1, P78527	67	18	20581	51.19651741293532	0.2216216633312923	0.009236434428769202	1.8082349123098251
GOTERM_BP_DIRECT	GO:0042026~protein refolding	3	4.477611940298507	0.0014996360748590508	P07900, P11142, P0DMV8	66	15	16792	50.88484848484848	0.741713801495268	0.03327593447446875	2.312813818173487
GOTERM_CC_DIRECT	GO:0005657~replication fork	3	4.477611940298507	0.001696244154461761	P04637, O60934, P16104	67	17	18224	48.0	0.24814438900362346	0.016637164416117067	2.0457918313223633
GOTERM_BP_DIRECT	GO:0031396~regulation of protein ubiquitination	3	4.477611940298507	0.0017095976310029636	P07900, P0DMV8, Q9UMX0	66	16	16792	47.70454545454546	0.7863415818293754	0.03694363141038315	2.6326026086263
UP_KEYWORDS	Chromosome	7	10.44776119402985	0.0017653916831611451	Q9UNZ2, P49959, Q92878, P12956, P13010, O60934, P16104	67	400	20581	5.375634328358209	0.255528683295292	0.01048326897619567	2.126240666200152
KEGG_PATHWAY	hsa04141:Protein processing in endoplasmic reticulum	7	10.44776119402985	0.0017747179495567372	P07900, P11142, Q9UNZ2, P0DMV8, Q9UMX0, Q5TBM3, P55072	54	169	6879	5.27646285338593	0.2061956840176261	0.016358880485205285	2.0473334279988653
BIOCARTA	h_PparaPathway:Mechanism of Gene Regulation by Peroxisome Proliferators via PPARa(alpha)	6	8.955223880597014	0.001830608931701003	P07900, P05412, P25963, P0DMV8, P01106, P08047	30	52	1625	2025-06-01	0.19590841027712524	0.03568796577120892	2.0782540411117045
KEGG_PATHWAY	hsa04662:B cell receptor signaling pathway	5	7.462686567164178	0.0018754305175494115	P05412, Q15653, P31751, P25963, P31749	54	69	6879	9.231078904991948	0.21653968868769213	0.016137366332970693	2.1623593853922207
GOTERM_MF_DIRECT	GO:0019903~protein phosphatase binding	4	5.970149253731343	0.001917291758686205	P04637, P07900, P55072, P15927	67	63	16881	15.997157071783937	0.36544690249113054	0.019581154091110387	2.441873114024784
GOTERM_BP_DIRECT	GO:0032436~positive regulation of proteasomal ubiquitin-dependent protein catabolic process	4	5.970149253731343	0.0019489453593055565	Q00987, P0DMV8, P55072, P31749	66	64	16792	15.901515151515152	0.8278973221672006	0.04103122279618787	2.9959538772726835
KEGG_PATHWAY	hsa05164:Influenza A	7	10.44776119402985	0.002058246402982776	P05412, P11142, Q15653, P31751, P25963, P0DMV8, P31749	54	174	6879	5.124840357598978	0.23497577225641997	0.0166011426692807	2.3708418345254056
GOTERM_BP_DIRECT	GO:0007004~telomere maintenance via telomerase	3	4.477611940298507	0.0021688880833641	Q13315, P49959, Q92878	66	18	16792	42.40404040404041	0.8589247244394224	0.04452398727885343	3.328727424422151
KEGG_PATHWAY	hsa04722:Neurotrophin signaling pathway	6	8.955223880597014	0.002185298447900796	P04637, P05412, Q15653, P31751, P25963, P31749	54	120	6879	6.3694444444444445	0.24753414635098947	0.01659023262174708	2.5154921640422767
GOTERM_MF_DIRECT	GO:0042288~MHC class I protein binding	3	4.477611940298507	0.0024662515382968316	P07437, P55072, P68371	67	19	16881	39.78240377062058	0.4430186741021611	0.02408941963330935	3.130833588314963
GOTERM_MF_DIRECT	GO:0008408~3'-5' exonuclease activity	3	4.477611940298507	0.0024662515382968316	Q14191, P49959, Q92878	67	19	16881	39.78240377062058	0.4430186741021611	0.02408941963330935	3.130833588314963
UP_KEYWORDS	Neurodegeneration	6	8.955223880597014	0.0024866964827433076	Q13315, Q96T60, P35637, P20226, P09651, P55072	67	293	20581	6.290357088278743	0.34018481490411234	0.014235479634086778	2.982978358660393
UP_KEYWORDS	Meiosis	4	5.970149253731343	0.002493647122431444	P49959, Q92878, O60934, P16104	67	84	20581	14.627576403695807	0.34095216527968164	0.01380249851880766	2.9912004698438133
INTERPRO	IPR018316:Tubulin/FtsZ, 2-layer sandwich domain	3	4.477611940298507	0.002748128634256862	P07437, Q9BUF5, P68371	67	22	18559	37.77272727272727	0.48622128648007146	0.19907465744459985	3.4941922851093987
GOTERM_BP_DIRECT	GO:0006367~transcription initiation from RNA polymerase II promoter	5	7.462686567164178	0.0028471263777985084	Q00403, P20226, P43354, Q13263, P24928	66	152	16792	8.369218500797448	0.9235998646158241	0.05677397378125104	4.348188147493238
GOTERM_BP_DIRECT	GO:0031954~positive regulation of protein autophosphorylation	3	4.477611940298507	0.0029547232240017835	P49959, Q92878, O60934	66	21	16792	36.34632034632035	0.9306858027210428	0.05758868177110754	4.508989377248939
INTERPRO	IPR023123:Tubulin, C-terminal	3	4.477611940298507	0.0030029693697487593	P07437, Q9BUF5, P68371	67	23	18559	36.130434782608695	0.5170354066518559	0.16635946558586034	3.8124423872018864
INTERPRO	IPR008280:Tubulin/FtsZ, C-terminal	3	4.477611940298507	0.0030029693697487593	P07437, Q9BUF5, P68371	67	23	18559	36.130434782608695	0.5170354066518559	0.16635946558586034	3.8124423872018864
INTERPRO	IPR017975:Tubulin, conserved site	3	4.477611940298507	0.0030029693697487593	P07437, Q9BUF5, P68371	67	23	18559	36.130434782608695	0.5170354066518559	0.16635946558586034	3.8124423872018864
KEGG_PATHWAY	hsa04010:MAPK signaling pathway	8	11.940298507462686	0.003038106601163298	P04637, P05412, P11142, P31751, P0DMV8, P01106, P11831, P31749	54	253	6879	4.028107158541941	0.3266937710110732	0.021735582118787455	3.4813650703642507
INTERPRO	IPR000217:Tubulin	3	4.477611940298507	0.0032684738808549194	P07437, Q9BUF5, P68371	67	24	18559	34.6
