# Supplementary material for: Phosphorylation Targets of DNA-PK and Their Role in HIV-1 Replication
Source: Cells. 2020 Aug 16;9(8):1907. doi: 10.3390/cells9081907 (PMC7464883; doi:10.3390/cells9081907)
Supplement: Supplementary file 1 [file cells-09-01907-s001.zip › Table S2.xlsx]

## Sheet: all_biol_process_GO
#term ID	term description	observed gene count	background gene count	false discovery rate	matching proteins in your network (IDs)	matching proteins in your network (labels)
GO:0045935	positive regulation of nucleobase-containing compound metabolic process	36	1770	6.97e-17	ENSP00000216797,ENSP00000253024,ENSP00000254108,ENSP00000265354,ENSP00000265433,ENSP00000269305,ENSP00000278616,ENSP00000283179,ENSP00000298139,ENSP00000312988,ENSP00000313420,ENSP00000318687,ENSP00000323511,ENSP00000325863,ENSP00000329357,ENSP00000335153,ENSP00000341826,ENSP00000344479,ENSP00000351777,ENSP00000352257,ENSP00000355011,ENSP00000355759,ENSP00000356520,ENSP00000356840,ENSP00000359531…	AKT1,ATM,DHX9,FUS,GTF2B,H2AFX,HNRNPA1,HNRNPU,HSP90AA1,HSPA1A,HSPA8,HSPH1,ILF2,ILF3,JUN,MRE11A,MYC,NBN,NFKBIA,NFKBIB,NR4A2,PARP1,PNKP,POLR2A,POU2F1,PRKDC,RAD50,SP1,SRF,TBP,TP53,TRIM28,VCP,WRN,XRCC5,XRCC6
GO:0006950	response to stress	44	3267	9.53e-16	ENSP00000216797,ENSP00000253024,ENSP00000258149,ENSP00000265354,ENSP00000265433,ENSP00000266126,ENSP00000269305,ENSP00000278616,ENSP00000298139,ENSP00000302961,ENSP00000313420,ENSP00000318687,ENSP00000323511,ENSP00000325863,ENSP00000329357,ENSP00000335153,ENSP00000339001,ENSP00000341289,ENSP00000341826,ENSP00000344479,ENSP00000349313,ENSP00000351777,ENSP00000352257,ENSP00000355759,ENSP00000356520…	AKT1,ATM,DCLRE1C,DHX9,DSP,EIF2B2,H2AFX,HNRNPA1,HSP90AA1,HSPA1A,HSPA4,HSPA8,HSPH1,ILF3,JUN,MDM2,MRE11A,MYC,NBN,NFKBIA,NHEJ1,NR4A2,PARP1,PNKP,POLL,POLR2A,PRKDC,RAD50,RBBP7,RPA2,SP1,SRF,TP53,TRIM28,TUBB,TUBB4B,UBQLN1,VCP,VIM,WRN,XRCC4,XRCC5,XRCC6,YWHAZ
GO:0006302	double-strand break repair	16	178	2.25e-15	ENSP00000265433,ENSP00000278616,ENSP00000298139,ENSP00000313420,ENSP00000325863,ENSP00000349313,ENSP00000351777,ENSP00000352257,ENSP00000355759,ENSP00000359181,ENSP00000363017,ENSP00000367527,ENSP00000368100,ENSP00000375978,ENSP00000421491,ENSP00000434024	ATM,DCLRE1C,H2AFX,MRE11A,NBN,NHEJ1,PARP1,POLL,PRKDC,RAD50,RPA2,VCP,WRN,XRCC4,XRCC5,XRCC6
GO:0051052	regulation of DNA metabolic process	20	381	2.25e-15	ENSP00000253024,ENSP00000265433,ENSP00000269305,ENSP00000278616,ENSP00000283179,ENSP00000298139,ENSP00000323511,ENSP00000325863,ENSP00000335153,ENSP00000341826,ENSP00000355759,ENSP00000356520,ENSP00000360266,ENSP00000363017,ENSP00000368100,ENSP00000375978,ENSP00000434024,ENSP00000451291,ENSP00000451828,ENSP00000479618	AKT1,ATM,DHX9,H2AFX,HNRNPA1,HNRNPC,HNRNPU,HSP90AA1,JUN,MRE11A,MYC,NBN,PARP1,PNKP,RAD50,RPA2,TP53,TRIM28,WRN,XRCC5
GO:0010604	positive regulation of macromolecule metabolic process	42	3081	3.39e-15	ENSP00000216181,ENSP00000216797,ENSP00000253024,ENSP00000254108,ENSP00000258149,ENSP00000265354,ENSP00000265433,ENSP00000269305,ENSP00000278616,ENSP00000283179,ENSP00000298139,ENSP00000312988,ENSP00000313420,ENSP00000318687,ENSP00000323511,ENSP00000325863,ENSP00000329357,ENSP00000335153,ENSP00000341826,ENSP00000344479,ENSP00000351777,ENSP00000352257,ENSP00000355011,ENSP00000355759,ENSP00000356520…	AKT1,AKT2,ATM,DHX9,FUS,GTF2B,H2AFX,HNRNPA1,HNRNPC,HNRNPU,HSP90AA1,HSPA1A,HSPA8,HSPH1,ILF2,ILF3,JUN,MDM2,MRE11A,MYC,MYH9,NBN,NFKBIA,NFKBIB,NR4A2,PARP1,PNKP,POLR2A,POU2F1,PRKDC,RAD50,SP1,SRF,TBP,TP53,TRIM28,UBQLN1,VCP,VIM,WRN,XRCC5,XRCC6
GO:0033554	cellular response to stress	32	1553	3.39e-15	ENSP00000216797,ENSP00000253024,ENSP00000258149,ENSP00000265354,ENSP00000265433,ENSP00000269305,ENSP00000278616,ENSP00000298139,ENSP00000313420,ENSP00000323511,ENSP00000325863,ENSP00000341826,ENSP00000344479,ENSP00000349313,ENSP00000351777,ENSP00000352257,ENSP00000355759,ENSP00000359181,ENSP00000360266,ENSP00000363017,ENSP00000364802,ENSP00000365576,ENSP00000367527,ENSP00000368100,ENSP00000369424…	AKT1,ATM,DCLRE1C,H2AFX,HNRNPA1,HSPA1A,HSPA8,JUN,MDM2,MRE11A,MYC,NBN,NFKBIA,NHEJ1,NR4A2,PARP1,PNKP,POLL,POLR2A,PRKDC,RAD50,RBBP7,RPA2,SRF,TP53,TRIM28,UBQLN1,VCP,WRN,XRCC4,XRCC5,XRCC6
GO:0051173	positive regulation of nitrogen compound metabolic process	41	2946	4.12e-15	ENSP00000216181,ENSP00000216797,ENSP00000253024,ENSP00000254108,ENSP00000258149,ENSP00000265354,ENSP00000265433,ENSP00000269305,ENSP00000278616,ENSP00000283179,ENSP00000298139,ENSP00000312988,ENSP00000313420,ENSP00000318687,ENSP00000323511,ENSP00000325863,ENSP00000329357,ENSP00000335153,ENSP00000341826,ENSP00000344479,ENSP00000351777,ENSP00000352257,ENSP00000355011,ENSP00000355759,ENSP00000356520…	AKT1,AKT2,ATM,DHX9,FUS,GTF2B,H2AFX,HNRNPA1,HNRNPU,HSP90AA1,HSPA1A,HSPA8,HSPH1,ILF2,ILF3,JUN,MDM2,MRE11A,MYC,MYH9,NBN,NFKBIA,NFKBIB,NR4A2,PARP1,PNKP,POLR2A,POU2F1,PRKDC,RAD50,SP1,SRF,TBP,TP53,TRIM28,UBQLN1,VCP,VIM,WRN,XRCC5,XRCC6
GO:0006303	double-strand break repair via nonhomologous end joining	12	66	1.13e-14	ENSP00000265433,ENSP00000278616,ENSP00000313420,ENSP00000325863,ENSP00000349313,ENSP00000352257,ENSP00000359181,ENSP00000367527,ENSP00000368100,ENSP00000375978,ENSP00000421491,ENSP00000434024	ATM,DCLRE1C,H2AFX,MRE11A,NBN,NHEJ1,POLL,PRKDC,RAD50,XRCC4,XRCC5,XRCC6
GO:0051054	positive regulation of DNA metabolic process	16	209	1.13e-14	ENSP00000253024,ENSP00000265433,ENSP00000278616,ENSP00000298139,ENSP00000323511,ENSP00000325863,ENSP00000335153,ENSP00000341826,ENSP00000355759,ENSP00000356520,ENSP00000360266,ENSP00000368100,ENSP00000375978,ENSP00000434024,ENSP00000451828,ENSP00000479618	AKT1,ATM,DHX9,H2AFX,HNRNPA1,HSP90AA1,JUN,MRE11A,MYC,NBN,PARP1,PNKP,RAD50,TRIM28,WRN,XRCC5
GO:0031325	positive regulation of cellular metabolic process	41	3060	1.14e-14	ENSP00000216181,ENSP00000216797,ENSP00000253024,ENSP00000254108,ENSP00000258149,ENSP00000265354,ENSP00000265433,ENSP00000269305,ENSP00000278616,ENSP00000283179,ENSP00000298139,ENSP00000312988,ENSP00000313420,ENSP00000318687,ENSP00000323511,ENSP00000325863,ENSP00000329357,ENSP00000335153,ENSP00000341826,ENSP00000344479,ENSP00000351777,ENSP00000352257,ENSP00000355011,ENSP00000355759,ENSP00000356520…	AKT1,AKT2,ATM,DHX9,FUS,GTF2B,H2AFX,HNRNPA1,HNRNPU,HSP90AA1,HSPA1A,HSPA8,HSPH1,ILF2,ILF3,JUN,MDM2,MRE11A,MYC,MYH9,NBN,NFKBIA,NFKBIB,NR4A2,PARP1,PNKP,POLR2A,POU2F1,PRKDC,RAD50,SP1,SRF,TBP,TP53,TRIM28,UBQLN1,VCP,VIM,WRN,XRCC5,XRCC6
GO:0090304	nucleic acid metabolic process	45	3941	2.69e-14	ENSP00000253024,ENSP00000254108,ENSP00000265354,ENSP00000265433,ENSP00000269305,ENSP00000278616,ENSP00000283179,ENSP00000293831,ENSP00000298139,ENSP00000312988,ENSP00000313420,ENSP00000323511,ENSP00000325863,ENSP00000329357,ENSP00000335153,ENSP00000341826,ENSP00000344479,ENSP00000346067,ENSP00000348107,ENSP00000349313,ENSP00000351777,ENSP00000352257,ENSP00000355011,ENSP00000355759,ENSP00000356520…	ATM,C1D,DCLRE1C,DHX9,EIF4A1,FUS,GTF2B,H2AFX,HNRNPA1,HNRNPC,HNRNPF,HNRNPU,HSP90AA1,HSPA1A,HSPA8,ILF2,ILF3,JUN,MRE11A,MYC,NBN,NFKBIB,NHEJ1,NPM3,NR4A2,PARP1,PNKP,POLL,POLR2A,POU2F1,PRKDC,RAD50,RBBP7,RPA2,RPSA,SP1,SRF,TBP,TP53,TRIM28,VCP,WRN,XRCC4,XRCC5,XRCC6
GO:0006281	DNA repair	20	491	5.28e-14	ENSP00000253024,ENSP00000265433,ENSP00000269305,ENSP00000278616,ENSP00000298139,ENSP00000313420,ENSP00000323511,ENSP00000325863,ENSP00000349313,ENSP00000351777,ENSP00000352257,ENSP00000355759,ENSP00000359181,ENSP00000363017,ENSP00000367527,ENSP00000368100,ENSP00000375978,ENSP00000421491,ENSP00000434024,ENSP00000480158	ATM,DCLRE1C,H2AFX,MRE11A,NBN,NHEJ1,PARP1,PNKP,POLL,POLR2A,PRKDC,RAD50,RPA2,TP53,TRIM28,VCP,WRN,XRCC4,XRCC5,XRCC6
GO:0006974	cellular response to DNA damage stimulus	23	749	6.67e-14	ENSP00000253024,ENSP00000258149,ENSP00000265433,ENSP00000269305,ENSP00000278616,ENSP00000298139,ENSP00000313420,ENSP00000323511,ENSP00000325863,ENSP00000349313,ENSP00000351777,ENSP00000352257,ENSP00000355759,ENSP00000359181,ENSP00000363017,ENSP00000367527,ENSP00000368100,ENSP00000375978,ENSP00000421491,ENSP00000434024,ENSP00000451828,ENSP00000479618,ENSP00000480158	AKT1,ATM,DCLRE1C,H2AFX,MDM2,MRE11A,MYC,NBN,NHEJ1,PARP1,PNKP,POLL,POLR2A,PRKDC,RAD50,RPA2,TP53,TRIM28,VCP,WRN,XRCC4,XRCC5,XRCC6
GO:0009628	response to abiotic stimulus	26	1052	6.89e-14	ENSP00000216797,ENSP00000258149,ENSP00000265354,ENSP00000266126,ENSP00000269305,ENSP00000278616,ENSP00000298139,ENSP00000313420,ENSP00000322706,ENSP00000323511,ENSP00000335153,ENSP00000344479,ENSP00000349313,ENSP00000352257,ENSP00000355759,ENSP00000360266,ENSP00000364802,ENSP00000365576,ENSP00000367527,ENSP00000369424,ENSP00000375892,ENSP00000375978,ENSP00000421491,ENSP00000434024,ENSP00000451828…	AKT1,AKT2,ATM,DCLRE1C,EIF2B2,H2AFX,HMGCS1,HSP90AA1,HSPA1A,JUN,MDM2,MYC,NFKBIA,NHEJ1,NR4A2,PARP1,PNKP,PRKDC,RBBP7,SRF,TP53,UBQLN1,WRN,XRCC4,XRCC5,XRCC6
GO:0006259	DNA metabolic process	23	773	1.14e-13	ENSP00000253024,ENSP00000265433,ENSP00000269305,ENSP00000278616,ENSP00000298139,ENSP00000313420,ENSP00000323511,ENSP00000325863,ENSP00000335153,ENSP00000349313,ENSP00000351777,ENSP00000352257,ENSP00000355759,ENSP00000356520,ENSP00000359181,ENSP00000363017,ENSP00000367527,ENSP00000368100,ENSP00000369424,ENSP00000375978,ENSP00000421491,ENSP00000434024,ENSP00000480158	ATM,DCLRE1C,DHX9,H2AFX,HSP90AA1,MRE11A,NBN,NHEJ1,PARP1,PNKP,POLL,POLR2A,PRKDC,RAD50,RBBP7,RPA2,TP53,TRIM28,VCP,WRN,XRCC4,XRCC5,XRCC6
GO:0019219	regulation of nucleobase-containing compound metabolic process	45	4133	1.25e-13	ENSP00000216797,ENSP00000253024,ENSP00000254108,ENSP00000258149,ENSP00000265354,ENSP00000265433,ENSP00000269305,ENSP00000278616,ENSP00000283179,ENSP00000298139,ENSP00000312988,ENSP00000313420,ENSP00000318687,ENSP00000323511,ENSP00000325863,ENSP00000329357,ENSP00000335153,ENSP00000341826,ENSP00000344479,ENSP00000348107,ENSP00000351777,ENSP00000352257,ENSP00000355011,ENSP00000355759,ENSP00000356520…	AKT1,ATM,C1D,DHX9,FUS,GTF2B,H2AFX,HNRNPA1,HNRNPC,HNRNPF,HNRNPU,HSP90AA1,HSPA1A,HSPA8,HSPH1,ILF2,ILF3,JUN,MDM2,MRE11A,MYC,NBN,NFKBIA,NFKBIB,NR4A2,PARP1,PNKP,POLR2A,POU2F1,PRKDC,RAD50,RBBP7,RPA2,SP1,SRF,TBP,TP53,TRIM28,VCP,VIM,WRN,XRCC5,XRCC6,YWHAQ,YWHAZ
GO:0000723	telomere maintenance	12	101	4.95e-13	ENSP00000265433,ENSP00000278616,ENSP00000298139,ENSP00000313420,ENSP00000325863,ENSP00000335153,ENSP00000352257,ENSP00000355759,ENSP00000363017,ENSP00000367527,ENSP00000368100,ENSP00000375978	ATM,DCLRE1C,HSP90AA1,MRE11A,NBN,PARP1,PRKDC,RAD50,RPA2,WRN,XRCC5,XRCC6
GO:0044403	symbiont process	21	650	4.95e-13	ENSP00000216797,ENSP00000258149,ENSP00000269305,ENSP00000293831,ENSP00000325863,ENSP00000329357,ENSP00000341826,ENSP00000346067,ENSP00000351777,ENSP00000352257,ENSP00000356520,ENSP00000359531,ENSP00000360266,ENSP00000364802,ENSP00000368100,ENSP00000375942,ENSP00000375978,ENSP00000421491,ENSP00000432083,ENSP00000434024,ENSP00000446007	DHX9,EIF4A1,GTF2B,H2AFX,HNRNPA1,HSPA1A,HSPA8,JUN,MDM2,MRE11A,NFKBIA,RAD50,RPSA,SP1,TBP,TP53,VCP,VIM,XRCC4,XRCC5,XRCC6
GO:0016032	viral process	20	571	5.64e-13	ENSP00000216797,ENSP00000258149,ENSP00000269305,ENSP00000293831,ENSP00000325863,ENSP00000329357,ENSP00000341826,ENSP00000346067,ENSP00000351777,ENSP00000352257,ENSP00000356520,ENSP00000359531,ENSP00000364802,ENSP00000368100,ENSP00000375942,ENSP00000375978,ENSP00000421491,ENSP00000432083,ENSP00000434024,ENSP00000446007	DHX9,EIF4A1,GTF2B,H2AFX,HNRNPA1,HSPA1A,HSPA8,MDM2,MRE11A,NFKBIA,RAD50,RPSA,SP1,TBP,TP53,VCP,VIM,XRCC4,XRCC5,XRCC6
GO:0009314	response to radiation	18	425	7.08e-13	ENSP00000258149,ENSP00000269305,ENSP00000278616,ENSP00000298139,ENSP00000313420,ENSP00000322706,ENSP00000323511,ENSP00000349313,ENSP00000352257,ENSP00000355759,ENSP00000360266,ENSP00000367527,ENSP00000375892,ENSP00000375978,ENSP00000421491,ENSP00000434024,ENSP00000451828,ENSP00000479618	AKT1,AKT2,ATM,DCLRE1C,H2AFX,HMGCS1,JUN,MDM2,MYC,NHEJ1,PARP1,PNKP,PRKDC,TP53,WRN,XRCC4,XRCC5,XRCC6
GO:0060255	regulation of macromolecule metabolic process	52	6072	7.78e-13	ENSP00000216181,ENSP00000216797,ENSP00000253024,ENSP00000254108,ENSP00000258149,ENSP00000265354,ENSP00000265433,ENSP00000266126,ENSP00000269305,ENSP00000278616,ENSP00000283179,ENSP00000293831,ENSP00000298139,ENSP00000312988,ENSP00000313420,ENSP00000318687,ENSP00000323511,ENSP00000325863,ENSP00000329357,ENSP00000335153,ENSP00000341826,ENSP00000344479,ENSP00000346067,ENSP00000348107,ENSP00000351777…	AKT1,AKT2,ATM,C1D,DHX9,EIF2B2,EIF4A1,FUS,GTF2B,H2AFX,HNRNPA1,HNRNPC,HNRNPF,HNRNPU,HSP90AA1,HSPA1A,HSPA8,HSPH1,ILF2,ILF3,JUN,MDM2,MRE11A,MYC,MYH9,NBN,NFKBIA,NFKBIB,NR4A2,NSFL1C,PARP1,PNKP,POLR2A,POU2F1,PRKDC,RAD50,RBBP7,RPA2,RPSA,SP1,SRF,TBP,TP53,TRIM28,UBQLN1,VCP,VIM,WRN,XRCC5,XRCC6,YWHAQ,YWHAZ
GO:0010212	response to ionizing radiation	13	149	1.02e-12	ENSP00000258149,ENSP00000269305,ENSP00000278616,ENSP00000298139,ENSP00000313420,ENSP00000349313,ENSP00000352257,ENSP00000355759,ENSP00000367527,ENSP00000375978,ENSP00000421491,ENSP00000434024,ENSP00000479618	ATM,DCLRE1C,H2AFX,MDM2,MYC,NHEJ1,PARP1,PRKDC,TP53,WRN,XRCC4,XRCC5,XRCC6
GO:0032204	regulation of telomere maintenance	11	81	1.45e-12	ENSP00000265433,ENSP00000278616,ENSP00000283179,ENSP00000323511,ENSP00000325863,ENSP00000341826,ENSP00000355759,ENSP00000368100,ENSP00000375978,ENSP00000451291,ENSP00000479618	ATM,HNRNPA1,HNRNPC,HNRNPU,MRE11A,MYC,NBN,PARP1,PNKP,RAD50,XRCC5
GO:0006310	DNA recombination	14	202	1.52e-12	ENSP00000265433,ENSP00000278616,ENSP00000298139,ENSP00000313420,ENSP00000325863,ENSP00000352257,ENSP00000355759,ENSP00000359181,ENSP00000363017,ENSP00000367527,ENSP00000368100,ENSP00000375978,ENSP00000421491,ENSP00000434024	ATM,DCLRE1C,H2AFX,MRE11A,NBN,PARP1,POLL,PRKDC,RAD50,RPA2,WRN,XRCC4,XRCC5,XRCC6
GO:0010332	response to gamma radiation	10	55	1.65e-12	ENSP00000258149,ENSP00000269305,ENSP00000278616,ENSP00000298139,ENSP00000313420,ENSP00000352257,ENSP00000355759,ENSP00000375978,ENSP00000434024,ENSP00000479618	ATM,H2AFX,MDM2,MYC,PARP1,PRKDC,TP53,WRN,XRCC5,XRCC6
GO:0019222	regulation of metabolic process	53	6516	2.06e-12	ENSP00000216181,ENSP00000216797,ENSP00000253024,ENSP00000254108,ENSP00000258149,ENSP00000265354,ENSP00000265433,ENSP00000266126,ENSP00000269305,ENSP00000278616,ENSP00000283179,ENSP00000293831,ENSP00000298139,ENSP00000312988,ENSP00000313420,ENSP00000318687,ENSP00000322706,ENSP00000323511,ENSP00000325863,ENSP00000329357,ENSP00000335153,ENSP00000341826,ENSP00000344479,ENSP00000346067,ENSP00000348107…	AKT1,AKT2,ATM,C1D,DHX9,EIF2B2,EIF4A1,FUS,GTF2B,H2AFX,HMGCS1,HNRNPA1,HNRNPC,HNRNPF,HNRNPU,HSP90AA1,HSPA1A,HSPA8,HSPH1,ILF2,ILF3,JUN,MDM2,MRE11A,MYC,MYH9,NBN,NFKBIA,NFKBIB,NR4A2,NSFL1C,PARP1,PNKP,POLR2A,POU2F1,PRKDC,RAD50,RBBP7,RPA2,RPSA,SP1,SRF,TBP,TP53,TRIM28,UBQLN1,VCP,VIM,WRN,XRCC5,XRCC6,YWHAQ,YWHAZ
GO:0080090	regulation of primary metabolic process	51	5982	2.25e-12	ENSP00000216181,ENSP00000216797,ENSP00000253024,ENSP00000254108,ENSP00000258149,ENSP00000265354,ENSP00000265433,ENSP00000266126,ENSP00000269305,ENSP00000278616,ENSP00000283179,ENSP00000298139,ENSP00000312988,ENSP00000313420,ENSP00000318687,ENSP00000322706,ENSP00000323511,ENSP00000325863,ENSP00000329357,ENSP00000335153,ENSP00000341826,ENSP00000344479,ENSP00000348107,ENSP00000351777,ENSP00000352257…	AKT1,AKT2,ATM,C1D,DHX9,EIF2B2,FUS,GTF2B,H2AFX,HMGCS1,HNRNPA1,HNRNPC,HNRNPF,HNRNPU,HSP90AA1,HSPA1A,HSPA8,HSPH1,ILF2,ILF3,JUN,MDM2,MRE11A,MYC,MYH9,NBN,NFKBIA,NFKBIB,NR4A2,NSFL1C,PARP1,PNKP,POLR2A,POU2F1,PRKDC,RAD50,RBBP7,RPA2,SP1,SRF,TBP,TP53,TRIM28,UBQLN1,VCP,VIM,WRN,XRCC5,XRCC6,YWHAQ,YWHAZ
GO:0043170	macromolecule metabolic process	56	7453	2.50e-12	ENSP00000001008,ENSP00000216181,ENSP00000216797,ENSP00000253024,ENSP00000254108,ENSP00000258149,ENSP00000265070,ENSP00000265354,ENSP00000265433,ENSP00000266126,ENSP00000269305,ENSP00000278616,ENSP00000283179,ENSP00000293831,ENSP00000298139,ENSP00000312988,ENSP00000313420,ENSP00000323511,ENSP00000325863,ENSP00000329357,ENSP00000335153,ENSP00000341826,ENSP00000344479,ENSP00000346067,ENSP00000348107…	AKT1,AKT2,ATM,C1D,DCLRE1C,DHX9,DSP,EIF2B2,EIF4A1,FKBP4,FUS,GOLPH3,GTF2B,H2AFX,HNRNPA1,HNRNPC,HNRNPF,HNRNPU,HSP90AA1,HSPA1A,HSPA8,ILF2,ILF3,JUN,MDM2,MRE11A,MYC,MYH9,NBN,NFKBIA,NFKBIB,NHEJ1,NPM3,NR4A2,NSFL1C,PARP1,PNKP,POLL,POLR2A,POU2F1,PRKDC,RAD50,RBBP7,RPA2,RPSA,SP1,SRF,TBP,TP53,TRIM28,UBQLN1,VCP,WRN,XRCC4,XRCC5,XRCC6
GO:0051171	regulation of nitrogen compound metabolic process	50	5827	4.43e-12	ENSP00000216181,ENSP00000216797,ENSP00000253024,ENSP00000254108,ENSP00000258149,ENSP00000265354,ENSP00000265433,ENSP00000266126,ENSP00000269305,ENSP00000278616,ENSP00000283179,ENSP00000298139,ENSP00000312988,ENSP00000313420,ENSP00000318687,ENSP00000323511,ENSP00000325863,ENSP00000329357,ENSP00000335153,ENSP00000341826,ENSP00000344479,ENSP00000348107,ENSP00000351777,ENSP00000352257,ENSP00000355011…	AKT1,AKT2,ATM,C1D,DHX9,EIF2B2,FUS,GTF2B,H2AFX,HNRNPA1,HNRNPC,HNRNPF,HNRNPU,HSP90AA1,HSPA1A,HSPA8,HSPH1,ILF2,ILF3,JUN,MDM2,MRE11A,MYC,MYH9,NBN,NFKBIA,NFKBIB,NR4A2,NSFL1C,PARP1,PNKP,POLR2A,POU2F1,PRKDC,RAD50,RBBP7,RPA2,SP1,SRF,TBP,TP53,TRIM28,UBQLN1,VCP,VIM,WRN,XRCC5,XRCC6,YWHAQ,YWHAZ
GO:0031328	positive regulation of cellular biosynthetic process	30	1846	4.86e-12	ENSP00000216797,ENSP00000253024,ENSP00000254108,ENSP00000265354,ENSP00000269305,ENSP00000278616,ENSP00000283179,ENSP00000312988,ENSP00000313420,ENSP00000318687,ENSP00000323511,ENSP00000329357,ENSP00000335153,ENSP00000341826,ENSP00000344479,ENSP00000351777,ENSP00000352257,ENSP00000355011,ENSP00000355759,ENSP00000356520,ENSP00000356840,ENSP00000359531,ENSP00000360266,ENSP00000375892,ENSP00000375942…	AKT1,AKT2,ATM,DHX9,FUS,GTF2B,HNRNPA1,HNRNPU,HSP90AA1,HSPH1,ILF2,ILF3,JUN,MYC,NFKBIA,NFKBIB,NR4A2,PARP1,PNKP,POU2F1,PRKDC,SP1,SRF,TBP,TP53,TRIM28,VCP,VIM,XRCC5,XRCC6
GO:0034641	cellular nitrogen compound metabolic process	47	5126	6.25e-12	ENSP00000253024,ENSP00000254108,ENSP00000265354,ENSP00000265433,ENSP00000266126,ENSP00000269305,ENSP00000278616,ENSP00000283179,ENSP00000293831,ENSP00000298139,ENSP00000312988,ENSP00000313420,ENSP00000323511,ENSP00000325863,ENSP00000329357,ENSP00000335153,ENSP00000341826,ENSP00000344479,ENSP00000346067,ENSP00000348107,ENSP00000349313,ENSP00000351777,ENSP00000352257,ENSP00000355011,ENSP00000355759…	AKT1,ATM,C1D,DCLRE1C,DHX9,EIF2B2,EIF4A1,FUS,GTF2B,H2AFX,HNRNPA1,HNRNPC,HNRNPF,HNRNPU,HSP90AA1,HSPA1A,HSPA8,ILF2,ILF3,JUN,MRE11A,MYC,NBN,NFKBIB,NHEJ1,NPM3,NR4A2,PARP1,PNKP,POLL,POLR2A,POU2F1,PRKDC,RAD50,RBBP7,RPA2,RPSA,SP1,SRF,TBP,TP53,TRIM28,VCP,WRN,XRCC4,XRCC5,XRCC6
GO:0048522	positive regulation of cellular process	46	4898	6.59e-12	ENSP00000216181,ENSP00000216797,ENSP00000253024,ENSP00000254108,ENSP00000258149,ENSP00000265070,ENSP00000265354,ENSP00000265433,ENSP00000269305,ENSP00000278616,ENSP00000283179,ENSP00000298139,ENSP00000312988,ENSP00000313420,ENSP00000318687,ENSP00000323511,ENSP00000325863,ENSP00000329357,ENSP00000335153,ENSP00000341826,ENSP00000344479,ENSP00000351777,ENSP00000352257,ENSP00000355011,ENSP00000355759…	AKT1,AKT2,ATM,DHX9,FUS,GOLPH3,GTF2B,H2AFX,HNRNPA1,HNRNPU,HSP90AA1,HSPA1A,HSPA8,HSPH1,ILF2,ILF3,JUN,MDM2,MRE11A,MYC,MYH9,NBN,NFKBIA,NFKBIB,NR4A2,NSFL1C,PARP1,PNKP,POLR2A,POU2F1,PRKDC,RAD50,RPA2,SP1,SRF,TBP,TP53,TRIM28,UBQLN1,VCP,VIM,WRN,XRCC5,XRCC6,YWHAQ,YWHAZ
GO:0010557	positive regulation of macromolecule biosynthetic process	29	1758	9.42e-12	ENSP00000216797,ENSP00000253024,ENSP00000254108,ENSP00000265354,ENSP00000269305,ENSP00000278616,ENSP00000283179,ENSP00000312988,ENSP00000313420,ENSP00000318687,ENSP00000323511,ENSP00000329357,ENSP00000335153,ENSP00000341826,ENSP00000344479,ENSP00000352257,ENSP00000355011,ENSP00000355759,ENSP00000356520,ENSP00000356840,ENSP00000359531,ENSP00000360266,ENSP00000375892,ENSP00000375942,ENSP00000375978…	AKT1,AKT2,ATM,DHX9,FUS,GTF2B,HNRNPA1,HNRNPU,HSP90AA1,HSPH1,ILF2,ILF3,JUN,MYC,NFKBIA,NFKBIB,NR4A2,PARP1,PNKP,POU2F1,PRKDC,SP1,SRF,TBP,TP53,TRIM28,VIM,XRCC5,XRCC6
GO:1901360	organic cyclic compound metabolic process	46	4963	9.94e-12	ENSP00000253024,ENSP00000254108,ENSP00000265354,ENSP00000265433,ENSP00000269305,ENSP00000278616,ENSP00000283179,ENSP00000293831,ENSP00000298139,ENSP00000312988,ENSP00000313420,ENSP00000322706,ENSP00000323511,ENSP00000325863,ENSP00000329357,ENSP00000335153,ENSP00000341826,ENSP00000344479,ENSP00000346067,ENSP00000348107,ENSP00000349313,ENSP00000351777,ENSP00000352257,ENSP00000355011,ENSP00000355759…	ATM,C1D,DCLRE1C,DHX9,EIF4A1,FUS,GTF2B,H2AFX,HMGCS1,HNRNPA1,HNRNPC,HNRNPF,HNRNPU,HSP90AA1,HSPA1A,HSPA8,ILF2,ILF3,JUN,MRE11A,MYC,NBN,NFKBIB,NHEJ1,NPM3,NR4A2,PARP1,PNKP,POLL,POLR2A,POU2F1,PRKDC,RAD50,RBBP7,RPA2,RPSA,SP1,SRF,TBP,TP53,TRIM28,VCP,WRN,XRCC4,XRCC5,XRCC6
GO:0048518	positive regulation of biological process	48	5459	1.04e-11	ENSP00000216181,ENSP00000216797,ENSP00000253024,ENSP00000254108,ENSP00000258149,ENSP00000265070,ENSP00000265354,ENSP00000265433,ENSP00000266126,ENSP00000269305,ENSP00000278616,ENSP00000283179,ENSP00000298139,ENSP00000312988,ENSP00000313420,ENSP00000318687,ENSP00000323511,ENSP00000325863,ENSP00000329357,ENSP00000335153,ENSP00000341826,ENSP00000344479,ENSP00000351777,ENSP00000352257,ENSP00000355011…	AKT1,AKT2,ATM,DHX9,EIF2B2,FUS,GOLPH3,GTF2B,H2AFX,HNRNPA1,HNRNPC,HNRNPU,HSP90AA1,HSPA1A,HSPA8,HSPH1,ILF2,ILF3,JUN,MDM2,MRE11A,MYC,MYH9,NBN,NFKBIA,NFKBIB,NR4A2,NSFL1C,PARP1,PNKP,POLR2A,POU2F1,PRKDC,RAD50,RPA2,SP1,SRF,TBP,TP53,TRIM28,UBQLN1,VCP,VIM,WRN,XRCC5,XRCC6,YWHAQ,YWHAZ
GO:0009889	regulation of biosynthetic process	43	4337	1.48e-11	ENSP00000216797,ENSP00000253024,ENSP00000254108,ENSP00000258149,ENSP00000265354,ENSP00000265433,ENSP00000266126,ENSP00000269305,ENSP00000278616,ENSP00000283179,ENSP00000312988,ENSP00000313420,ENSP00000318687,ENSP00000322706,ENSP00000323511,ENSP00000325863,ENSP00000329357,ENSP00000335153,ENSP00000341826,ENSP00000344479,ENSP00000348107,ENSP00000351777,ENSP00000352257,ENSP00000355011,ENSP00000355759…	AKT1,AKT2,ATM,C1D,DHX9,EIF2B2,FUS,GTF2B,H2AFX,HMGCS1,HNRNPA1,HNRNPC,HNRNPU,HSP90AA1,HSPA1A,HSPA8,HSPH1,ILF2,ILF3,JUN,MDM2,MRE11A,MYC,NBN,NFKBIA,NFKBIB,NR4A2,PARP1,PNKP,POLR2A,POU2F1,PRKDC,RBBP7,SP1,SRF,TBP,TP53,TRIM28,VCP,VIM,XRCC5,XRCC6,YWHAQ
GO:0034645	cellular macromolecule biosynthetic process	39	3518	1.65e-11	ENSP00000253024,ENSP00000265070,ENSP00000265354,ENSP00000265433,ENSP00000266126,ENSP00000269305,ENSP00000278616,ENSP00000283179,ENSP00000293831,ENSP00000298139,ENSP00000312988,ENSP00000323511,ENSP00000325863,ENSP00000329357,ENSP00000335153,ENSP00000344479,ENSP00000346067,ENSP00000348107,ENSP00000351777,ENSP00000352257,ENSP00000355011,ENSP00000355759,ENSP00000356520,ENSP00000356840,ENSP00000359128…	AKT1,AKT2,ATM,C1D,DHX9,EIF2B2,EIF4A1,GOLPH3,GTF2B,HNRNPU,HSP90AA1,HSPA8,ILF2,ILF3,JUN,MRE11A,MYC,NBN,NFKBIB,NPM3,NR4A2,PARP1,PNKP,POLL,POLR2A,POU2F1,RAD50,RBBP7,RPA2,RPSA,SP1,SRF,TBP,TP53,TRIM28,VCP,WRN,XRCC5,XRCC6
GO:0031323	regulation of cellular metabolic process	50	6082	2.03e-11	ENSP00000216181,ENSP00000216797,ENSP00000253024,ENSP00000254108,ENSP00000258149,ENSP00000265354,ENSP00000265433,ENSP00000266126,ENSP00000269305,ENSP00000278616,ENSP00000283179,ENSP00000298139,ENSP00000312988,ENSP00000313420,ENSP00000318687,ENSP00000323511,ENSP00000325863,ENSP00000329357,ENSP00000335153,ENSP00000341826,ENSP00000344479,ENSP00000348107,ENSP00000351777,ENSP00000352257,ENSP00000355011…	AKT1,AKT2,ATM,C1D,DHX9,EIF2B2,FUS,GTF2B,H2AFX,HNRNPA1,HNRNPC,HNRNPF,HNRNPU,HSP90AA1,HSPA1A,HSPA8,HSPH1,ILF2,ILF3,JUN,MDM2,MRE11A,MYC,MYH9,NBN,NFKBIA,NFKBIB,NR4A2,NSFL1C,PARP1,PNKP,POLR2A,POU2F1,PRKDC,RAD50,RBBP7,RPA2,SP1,SRF,TBP,TP53,TRIM28,UBQLN1,VCP,VIM,WRN,XRCC5,XRCC6,YWHAQ,YWHAZ
GO:0045934	negative regulation of nucleobase-containing compound metabolic process	26	1424	2.55e-11	ENSP00000253024,ENSP00000258149,ENSP00000265354,ENSP00000265433,ENSP00000269305,ENSP00000278616,ENSP00000283179,ENSP00000325863,ENSP00000341826,ENSP00000344479,ENSP00000348107,ENSP00000352257,ENSP00000355759,ENSP00000356520,ENSP00000356840,ENSP00000360266,ENSP00000364802,ENSP00000368100,ENSP00000369424,ENSP00000371267,ENSP00000375978,ENSP00000404121,ENSP00000432083,ENSP00000434024,ENSP00000451291…	ATM,C1D,DHX9,H2AFX,HNRNPA1,HNRNPC,HNRNPU,HSPA1A,HSPA8,ILF3,JUN,MDM2,MRE11A,MYC,NBN,NR4A2,PARP1,POU2F1,RAD50,RBBP7,SRF,TP53,TRIM28,XRCC5,XRCC6,YWHAQ
GO:0051128	regulation of cellular component organization	32	2306	2.55e-11	ENSP00000001008,ENSP00000216181,ENSP00000253024,ENSP00000258149,ENSP00000265070,ENSP00000265354,ENSP00000265433,ENSP00000269305,ENSP00000278616,ENSP00000283179,ENSP00000323511,ENSP00000325863,ENSP00000335153,ENSP00000341826,ENSP00000351777,ENSP00000355759,ENSP00000359531,ENSP00000360266,ENSP00000363017,ENSP00000364802,ENSP00000368100,ENSP00000369424,ENSP00000371267,ENSP00000375892,ENSP00000375978…	AKT1,AKT2,ATM,FKBP4,GOLPH3,GTF2B,HNRNPA1,HNRNPC,HNRNPU,HSP90AA1,HSPA1A,HSPA8,JUN,MDM2,MRE11A,MYC,MYH9,NBN,NSFL1C,PARP1,PNKP,RAD50,RBBP7,RPA2,SRF,TP53,TRIM28,VCP,VIM,XRCC5,YWHAQ,YWHAZ
GO:0044260	cellular macromolecule metabolic process	51	6413	2.80e-11	ENSP00000001008,ENSP00000216797,ENSP00000253024,ENSP00000258149,ENSP00000265070,ENSP00000265354,ENSP00000265433,ENSP00000266126,ENSP00000269305,ENSP00000278616,ENSP00000283179,ENSP00000293831,ENSP00000298139,ENSP00000312988,ENSP00000313420,ENSP00000323511,ENSP00000325863,ENSP00000329357,ENSP00000335153,ENSP00000344479,ENSP00000346067,ENSP00000348107,ENSP00000349313,ENSP00000351777,ENSP00000352257…	AKT1,AKT2,ATM,C1D,DCLRE1C,DHX9,DSP,EIF2B2,EIF4A1,FKBP4,GOLPH3,GTF2B,H2AFX,HNRNPU,HSP90AA1,HSPA1A,HSPA8,ILF2,ILF3,JUN,MDM2,MRE11A,MYC,NBN,NFKBIA,NFKBIB,NHEJ1,NPM3,NR4A2,NSFL1C,PARP1,PNKP,POLL,POLR2A,POU2F1,PRKDC,RAD50,RBBP7,RPA2,RPSA,SP1,SRF,TBP,TP53,TRIM28,UBQLN1,VCP,WRN,XRCC4,XRCC5,XRCC6
GO:0031326	regulation of cellular biosynthetic process	42	4266	4.35e-11	ENSP00000216797,ENSP00000253024,ENSP00000254108,ENSP00000258149,ENSP00000265354,ENSP00000265433,ENSP00000266126,ENSP00000269305,ENSP00000278616,ENSP00000283179,ENSP00000312988,ENSP00000313420,ENSP00000318687,ENSP00000323511,ENSP00000325863,ENSP00000329357,ENSP00000335153,ENSP00000341826,ENSP00000344479,ENSP00000348107,ENSP00000351777,ENSP00000352257,ENSP00000355011,ENSP00000355759,ENSP00000356520…	AKT1,AKT2,ATM,C1D,DHX9,EIF2B2,FUS,GTF2B,H2AFX,HNRNPA1,HNRNPC,HNRNPU,HSP90AA1,HSPA1A,HSPA8,HSPH1,ILF2,ILF3,JUN,MDM2,MRE11A,MYC,NBN,NFKBIA,NFKBIB,NR4A2,PARP1,PNKP,POLR2A,POU2F1,PRKDC,RBBP7,SP1,SRF,TBP,TP53,TRIM28,VCP,VIM,XRCC5,XRCC6,YWHAQ
GO:0006996	organelle organization	36	3131	8.74e-11	ENSP00000216181,ENSP00000253024,ENSP00000265070,ENSP00000265354,ENSP00000265433,ENSP00000269305,ENSP00000278616,ENSP00000283179,ENSP00000298139,ENSP00000302961,ENSP00000313420,ENSP00000318697,ENSP00000325863,ENSP00000335153,ENSP00000339001,ENSP00000341289,ENSP00000346067,ENSP00000352257,ENSP00000355759,ENSP00000356520,ENSP00000360266,ENSP00000363017,ENSP00000364802,ENSP00000365576,ENSP00000367527…	AKT1,ATM,DCLRE1C,DHX9,DSP,GOLPH3,H2AFX,HNRNPU,HSP90AA1,HSPA1A,HSPA4,JUN,MRE11A,MYC,MYH9,NBN,NSFL1C,PARP1,PRKDC,RAD50,RBBP7,RPA2,RPSA,SRF,TP53,TRIM28,TUBB,TUBB4B,TUBB6,UBQLN1,VIM,WRN,XRCC5,XRCC6,YWHAQ,YWHAZ
GO:0010556	regulation of macromolecule biosynthetic process	41	4143	9.03e-11	ENSP00000216797,ENSP00000253024,ENSP00000254108,ENSP00000258149,ENSP00000265354,ENSP00000265433,ENSP00000266126,ENSP00000269305,ENSP00000278616,ENSP00000283179,ENSP00000312988,ENSP00000313420,ENSP00000318687,ENSP00000323511,ENSP00000325863,ENSP00000329357,ENSP00000335153,ENSP00000341826,ENSP00000344479,ENSP00000348107,ENSP00000352257,ENSP00000355011,ENSP00000355759,ENSP00000356520,ENSP00000356840…	AKT1,AKT2,ATM,C1D,DHX9,EIF2B2,FUS,GTF2B,H2AFX,HNRNPA1,HNRNPC,HNRNPU,HSP90AA1,HSPA1A,HSPA8,HSPH1,ILF2,ILF3,JUN,MDM2,MRE11A,MYC,NBN,NFKBIA,NFKBIB,NR4A2,PARP1,PNKP,POLR2A,POU2F1,PRKDC,RBBP7,SP1,SRF,TBP,TP53,TRIM28,VIM,XRCC5,XRCC6,YWHAQ
GO:0050896	response to stimulus	55	7824	1.10e-10	ENSP00000001008,ENSP00000216181,ENSP00000216797,ENSP00000253024,ENSP00000254108,ENSP00000258149,ENSP00000261366,ENSP00000265354,ENSP00000265433,ENSP00000266126,ENSP00000269305,ENSP00000278616,ENSP00000283179,ENSP00000298139,ENSP00000302961,ENSP00000312988,ENSP00000313420,ENSP00000318687,ENSP00000322706,ENSP00000323511,ENSP00000325863,ENSP00000329357,ENSP00000335153,ENSP00000339001,ENSP00000341289…	AKT1,AKT2,ATM,DCLRE1C,DHX9,DSP,EIF2B2,FKBP4,FUS,H2AFX,HMGCS1,HNRNPA1,HNRNPF,HNRNPU,HSP90AA1,HSPA1A,HSPA4,HSPA8,HSPH1,ILF2,ILF3,JUN,LMNB1,MDM2,MRE11A,MYC,MYH9,NBN,NFKBIA,NFKBIB,NHEJ1,NR4A2,PARP1,PNKP,POLL,POLR2A,POU2F1,PRKDC,RAD50,RBBP7,RPA2,SP1,SRF,TP53,TRIM28,TUBB,TUBB4B,UBQLN1,VCP,VIM,WRN,XRCC4,XRCC5,XRCC6,YWHAZ
GO:0051053	negative regulation of DNA metabolic process	11	134	1.12e-10	ENSP00000253024,ENSP00000265433,ENSP00000269305,ENSP00000278616,ENSP00000283179,ENSP00000325863,ENSP00000341826,ENSP00000355759,ENSP00000368100,ENSP00000375978,ENSP00000451291	ATM,HNRNPA1,HNRNPC,HNRNPU,MRE11A,NBN,PARP1,RAD50,TP53,TRIM28,XRCC5
GO:0071840	cellular component organization or biogenesis	46	5342	1.24e-10	ENSP00000001008,ENSP00000216181,ENSP00000253024,ENSP00000258149,ENSP00000265070,ENSP00000265354,ENSP00000265433,ENSP00000269305,ENSP00000278616,ENSP00000283179,ENSP00000298139,ENSP00000302961,ENSP00000313420,ENSP00000318697,ENSP00000325863,ENSP00000335153,ENSP00000339001,ENSP00000341289,ENSP00000344479,ENSP00000346067,ENSP00000348107,ENSP00000351777,ENSP00000352257,ENSP00000355759,ENSP00000356520…	AKT1,AKT2,ATM,C1D,DCLRE1C,DHX9,DSP,FKBP4,GOLPH3,GTF2B,H2AFX,HNRNPU,HSP90AA1,HSPA1A,HSPA4,HSPA8,JUN,MDM2,MRE11A,MYC,MYH9,NBN,NPM3,NR4A2,NSFL1C,PARP1,PRKDC,RAD50,RBBP7,RPA2,RPSA,SRF,TBP,TP53,TRIM28,TUBB,TUBB4B,TUBB6,UBQLN1,VCP,VIM,WRN,XRCC5,XRCC6,YWHAQ,YWHAZ
GO:0010033	response to organic substance	34	2815	1.32e-10	ENSP00000001008,ENSP00000216797,ENSP00000258149,ENSP00000261366,ENSP00000265354,ENSP00000266126,ENSP00000269305,ENSP00000283179,ENSP00000302961,ENSP00000312988,ENSP00000313420,ENSP00000318687,ENSP00000322706,ENSP00000329357,ENSP00000335153,ENSP00000341826,ENSP00000344479,ENSP00000351777,ENSP00000355759,ENSP00000356520,ENSP00000356840,ENSP00000360266,ENSP00000364802,ENSP00000365576,ENSP00000369424…	AKT1,AKT2,DHX9,EIF2B2,FKBP4,HMGCS1,HNRNPA1,HNRNPF,HNRNPU,HSP90AA1,HSPA1A,HSPA4,HSPA8,HSPH1,JUN,LMNB1,MDM2,MYC,NFKBIA,NFKBIB,NR4A2,PARP1,POLR2A,POU2F1,PRKDC,RBBP7,SP1,SRF,TP53,UBQLN1,VCP,VIM,XRCC5,YWHAZ
GO:0032205	negative regulation of telomere maintenance	8	38	1.36e-10	ENSP00000265433,ENSP00000278616,ENSP00000283179,ENSP00000341826,ENSP00000355759,ENSP00000368100,ENSP00000375978,ENSP00000451291	ATM,HNRNPA1,HNRNPC,HNRNPU,NBN,PARP1,RAD50,XRCC5
GO:2000112	regulation of cellular macromolecule biosynthetic process	40	4050	2.18e-10	ENSP00000216797,ENSP00000253024,ENSP00000254108,ENSP00000258149,ENSP00000265354,ENSP00000265433,ENSP00000266126,ENSP00000269305,ENSP00000278616,ENSP00000283179,ENSP00000313420,ENSP00000318687,ENSP00000323511,ENSP00000325863,ENSP00000329357,ENSP00000335153,ENSP00000341826,ENSP00000344479,ENSP00000348107,ENSP00000352257,ENSP00000355011,ENSP00000355759,ENSP00000356520,ENSP00000356840,ENSP00000359531…	AKT1,AKT2,ATM,C1D,DHX9,EIF2B2,FUS,GTF2B,H2AFX,HNRNPA1,HNRNPC,HNRNPU,HSP90AA1,HSPA1A,HSPA8,HSPH1,ILF2,ILF3,JUN,MDM2,MRE11A,MYC,NBN,NFKBIA,NR4A2,PARP1,PNKP,POLR2A,POU2F1,PRKDC,RBBP7,SP1,SRF,TBP,TP53,TRIM28,VIM,XRCC5,XRCC6,YWHAQ
GO:0006807	nitrogen compound metabolic process	56	8349	3.24e-10	ENSP00000001008,ENSP00000216181,ENSP00000216797,ENSP00000253024,ENSP00000254108,ENSP00000258149,ENSP00000265070,ENSP00000265354,ENSP00000265433,ENSP00000266126,ENSP00000269305,ENSP00000278616,ENSP00000283179,ENSP00000293831,ENSP00000298139,ENSP00000312988,ENSP00000313420,ENSP00000323511,ENSP00000325863,ENSP00000329357,ENSP00000335153,ENSP00000341826,ENSP00000344479,ENSP00000346067,ENSP00000348107…	AKT1,AKT2,ATM,C1D,DCLRE1C,DHX9,DSP,EIF2B2,EIF4A1,FKBP4,FUS,GOLPH3,GTF2B,H2AFX,HNRNPA1,HNRNPC,HNRNPF,HNRNPU,HSP90AA1,HSPA1A,HSPA8,ILF2,ILF3,JUN,MDM2,MRE11A,MYC,MYH9,NBN,NFKBIA,NFKBIB,NHEJ1,NPM3,NR4A2,NSFL1C,PARP1,PNKP,POLL,POLR2A,POU2F1,PRKDC,RAD50,RBBP7,RPA2,RPSA,SP1,SRF,TBP,TP53,TRIM28,UBQLN1,VCP,WRN,XRCC4,XRCC5,XRCC6
GO:0044238	primary metabolic process	57	8808	6.31e-10	ENSP00000001008,ENSP00000216181,ENSP00000216797,ENSP00000253024,ENSP00000254108,ENSP00000258149,ENSP00000265070,ENSP00000265354,ENSP00000265433,ENSP00000266126,ENSP00000269305,ENSP00000278616,ENSP00000283179,ENSP00000293831,ENSP00000298139,ENSP00000312988,ENSP00000313420,ENSP00000322706,ENSP00000323511,ENSP00000325863,ENSP00000329357,ENSP00000335153,ENSP00000341826,ENSP00000344479,ENSP00000346067…	AKT1,AKT2,ATM,C1D,DCLRE1C,DHX9,DSP,EIF2B2,EIF4A1,FKBP4,FUS,GOLPH3,GTF2B,H2AFX,HMGCS1,HNRNPA1,HNRNPC,HNRNPF,HNRNPU,HSP90AA1,HSPA1A,HSPA8,ILF2,ILF3,JUN,MDM2,MRE11A,MYC,MYH9,NBN,NFKBIA,NFKBIB,NHEJ1,NPM3,NR4A2,NSFL1C,PARP1,PNKP,POLL,POLR2A,POU2F1,PRKDC,RAD50,RBBP7,RPA2,RPSA,SP1,SRF,TBP,TP53,TRIM28,UBQLN1,VCP,WRN,XRCC4,XRCC5,XRCC6
GO:0051130	positive regulation of cellular component organization	22	1128	6.31e-10	ENSP00000253024,ENSP00000265354,ENSP00000265433,ENSP00000269305,ENSP00000278616,ENSP00000283179,ENSP00000323511,ENSP00000325863,ENSP00000335153,ENSP00000341826,ENSP00000351777,ENSP00000355759,ENSP00000359531,ENSP00000360266,ENSP00000363017,ENSP00000364802,ENSP00000368100,ENSP00000371267,ENSP00000375892,ENSP00000375978,ENSP00000379287,ENSP00000418529	AKT2,ATM,GTF2B,HNRNPA1,HNRNPU,HSP90AA1,HSPA1A,JUN,MRE11A,NBN,NSFL1C,PARP1,PNKP,RAD50,RPA2,SRF,TP53,TRIM28,VCP,XRCC5,YWHAQ,YWHAZ
GO:0010628	positive regulation of gene expression	27	1826	7.56e-10	ENSP00000216181,ENSP00000216797,ENSP00000253024,ENSP00000258149,ENSP00000265354,ENSP00000269305,ENSP00000283179,ENSP00000313420,ENSP00000318687,ENSP00000329357,ENSP00000344479,ENSP00000352257,ENSP00000355011,ENSP00000355759,ENSP00000356520,ENSP00000356840,ENSP00000359531,ENSP00000360266,ENSP00000364802,ENSP00000375942,ENSP00000404121,ENSP00000432083,ENSP00000446007,ENSP00000451291,ENSP00000451828…	AKT1,DHX9,GTF2B,HNRNPC,HNRNPU,HSPA1A,HSPA8,HSPH1,ILF2,ILF3,JUN,MDM2,MYC,MYH9,NFKBIA,NR4A2,PARP1,POLR2A,POU2F1,PRKDC,SP1,SRF,TBP,TP53,TRIM28,VIM,XRCC6
GO:0051172	negative regulation of nitrogen compound metabolic process	30	2307	7.97e-10	ENSP00000253024,ENSP00000258149,ENSP00000265354,ENSP00000265433,ENSP00000269305,ENSP00000278616,ENSP00000283179,ENSP00000313420,ENSP00000318687,ENSP00000323511,ENSP00000325863,ENSP00000341826,ENSP00000344479,ENSP00000348107,ENSP00000352257,ENSP00000355759,ENSP00000356520,ENSP00000356840,ENSP00000360266,ENSP00000364802,ENSP00000368100,ENSP00000369424,ENSP00000371267,ENSP00000375978,ENSP00000404121…	AKT1,ATM,C1D,DHX9,H2AFX,HNRNPA1,HNRNPC,HNRNPU,HSPA1A,HSPA8,HSPH1,ILF3,JUN,MDM2,MRE11A,MYC,NBN,NR4A2,PARP1,PNKP,POU2F1,PRKDC,RAD50,RBBP7,SRF,TP53,TRIM28,XRCC5,XRCC6,YWHAQ
GO:0071480	cellular response to gamma radiation	7	27	8.45e-10	ENSP00000258149,ENSP00000269305,ENSP00000278616,ENSP00000298139,ENSP00000352257,ENSP00000375978,ENSP00000434024	ATM,H2AFX,MDM2,TP53,WRN,XRCC5,XRCC6
GO:0016043	cellular component organization	44	5163	9.08e-10	ENSP00000001008,ENSP00000216181,ENSP00000253024,ENSP00000258149,ENSP00000265070,ENSP00000265354,ENSP00000265433,ENSP00000269305,ENSP00000278616,ENSP00000283179,ENSP00000298139,ENSP00000302961,ENSP00000313420,ENSP00000318697,ENSP00000325863,ENSP00000335153,ENSP00000339001,ENSP00000341289,ENSP00000344479,ENSP00000346067,ENSP00000351777,ENSP00000352257,ENSP00000355759,ENSP00000356520,ENSP00000359531…	AKT1,AKT2,ATM,DCLRE1C,DHX9,DSP,FKBP4,GOLPH3,GTF2B,H2AFX,HNRNPU,HSP90AA1,HSPA1A,HSPA4,HSPA8,JUN,MDM2,MRE11A,MYC,MYH9,NBN,NR4A2,NSFL1C,PARP1,PRKDC,RAD50,RBBP7,RPA2,RPSA,SRF,TBP,TP53,TRIM28,TUBB,TUBB4B,TUBB6,UBQLN1,VCP,VIM,WRN,XRCC5,XRCC6,YWHAQ,YWHAZ
GO:0060249	anatomical structure homeostasis	13	285	9.08e-10	ENSP00000265354,ENSP00000265433,ENSP00000278616,ENSP00000298139,ENSP00000313420,ENSP00000325863,ENSP00000335153,ENSP00000352257,ENSP00000355759,ENSP00000363017,ENSP00000367527,ENSP00000368100,ENSP00000375978	ATM,DCLRE1C,HSP90AA1,MRE11A,NBN,PARP1,PRKDC,RAD50,RPA2,SRF,WRN,XRCC5,XRCC6
GO:0070887	cellular response to chemical stimulus	32	2672	9.39e-10	ENSP00000001008,ENSP00000216797,ENSP00000254108,ENSP00000258149,ENSP00000261366,ENSP00000265354,ENSP00000269305,ENSP00000283179,ENSP00000312988,ENSP00000313420,ENSP00000322706,ENSP00000329357,ENSP00000335153,ENSP00000341826,ENSP00000344479,ENSP00000351777,ENSP00000355759,ENSP00000356520,ENSP00000356840,ENSP00000360266,ENSP00000364802,ENSP00000365576,ENSP00000375892,ENSP00000375978,ENSP00000379287…	AKT1,AKT2,DHX9,FKBP4,FUS,HMGCS1,HNRNPA1,HNRNPF,HNRNPU,HSP90AA1,HSPA1A,HSPA8,JUN,LMNB1,MDM2,MYC,NFKBIA,NFKBIB,NR4A2,PARP1,POLR2A,POU2F1,PRKDC,SP1,SRF,TP53,UBQLN1,VCP,VIM,XRCC4,XRCC5,YWHAZ
GO:0051716	cellular response to stimulus	48	6212	1.11e-09	ENSP00000001008,ENSP00000216181,ENSP00000216797,ENSP00000253024,ENSP00000254108,ENSP00000258149,ENSP00000261366,ENSP00000265354,ENSP00000265433,ENSP00000266126,ENSP00000269305,ENSP00000278616,ENSP00000283179,ENSP00000298139,ENSP00000312988,ENSP00000313420,ENSP00000322706,ENSP00000323511,ENSP00000325863,ENSP00000329357,ENSP00000335153,ENSP00000341826,ENSP00000344479,ENSP00000349313,ENSP00000351777…	AKT1,AKT2,ATM,DCLRE1C,DHX9,EIF2B2,FKBP4,FUS,H2AFX,HMGCS1,HNRNPA1,HNRNPF,HNRNPU,HSP90AA1,HSPA1A,HSPA8,JUN,LMNB1,MDM2,MRE11A,MYC,MYH9,NBN,NFKBIA,NFKBIB,NHEJ1,NR4A2,PARP1,PNKP,POLL,POLR2A,POU2F1,PRKDC,RAD50,RBBP7,RPA2,SP1,SRF,TP53,TRIM28,UBQLN1,VCP,VIM,WRN,XRCC4,XRCC5,XRCC6,YWHAZ
GO:0010468	regulation of gene expression	41	4533	1.41e-09	ENSP00000216181,ENSP00000216797,ENSP00000253024,ENSP00000254108,ENSP00000258149,ENSP00000265354,ENSP00000266126,ENSP00000269305,ENSP00000278616,ENSP00000283179,ENSP00000293831,ENSP00000313420,ENSP00000318687,ENSP00000329357,ENSP00000341826,ENSP00000344479,ENSP00000346067,ENSP00000348107,ENSP00000352257,ENSP00000355011,ENSP00000355759,ENSP00000356520,ENSP00000356840,ENSP00000359531,ENSP00000360266…	AKT1,AKT2,ATM,C1D,DHX9,EIF2B2,EIF4A1,FUS,GTF2B,H2AFX,HNRNPA1,HNRNPC,HNRNPF,HNRNPU,HSPA1A,HSPA8,HSPH1,ILF2,ILF3,JUN,MDM2,MYC,MYH9,NFKBIA,NR4A2,PARP1,POLR2A,POU2F1,PRKDC,RBBP7,RPSA,SP1,SRF,TBP,TP53,TRIM28,VIM,XRCC5,XRCC6,YWHAQ,YWHAZ
GO:0051254	positive regulation of RNA metabolic process	25	1596	1.53e-09	ENSP00000216797,ENSP00000253024,ENSP00000254108,ENSP00000265354,ENSP00000269305,ENSP00000283179,ENSP00000312988,ENSP00000313420,ENSP00000318687,ENSP00000329357,ENSP00000344479,ENSP00000352257,ENSP00000355011,ENSP00000355759,ENSP00000356520,ENSP00000356840,ENSP00000359531,ENSP00000360266,ENSP00000364802,ENSP00000375942,ENSP00000404121,ENSP00000432083,ENSP00000451828,ENSP00000479618,ENSP00000480158	AKT1,DHX9,FUS,GTF2B,HNRNPU,HSPA1A,HSPA8,HSPH1,ILF2,ILF3,JUN,MYC,NFKBIA,NFKBIB,NR4A2,PARP1,POLR2A,POU2F1,PRKDC,SP1,SRF,TBP,TP53,TRIM28,XRCC6
GO:0000724	double-strand break repair via homologous recombination	9	88	1.58e-09	ENSP00000265433,ENSP00000278616,ENSP00000298139,ENSP00000325863,ENSP00000355759,ENSP00000359181,ENSP00000363017,ENSP00000368100,ENSP00000434024	ATM,H2AFX,MRE11A,NBN,PARP1,POLL,RAD50,RPA2,WRN
GO:0010605	negative regulation of macromolecule metabolic process	31	2558	1.62e-09	ENSP00000253024,ENSP00000258149,ENSP00000265354,ENSP00000265433,ENSP00000269305,ENSP00000278616,ENSP00000283179,ENSP00000313420,ENSP00000318687,ENSP00000323511,ENSP00000325863,ENSP00000341826,ENSP00000344479,ENSP00000346067,ENSP00000348107,ENSP00000352257,ENSP00000355759,ENSP00000356520,ENSP00000356840,ENSP00000360266,ENSP00000364802,ENSP00000368100,ENSP00000369424,ENSP00000371267,ENSP00000375978…	AKT1,ATM,C1D,DHX9,H2AFX,HNRNPA1,HNRNPC,HNRNPU,HSPA1A,HSPA8,HSPH1,ILF3,JUN,MDM2,MRE11A,MYC,NBN,NR4A2,PARP1,PNKP,POU2F1,PRKDC,RAD50,RBBP7,RPSA,SRF,TP53,TRIM28,XRCC5,XRCC6,YWHAQ
GO:0071310	cellular response to organic substance	29	2219	1.62e-09	ENSP00000001008,ENSP00000216797,ENSP00000258149,ENSP00000261366,ENSP00000265354,ENSP00000269305,ENSP00000283179,ENSP00000312988,ENSP00000313420,ENSP00000322706,ENSP00000329357,ENSP00000335153,ENSP00000341826,ENSP00000344479,ENSP00000351777,ENSP00000355759,ENSP00000356520,ENSP00000356840,ENSP00000360266,ENSP00000364802,ENSP00000375892,ENSP00000375978,ENSP00000379287,ENSP00000400433,ENSP00000432083…	AKT1,AKT2,DHX9,FKBP4,HMGCS1,HNRNPA1,HNRNPF,HNRNPU,HSP90AA1,HSPA1A,HSPA8,JUN,LMNB1,MDM2,MYC,NFKBIA,NFKBIB,NR4A2,PARP1,POLR2A,POU2F1,PRKDC,SP1,SRF,TP53,VCP,VIM,XRCC5,YWHAZ
GO:0033044	regulation of chromosome organization	13	313	2.41e-09	ENSP00000253024,ENSP00000265433,ENSP00000269305,ENSP00000278616,ENSP00000283179,ENSP00000323511,ENSP00000325863,ENSP00000341826,ENSP00000355759,ENSP00000368100,ENSP00000375978,ENSP00000451291,ENSP00000479618	ATM,HNRNPA1,HNRNPC,HNRNPU,MRE11A,MYC,NBN,PARP1,PNKP,RAD50,TP53,TRIM28,XRCC5
GO:0071704	organic substance metabolic process	57	9135	2.95e-09	ENSP00000001008,ENSP00000216181,ENSP00000216797,ENSP00000253024,ENSP00000254108,ENSP00000258149,ENSP00000265070,ENSP00000265354,ENSP00000265433,ENSP00000266126,ENSP00000269305,ENSP00000278616,ENSP00000283179,ENSP00000293831,ENSP00000298139,ENSP00000312988,ENSP00000313420,ENSP00000322706,ENSP00000323511,ENSP00000325863,ENSP00000329357,ENSP00000335153,ENSP00000341826,ENSP00000344479,ENSP00000346067…	AKT1,AKT2,ATM,C1D,DCLRE1C,DHX9,DSP,EIF2B2,EIF4A1,FKBP4,FUS,GOLPH3,GTF2B,H2AFX,HMGCS1,HNRNPA1,HNRNPC,HNRNPF,HNRNPU,HSP90AA1,HSPA1A,HSPA8,ILF2,ILF3,JUN,MDM2,MRE11A,MYC,MYH9,NBN,NFKBIA,NFKBIB,NHEJ1,NPM3,NR4A2,NSFL1C,PARP1,PNKP,POLL,POLR2A,POU2F1,PRKDC,RAD50,RBBP7,RPA2,RPSA,SP1,SRF,TBP,TP53,TRIM28,UBQLN1,VCP,WRN,XRCC4,XRCC5,XRCC6
GO:0044237	cellular metabolic process	56	8797	2.99e-09	ENSP00000001008,ENSP00000216797,ENSP00000253024,ENSP00000254108,ENSP00000258149,ENSP00000265070,ENSP00000265354,ENSP00000265433,ENSP00000266126,ENSP00000269305,ENSP00000278616,ENSP00000283179,ENSP00000293831,ENSP00000298139,ENSP00000312988,ENSP00000313420,ENSP00000322706,ENSP00000323511,ENSP00000325863,ENSP00000329357,ENSP00000335153,ENSP00000341826,ENSP00000344479,ENSP00000346067,ENSP00000348107…	AKT1,AKT2,ATM,C1D,DCLRE1C,DHX9,DSP,EIF2B2,EIF4A1,FKBP4,FUS,GOLPH3,GTF2B,H2AFX,HMGCS1,HNRNPA1,HNRNPC,HNRNPF,HNRNPU,HSP90AA1,HSPA1A,HSPA8,ILF2,ILF3,JUN,MDM2,MRE11A,MYC,NBN,NFKBIA,NFKBIB,NHEJ1,NPM3,NR4A2,NSFL1C,PARP1,PNKP,POLL,POLR2A,POU2F1,PRKDC,RAD50,RBBP7,RPA2,RPSA,SP1,SRF,TBP,TP53,TRIM28,UBQLN1,VCP,WRN,XRCC4,XRCC5,XRCC6
GO:0031324	negative regulation of cellular metabolic process	30	2463	3.29e-09	ENSP00000253024,ENSP00000258149,ENSP00000265354,ENSP00000265433,ENSP00000269305,ENSP00000278616,ENSP00000283179,ENSP00000313420,ENSP00000318687,ENSP00000323511,ENSP00000325863,ENSP00000341826,ENSP00000344479,ENSP00000348107,ENSP00000352257,ENSP00000355759,ENSP00000356520,ENSP00000356840,ENSP00000360266,ENSP00000364802,ENSP00000368100,ENSP00000369424,ENSP00000371267,ENSP00000375978,ENSP00000404121…	AKT1,ATM,C1D,DHX9,H2AFX,HNRNPA1,HNRNPC,HNRNPU,HSPA1A,HSPA8,HSPH1,ILF3,JUN,MDM2,MRE11A,MYC,NBN,NR4A2,PARP1,PNKP,POU2F1,PRKDC,RAD50,RBBP7,SRF,TP53,TRIM28,XRCC5,XRCC6,YWHAQ
GO:0032392	DNA geometric change	8	63	3.77e-09	ENSP00000265433,ENSP00000269305,ENSP00000298139,ENSP00000325863,ENSP00000352257,ENSP00000356520,ENSP00000368100,ENSP00000375978	DHX9,MRE11A,NBN,RAD50,TP53,WRN,XRCC5,XRCC6
GO:0006260	DNA replication	11	203	5.22e-09	ENSP00000265433,ENSP00000278616,ENSP00000298139,ENSP00000323511,ENSP00000325863,ENSP00000355759,ENSP00000356520,ENSP00000359181,ENSP00000363017,ENSP00000368100,ENSP00000369424	ATM,DHX9,MRE11A,NBN,PARP1,PNKP,POLL,RAD50,RBBP7,RPA2,WRN
GO:0033043	regulation of organelle organization	21	1155	5.59e-09	ENSP00000001008,ENSP00000253024,ENSP00000265070,ENSP00000265433,ENSP00000269305,ENSP00000278616,ENSP00000283179,ENSP00000323511,ENSP00000325863,ENSP00000341826,ENSP00000355759,ENSP00000364802,ENSP00000368100,ENSP00000371267,ENSP00000375892,ENSP00000375978,ENSP00000379287,ENSP00000418529,ENSP00000451291,ENSP00000451828,ENSP00000479618	AKT1,AKT2,ATM,FKBP4,GOLPH3,HNRNPA1,HNRNPC,HNRNPU,HSPA1A,MRE11A,MYC,NBN,NSFL1C,PARP1,PNKP,RAD50,TP53,TRIM28,XRCC5,YWHAQ,YWHAZ
GO:0071478	cellular response to radiation	10	153	6.59e-09	ENSP00000258149,ENSP00000269305,ENSP00000278616,ENSP00000298139,ENSP00000352257,ENSP00000355759,ENSP00000375892,ENSP00000375978,ENSP00000434024,ENSP00000479618	AKT2,ATM,H2AFX,MDM2,MYC,PARP1,TP53,WRN,XRCC5,XRCC6
GO:2000278	regulation of DNA biosynthetic process	9	108	7.44e-09	ENSP00000269305,ENSP00000278616,ENSP00000283179,ENSP00000323511,ENSP00000335153,ENSP00000341826,ENSP00000375978,ENSP00000451291,ENSP00000479618	ATM,HNRNPA1,HNRNPC,HNRNPU,HSP90AA1,MYC,PNKP,TP53,XRCC5
GO:0044249	cellular biosynthetic process	40	4567	7.50e-09	ENSP00000253024,ENSP00000265070,ENSP00000265354,ENSP00000265433,ENSP00000266126,ENSP00000269305,ENSP00000278616,ENSP00000283179,ENSP00000293831,ENSP00000298139,ENSP00000312988,ENSP00000322706,ENSP00000323511,ENSP00000325863,ENSP00000329357,ENSP00000335153,ENSP00000344479,ENSP00000346067,ENSP00000348107,ENSP00000351777,ENSP00000352257,ENSP00000355011,ENSP00000355759,ENSP00000356520,ENSP00000356840…	AKT1,AKT2,ATM,C1D,DHX9,EIF2B2,EIF4A1,GOLPH3,GTF2B,HMGCS1,HNRNPU,HSP90AA1,HSPA8,ILF2,ILF3,JUN,MRE11A,MYC,NBN,NFKBIB,NPM3,NR4A2,PARP1,PNKP,POLL,POLR2A,POU2F1,RAD50,RBBP7,RPA2,RPSA,SP1,SRF,TBP,TP53,TRIM28,VCP,WRN,XRCC5,XRCC6
GO:0080135	regulation of cellular response to stress	16	618	9.23e-09	ENSP00000001008,ENSP00000253024,ENSP00000258149,ENSP00000278616,ENSP00000313420,ENSP00000318687,ENSP00000335153,ENSP00000355759,ENSP00000356520,ENSP00000363017,ENSP00000364802,ENSP00000365576,ENSP00000432083,ENSP00000434024,ENSP00000451828,ENSP00000479618	AKT1,ATM,DHX9,FKBP4,H2AFX,HSP90AA1,HSPA1A,HSPA8,HSPH1,MDM2,MYC,PARP1,PRKDC,RPA2,TRIM28,UBQLN1
GO:0044271	cellular nitrogen compound biosynthetic process	35	3528	9.31e-09	ENSP00000253024,ENSP00000265354,ENSP00000266126,ENSP00000269305,ENSP00000283179,ENSP00000293831,ENSP00000298139,ENSP00000312988,ENSP00000323511,ENSP00000325863,ENSP00000329357,ENSP00000335153,ENSP00000344479,ENSP00000346067,ENSP00000348107,ENSP00000351777,ENSP00000352257,ENSP00000355011,ENSP00000355759,ENSP00000356520,ENSP00000356840,ENSP00000359128,ENSP00000359181,ENSP00000359531,ENSP00000360266…	AKT1,C1D,DHX9,EIF2B2,EIF4A1,GTF2B,HNRNPU,HSP90AA1,HSPA8,ILF2,ILF3,JUN,MRE11A,MYC,NFKBIB,NPM3,NR4A2,PARP1,PNKP,POLL,POLR2A,POU2F1,RAD50,RBBP7,RPA2,RPSA,SP1,SRF,TBP,TP53,TRIM28,VCP,WRN,XRCC5,XRCC6
GO:2001252	positive regulation of chromosome organization	10	160	9.40e-09	ENSP00000253024,ENSP00000265433,ENSP00000269305,ENSP00000278616,ENSP00000283179,ENSP00000323511,ENSP00000325863,ENSP00000341826,ENSP00000368100,ENSP00000375978	ATM,HNRNPA1,HNRNPU,MRE11A,NBN,PNKP,RAD50,TP53,TRIM28,XRCC5
GO:2000113	negative regulation of cellular macromolecule biosynthetic process	22	1348	1.25e-08	ENSP00000253024,ENSP00000258149,ENSP00000265354,ENSP00000269305,ENSP00000283179,ENSP00000325863,ENSP00000341826,ENSP00000344479,ENSP00000348107,ENSP00000352257,ENSP00000355759,ENSP00000356840,ENSP00000360266,ENSP00000364802,ENSP00000369424,ENSP00000371267,ENSP00000375978,ENSP00000404121,ENSP00000432083,ENSP00000434024,ENSP00000451291,ENSP00000479618	C1D,H2AFX,HNRNPA1,HNRNPC,HNRNPU,HSPA1A,HSPA8,ILF3,JUN,MDM2,MRE11A,MYC,NR4A2,PARP1,POU2F1,RBBP7,SRF,TP53,TRIM28,XRCC5,XRCC6,YWHAQ
GO:1901576	organic substance biosynthetic process	40	4656	1.29e-08	ENSP00000253024,ENSP00000265070,ENSP00000265354,ENSP00000265433,ENSP00000266126,ENSP00000269305,ENSP00000278616,ENSP00000283179,ENSP00000293831,ENSP00000298139,ENSP00000312988,ENSP00000322706,ENSP00000323511,ENSP00000325863,ENSP00000329357,ENSP00000335153,ENSP00000344479,ENSP00000346067,ENSP00000348107,ENSP00000351777,ENSP00000352257,ENSP00000355011,ENSP00000355759,ENSP00000356520,ENSP00000356840…	AKT1,AKT2,ATM,C1D,DHX9,EIF2B2,EIF4A1,GOLPH3,GTF2B,HMGCS1,HNRNPU,HSP90AA1,HSPA8,ILF2,ILF3,JUN,MRE11A,MYC,NBN,NFKBIB,NPM3,NR4A2,PARP1,PNKP,POLL,POLR2A,POU2F1,RAD50,RBBP7,RPA2,RPSA,SP1,SRF,TBP,TP53,TRIM28,VCP,WRN,XRCC5,XRCC6
GO:1900034	regulation of cellular response to heat	7	45	1.41e-08	ENSP00000001008,ENSP00000278616,ENSP00000318687,ENSP00000335153,ENSP00000363017,ENSP00000364802,ENSP00000432083	ATM,FKBP4,HSP90AA1,HSPA1A,HSPA8,HSPH1,RPA2
GO:0048523	negative regulation of cellular process	39	4454	1.50e-08	ENSP00000001008,ENSP00000216181,ENSP00000216797,ENSP00000253024,ENSP00000258149,ENSP00000265070,ENSP00000265354,ENSP00000265433,ENSP00000269305,ENSP00000278616,ENSP00000283179,ENSP00000313420,ENSP00000318687,ENSP00000323511,ENSP00000325863,ENSP00000341826,ENSP00000344479,ENSP00000348107,ENSP00000352257,ENSP00000355759,ENSP00000356520,ENSP00000356840,ENSP00000360266,ENSP00000363017,ENSP00000364802…	AKT1,AKT2,ATM,C1D,DHX9,FKBP4,GOLPH3,H2AFX,HNRNPA1,HNRNPC,HNRNPU,HSPA1A,HSPA8,HSPH1,ILF3,JUN,MDM2,MRE11A,MYC,MYH9,NBN,NFKBIA,NR4A2,PARP1,PNKP,POU2F1,PRKDC,RAD50,RBBP7,RPA2,SRF,TP53,TRIM28,UBQLN1,VIM,XRCC5,XRCC6,YWHAQ,YWHAZ
GO:0010638	positive regulation of organelle organization	15	552	1.75e-08	ENSP00000253024,ENSP00000265433,ENSP00000269305,ENSP00000278616,ENSP00000283179,ENSP00000323511,ENSP00000325863,ENSP00000341826,ENSP00000364802,ENSP00000368100,ENSP00000371267,ENSP00000375892,ENSP00000375978,ENSP00000379287,ENSP00000418529	AKT2,ATM,HNRNPA1,HNRNPU,HSPA1A,MRE11A,NBN,NSFL1C,PNKP,RAD50,TP53,TRIM28,XRCC5,YWHAQ,YWHAZ
GO:0048519	negative regulation of biological process	41	4953	1.89e-08	ENSP00000001008,ENSP00000216181,ENSP00000216797,ENSP00000253024,ENSP00000258149,ENSP00000265070,ENSP00000265354,ENSP00000265433,ENSP00000269305,ENSP00000278616,ENSP00000283179,ENSP00000313420,ENSP00000318687,ENSP00000323511,ENSP00000325863,ENSP00000341826,ENSP00000344479,ENSP00000346067,ENSP00000348107,ENSP00000352257,ENSP00000355759,ENSP00000356520,ENSP00000356840,ENSP00000360266,ENSP00000363017…	AKT1,AKT2,ATM,C1D,DHX9,FKBP4,GOLPH3,H2AFX,HNRNPA1,HNRNPC,HNRNPU,HSPA1A,HSPA8,HSPH1,ILF3,JUN,MDM2,MRE11A,MYC,MYH9,NBN,NFKBIA,NR4A2,NSFL1C,PARP1,PNKP,POU2F1,PRKDC,RAD50,RBBP7,RPA2,RPSA,SRF,TP53,TRIM28,UBQLN1,VIM,XRCC5,XRCC6,YWHAQ,YWHAZ
GO:0051276	chromosome organization	19	999	2.11e-08	ENSP00000253024,ENSP00000265433,ENSP00000269305,ENSP00000278616,ENSP00000283179,ENSP00000298139,ENSP00000313420,ENSP00000325863,ENSP00000335153,ENSP00000352257,ENSP00000355759,ENSP00000356520,ENSP00000363017,ENSP00000367527,ENSP00000368100,ENSP00000369424,ENSP00000375978,ENSP00000434024,ENSP00000479618	ATM,DCLRE1C,DHX9,H2AFX,HNRNPU,HSP90AA1,MRE11A,MYC,NBN,PARP1,PRKDC,RAD50,RBBP7,RPA2,TP53,TRIM28,WRN,XRCC5,XRCC6
GO:0051726	regulation of cell cycle	20	1129	2.22e-08	ENSP00000258149,ENSP00000265433,ENSP00000269305,ENSP00000278616,ENSP00000283179,ENSP00000313420,ENSP00000325863,ENSP00000335153,ENSP00000339001,ENSP00000341289,ENSP00000360266,ENSP00000363017,ENSP00000364802,ENSP00000369424,ENSP00000375892,ENSP00000418529,ENSP00000432083,ENSP00000434024,ENSP00000451828,ENSP00000479618	AKT1,AKT2,ATM,H2AFX,HNRNPU,HSP90AA1,HSPA1A,HSPA8,JUN,MDM2,MRE11A,MYC,NBN,NSFL1C,PRKDC,RBBP7,RPA2,TP53,TUBB,TUBB4B
GO:0045321	leukocyte activation	18	894	2.63e-08	ENSP00000216181,ENSP00000265354,ENSP00000265433,ENSP00000278616,ENSP00000313420,ENSP00000335153,ENSP00000339001,ENSP00000341289,ENSP00000349313,ENSP00000351777,ENSP00000352257,ENSP00000355011,ENSP00000360266,ENSP00000364802,ENSP00000367527,ENSP00000369129,ENSP00000375978,ENSP00000432083	ATM,DCLRE1C,DSP,HSP90AA1,HSPA1A,HSPA8,ILF2,JUN,MYH9,NBN,NHEJ1,PRKDC,SRF,TUBB,TUBB4B,VCP,XRCC5,XRCC6
GO:0051252	regulation of RNA metabolic process	36	3890	2.63e-08	ENSP00000216797,ENSP00000253024,ENSP00000254108,ENSP00000258149,ENSP00000265354,ENSP00000269305,ENSP00000283179,ENSP00000312988,ENSP00000313420,ENSP00000318687,ENSP00000329357,ENSP00000341826,ENSP00000344479,ENSP00000348107,ENSP00000352257,ENSP00000355011,ENSP00000355759,ENSP00000356520,ENSP00000356840,ENSP00000359531,ENSP00000360266,ENSP00000364802,ENSP00000369424,ENSP00000371267,ENSP00000375942…	AKT1,C1D,DHX9,FUS,GTF2B,H2AFX,HNRNPA1,HNRNPC,HNRNPF,HNRNPU,HSPA1A,HSPA8,HSPH1,ILF2,ILF3,JUN,MDM2,MYC,NFKBIA,NFKBIB,NR4A2,PARP1,POLR2A,POU2F1,PRKDC,RBBP7,SP1,SRF,TBP,TP53,TRIM28,VIM,XRCC5,XRCC6,YWHAQ,YWHAZ
GO:0032206	positive regulation of telomere maintenance	7	51	2.82e-08	ENSP00000265433,ENSP00000278616,ENSP00000323511,ENSP00000325863,ENSP00000341826,ENSP00000368100,ENSP00000375978	ATM,HNRNPA1,MRE11A,NBN,PNKP,RAD50,XRCC5
GO:0044093	positive regulation of molecular function	24	1713	2.84e-08	ENSP00000253024,ENSP00000265354,ENSP00000265433,ENSP00000283179,ENSP00000298139,ENSP00000318687,ENSP00000323511,ENSP00000325863,ENSP00000335153,ENSP00000344479,ENSP00000349313,ENSP00000351777,ENSP00000352257,ENSP00000355759,ENSP00000356520,ENSP00000359531,ENSP00000360266,ENSP00000364802,ENSP00000368100,ENSP00000375892,ENSP00000375978,ENSP00000421491,ENSP00000451828,ENSP00000479618	AKT1,AKT2,DHX9,GTF2B,HNRNPU,HSP90AA1,HSPA1A,HSPH1,JUN,MRE11A,MYC,NBN,NHEJ1,NR4A2,PARP1,PNKP,RAD50,SRF,TRIM28,VCP,WRN,XRCC4,XRCC5,XRCC6
GO:0001775	cell activation	19	1024	2.95e-08	ENSP00000216181,ENSP00000265354,ENSP00000265433,ENSP00000278616,ENSP00000313420,ENSP00000335153,ENSP00000339001,ENSP00000341289,ENSP00000349313,ENSP00000351777,ENSP00000352257,ENSP00000355011,ENSP00000360266,ENSP00000364802,ENSP00000367527,ENSP00000369129,ENSP00000375978,ENSP00000379287,ENSP00000432083	ATM,DCLRE1C,DSP,HSP90AA1,HSPA1A,HSPA8,ILF2,JUN,MYH9,NBN,NHEJ1,PRKDC,SRF,TUBB,TUBB4B,VCP,XRCC5,XRCC6,YWHAZ
GO:0002376	immune system process	28	2370	2.96e-08	ENSP00000216181,ENSP00000216797,ENSP00000253024,ENSP00000265070,ENSP00000265354,ENSP00000265433,ENSP00000266126,ENSP00000278616,ENSP00000313420,ENSP00000335153,ENSP00000339001,ENSP00000341289,ENSP00000349313,ENSP00000351777,ENSP00000352257,ENSP00000355011,ENSP00000355759,ENSP00000356520,ENSP00000359181,ENSP00000360266,ENSP00000364802,ENSP00000367527,ENSP00000369129,ENSP00000375978,ENSP00000404121…	AKT1,ATM,DCLRE1C,DHX9,DSP,EIF2B2,GOLPH3,HSP90AA1,HSPA1A,HSPA8,ILF2,ILF3,JUN,MYH9,NBN,NFKBIA,NHEJ1,PARP1,POLL,PRKDC,SRF,TRIM28,TUBB,TUBB4B,VCP,VIM,XRCC5,XRCC6
GO:0010564	regulation of cell cycle process	16	684	3.12e-08	ENSP00000258149,ENSP00000265433,ENSP00000269305,ENSP00000278616,ENSP00000283179,ENSP00000313420,ENSP00000325863,ENSP00000335153,ENSP00000339001,ENSP00000341289,ENSP00000363017,ENSP00000364802,ENSP00000369424,ENSP00000375892,ENSP00000418529,ENSP00000451828	AKT1,AKT2,ATM,HNRNPU,HSP90AA1,HSPA1A,MDM2,MRE11A,NBN,NSFL1C,PRKDC,RBBP7,RPA2,TP53,TUBB,TUBB4B
GO:0044085	cellular component biogenesis	29	2556	3.16e-08	ENSP00000001008,ENSP00000253024,ENSP00000258149,ENSP00000265070,ENSP00000265354,ENSP00000265433,ENSP00000269305,ENSP00000298139,ENSP00000302961,ENSP00000335153,ENSP00000339001,ENSP00000341289,ENSP00000346067,ENSP00000348107,ENSP00000351777,ENSP00000352257,ENSP00000355759,ENSP00000356520,ENSP00000359128,ENSP00000359531,ENSP00000363017,ENSP00000364802,ENSP00000365576,ENSP00000369424,ENSP00000375942…	C1D,DHX9,FKBP4,GOLPH3,GTF2B,H2AFX,HSP90AA1,HSPA1A,HSPA4,MDM2,MYC,NBN,NPM3,NSFL1C,PARP1,RBBP7,RPA2,RPSA,SRF,TBP,TP53,TRIM28,TUBB,TUBB4B,UBQLN1,VCP,WRN,XRCC6,YWHAZ
GO:0032508	DNA duplex unwinding	7	53	3.37e-08	ENSP00000265433,ENSP00000298139,ENSP00000325863,ENSP00000352257,ENSP00000356520,ENSP00000368100,ENSP00000375978	DHX9,MRE11A,NBN,RAD50,WRN,XRCC5,XRCC6
GO:0051704	multi-organism process	27	2222	3.54e-08	ENSP00000001008,ENSP00000216797,ENSP00000253024,ENSP00000258149,ENSP00000269305,ENSP00000278616,ENSP00000293831,ENSP00000312988,ENSP00000325863,ENSP00000329357,ENSP00000341826,ENSP00000346067,ENSP00000351777,ENSP00000352257,ENSP00000356520,ENSP00000359531,ENSP00000360266,ENSP00000364802,ENSP00000368100,ENSP00000375942,ENSP00000375978,ENSP00000404121,ENSP00000421491,ENSP00000432083,ENSP00000434024…	AKT1,ATM,DHX9,EIF4A1,FKBP4,GTF2B,H2AFX,HNRNPA1,HSPA1A,HSPA8,ILF3,JUN,MDM2,MRE11A,NFKBIA,NFKBIB,RAD50,RPSA,SP1,TBP,TP53,TRIM28,VCP,VIM,XRCC4,XRCC5,XRCC6
GO:0051253	negative regulation of RNA metabolic process	21	1303	3.58e-08	ENSP00000253024,ENSP00000258149,ENSP00000265354,ENSP00000269305,ENSP00000283179,ENSP00000344479,ENSP00000348107,ENSP00000352257,ENSP00000355759,ENSP00000356520,ENSP00000356840,ENSP00000360266,ENSP00000364802,ENSP00000369424,ENSP00000371267,ENSP00000375978,ENSP00000404121,ENSP00000432083,ENSP00000434024,ENSP00000451291,ENSP00000479618	C1D,DHX9,H2AFX,HNRNPC,HNRNPU,HSPA1A,HSPA8,ILF3,JUN,MDM2,MYC,NR4A2,PARP1,POU2F1,RBBP7,SRF,TP53,TRIM28,XRCC5,XRCC6,YWHAQ
GO:0065008	regulation of biological quality	34	3559	4.44e-08	ENSP00000216181,ENSP00000216797,ENSP00000258149,ENSP00000265070,ENSP00000265354,ENSP00000265433,ENSP00000269305,ENSP00000278616,ENSP00000283179,ENSP00000298139,ENSP00000313420,ENSP00000323511,ENSP00000325863,ENSP00000335153,ENSP00000341826,ENSP00000351777,ENSP00000352257,ENSP00000355759,ENSP00000356520,ENSP00000360266,ENSP00000363017,ENSP00000364802,ENSP00000367527,ENSP00000368100,ENSP00000369129…	AKT1,AKT2,ATM,DCLRE1C,DHX9,DSP,GOLPH3,HNRNPA1,HNRNPC,HNRNPU,HSP90AA1,HSPA1A,HSPA8,JUN,MDM2,MRE11A,MYC,MYH9,NBN,NFKBIA,PARP1,PNKP,PRKDC,RAD50,RPA2,SRF,TP53,VCP,VIM,WRN,XRCC5,XRCC6,YWHAQ,YWHAZ
GO:0065007	biological regulation	62	11740	5.17e-08	ENSP00000001008,ENSP00000216181,ENSP00000216797,ENSP00000253024,ENSP00000254108,ENSP00000258149,ENSP00000261366,ENSP00000265070,ENSP00000265354,ENSP00000265433,ENSP00000266126,ENSP00000269305,ENSP00000278616,ENSP00000283179,ENSP00000293831,ENSP00000298139,ENSP00000312988,ENSP00000313420,ENSP00000318687,ENSP00000322706,ENSP00000323511,ENSP00000325863,ENSP00000329357,ENSP00000335153,ENSP00000339001…	AKT1,AKT2,ATM,C1D,DCLRE1C,DHX9,DSP,EIF2B2,EIF4A1,FKBP4,FUS,GOLPH3,GTF2B,H2AFX,HMGCS1,HNRNPA1,HNRNPC,HNRNPF,HNRNPU,HSP90AA1,HSPA1A,HSPA8,HSPH1,ILF2,ILF3,JUN,LMNB1,MDM2,MRE11A,MYC,MYH9,NBN,NFKBIA,NFKBIB,NHEJ1,NR4A2,NSFL1C,PARP1,PNKP,POLR2A,POU2F1,PRKDC,RAD50,RBBP7,RPA2,RPSA,SP1,SRF,TBP,TP53,TRIM28,TUBB,TUBB4B,UBQLN1,VCP,VIM,WRN,XRCC4,XRCC5,XRCC6,YWHAQ,YWHAZ
GO:0034654	nucleobase-containing compound biosynthetic process	31	3031	7.22e-08	ENSP00000253024,ENSP00000265354,ENSP00000269305,ENSP00000283179,ENSP00000298139,ENSP00000312988,ENSP00000323511,ENSP00000325863,ENSP00000329357,ENSP00000335153,ENSP00000344479,ENSP00000348107,ENSP00000351777,ENSP00000352257,ENSP00000355011,ENSP00000355759,ENSP00000356520,ENSP00000356840,ENSP00000359128,ENSP00000359181,ENSP00000359531,ENSP00000360266,ENSP00000363017,ENSP00000368100,ENSP00000369424…	C1D,DHX9,GTF2B,HNRNPU,HSP90AA1,HSPA8,ILF2,ILF3,JUN,MRE11A,MYC,NFKBIB,NPM3,NR4A2,PARP1,PNKP,POLL,POLR2A,POU2F1,RAD50,RBBP7,RPA2,SP1,SRF,TBP,TP53,TRIM28,VCP,WRN,XRCC5,XRCC6
GO:1901362	organic cyclic compound biosynthetic process	32	3230	7.41e-08	ENSP00000253024,ENSP00000265354,ENSP00000269305,ENSP00000283179,ENSP00000298139,ENSP00000312988,ENSP00000322706,ENSP00000323511,ENSP00000325863,ENSP00000329357,ENSP00000335153,ENSP00000344479,ENSP00000348107,ENSP00000351777,ENSP00000352257,ENSP00000355011,ENSP00000355759,ENSP00000356520,ENSP00000356840,ENSP00000359128,ENSP00000359181,ENSP00000359531,ENSP00000360266,ENSP00000363017,ENSP00000368100…	C1D,DHX9,GTF2B,HMGCS1,HNRNPU,HSP90AA1,HSPA8,ILF2,ILF3,JUN,MRE11A,MYC,NFKBIB,NPM3,NR4A2,PARP1,PNKP,POLL,POLR2A,POU2F1,RAD50,RBBP7,RPA2,SP1,SRF,TBP,TP53,TRIM28,VCP,WRN,XRCC5,XRCC6
GO:1904356	regulation of telomere maintenance via telomere lengthening	7	62	8.50e-08	ENSP00000278616,ENSP00000283179,ENSP00000323511,ENSP00000341826,ENSP00000355759,ENSP00000375978,ENSP00000451291	ATM,HNRNPA1,HNRNPC,HNRNPU,PARP1,PNKP,XRCC5
GO:0010629	negative regulation of gene expression	23	1670	8.64e-08	ENSP00000253024,ENSP00000258149,ENSP00000265354,ENSP00000269305,ENSP00000278616,ENSP00000283179,ENSP00000344479,ENSP00000346067,ENSP00000348107,ENSP00000352257,ENSP00000355759,ENSP00000356520,ENSP00000356840,ENSP00000360266,ENSP00000364802,ENSP00000369424,ENSP00000371267,ENSP00000375978,ENSP00000404121,ENSP00000432083,ENSP00000434024,ENSP00000451828,ENSP00000479618	AKT1,ATM,C1D,DHX9,H2AFX,HNRNPU,HSPA1A,HSPA8,ILF3,JUN,MDM2,MYC,NR4A2,PARP1,POU2F1,RBBP7,RPSA,SRF,TP53,TRIM28,XRCC5,XRCC6,YWHAQ
GO:1903508	positive regulation of nucleic acid-templated transcription	22	1520	8.64e-08	ENSP00000216797,ENSP00000253024,ENSP00000254108,ENSP00000265354,ENSP00000269305,ENSP00000283179,ENSP00000312988,ENSP00000313420,ENSP00000318687,ENSP00000329357,ENSP00000344479,ENSP00000352257,ENSP00000355011,ENSP00000355759,ENSP00000356520,ENSP00000356840,ENSP00000359531,ENSP00000360266,ENSP00000375942,ENSP00000404121,ENSP00000451828,ENSP00000479618	AKT1,DHX9,FUS,GTF2B,HNRNPU,HSPH1,ILF2,ILF3,JUN,MYC,NFKBIA,NFKBIB,NR4A2,PARP1,POU2F1,PRKDC,SP1,SRF,TBP,TP53,TRIM28,XRCC6
GO:0071214	cellular response to abiotic stimulus	11	282	9.57e-08	ENSP00000258149,ENSP00000269305,ENSP00000278616,ENSP00000298139,ENSP00000352257,ENSP00000355759,ENSP00000375892,ENSP00000375978,ENSP00000434024,ENSP00000451828,ENSP00000479618	AKT1,AKT2,ATM,H2AFX,MDM2,MYC,PARP1,TP53,WRN,XRCC5,XRCC6
GO:0022607	cellular component assembly	27	2343	9.91e-08	ENSP00000001008,ENSP00000253024,ENSP00000258149,ENSP00000265070,ENSP00000265354,ENSP00000265433,ENSP00000269305,ENSP00000298139,ENSP00000302961,ENSP00000335153,ENSP00000339001,ENSP00000341289,ENSP00000346067,ENSP00000351777,ENSP00000352257,ENSP00000355759,ENSP00000356520,ENSP00000359531,ENSP00000363017,ENSP00000364802,ENSP00000365576,ENSP00000369424,ENSP00000375942,ENSP00000379287,ENSP00000418529…	DHX9,FKBP4,GOLPH3,GTF2B,H2AFX,HSP90AA1,HSPA1A,HSPA4,MDM2,MYC,NBN,NSFL1C,PARP1,RBBP7,RPA2,RPSA,SRF,TBP,TP53,TRIM28,TUBB,TUBB4B,UBQLN1,VCP,WRN,XRCC6,YWHAZ
GO:0042221	response to chemical	36	4153	1.30e-07	ENSP00000001008,ENSP00000216797,ENSP00000254108,ENSP00000258149,ENSP00000261366,ENSP00000265354,ENSP00000266126,ENSP00000269305,ENSP00000283179,ENSP00000302961,ENSP00000312988,ENSP00000313420,ENSP00000318687,ENSP00000322706,ENSP00000329357,ENSP00000335153,ENSP00000341826,ENSP00000344479,ENSP00000351777,ENSP00000355759,ENSP00000356520,ENSP00000356840,ENSP00000360266,ENSP00000364802,ENSP00000365576…	AKT1,AKT2,DHX9,EIF2B2,FKBP4,FUS,HMGCS1,HNRNPA1,HNRNPF,HNRNPU,HSP90AA1,HSPA1A,HSPA4,HSPA8,HSPH1,JUN,LMNB1,MDM2,MYC,NFKBIA,NFKBIB,NR4A2,PARP1,POLR2A,POU2F1,PRKDC,RBBP7,SP1,SRF,TP53,UBQLN1,VCP,VIM,XRCC4,XRCC5,YWHAZ
GO:0043488	regulation of mRNA stability	8	113	1.73e-07	ENSP00000283179,ENSP00000356520,ENSP00000364802,ENSP00000379287,ENSP00000432083,ENSP00000446007,ENSP00000451291,ENSP00000451828	AKT1,DHX9,HNRNPC,HNRNPU,HSPA1A,HSPA8,VIM,YWHAZ
GO:0045892	negative regulation of transcription, DNA-templated	19	1169	2.00e-07	ENSP00000253024,ENSP00000258149,ENSP00000265354,ENSP00000269305,ENSP00000283179,ENSP00000344479,ENSP00000348107,ENSP00000352257,ENSP00000355759,ENSP00000356840,ENSP00000360266,ENSP00000364802,ENSP00000369424,ENSP00000371267,ENSP00000375978,ENSP00000404121,ENSP00000432083,ENSP00000434024,ENSP00000479618	C1D,H2AFX,HNRNPU,HSPA1A,HSPA8,ILF3,JUN,MDM2,MYC,NR4A2,PARP1,POU2F1,RBBP7,SRF,TP53,TRIM28,XRCC5,XRCC6,YWHAQ
GO:0031334	positive regulation of protein complex assembly	10	241	2.72e-07	ENSP00000265354,ENSP00000269305,ENSP00000278616,ENSP00000335153,ENSP00000351777,ENSP00000355759,ENSP00000359531,ENSP00000360266,ENSP00000363017,ENSP00000364802	ATM,GTF2B,HSP90AA1,HSPA1A,JUN,PARP1,RPA2,SRF,TP53,VCP
GO:0032270	positive regulation of cellular protein metabolic process	21	1496	3.32e-07	ENSP00000216181,ENSP00000216797,ENSP00000258149,ENSP00000265433,ENSP00000269305,ENSP00000278616,ENSP00000318687,ENSP00000325863,ENSP00000335153,ENSP00000351777,ENSP00000352257,ENSP00000356520,ENSP00000360266,ENSP00000364802,ENSP00000365576,ENSP00000368100,ENSP00000375892,ENSP00000375978,ENSP00000446007,ENSP00000451828,ENSP00000479618	AKT1,AKT2,ATM,DHX9,HSP90AA1,HSPA1A,HSPH1,JUN,MDM2,MRE11A,MYC,MYH9,NBN,NFKBIA,RAD50,TP53,UBQLN1,VCP,VIM,XRCC5,XRCC6
GO:0007346	regulation of mitotic cell cycle	14	608	3.81e-07	ENSP00000258149,ENSP00000265433,ENSP00000269305,ENSP00000278616,ENSP00000283179,ENSP00000313420,ENSP00000325863,ENSP00000335153,ENSP00000339001,ENSP00000341289,ENSP00000363017,ENSP00000364802,ENSP00000418529,ENSP00000451828	AKT1,ATM,HNRNPU,HSP90AA1,HSPA1A,MDM2,MRE11A,NBN,NSFL1C,PRKDC,RPA2,TP53,TUBB,TUBB4B
GO:0010639	negative regulation of organelle organization	11	333	4.44e-07	ENSP00000001008,ENSP00000265433,ENSP00000278616,ENSP00000283179,ENSP00000341826,ENSP00000355759,ENSP00000364802,ENSP00000368100,ENSP00000375978,ENSP00000451291,ENSP00000451828	AKT1,ATM,FKBP4,HNRNPA1,HNRNPC,HNRNPU,HSPA1A,NBN,PARP1,RAD50,XRCC5
GO:0071103	DNA conformation change	10	257	4.64e-07	ENSP00000265433,ENSP00000269305,ENSP00000298139,ENSP00000325863,ENSP00000352257,ENSP00000356520,ENSP00000368100,ENSP00000369424,ENSP00000375978,ENSP00000434024	DHX9,H2AFX,MRE11A,NBN,RAD50,RBBP7,TP53,WRN,XRCC5,XRCC6
GO:0043085	positive regulation of catalytic activity	20	1381	4.65e-07	ENSP00000265433,ENSP00000283179,ENSP00000298139,ENSP00000318687,ENSP00000323511,ENSP00000325863,ENSP00000335153,ENSP00000344479,ENSP00000349313,ENSP00000351777,ENSP00000352257,ENSP00000356520,ENSP00000360266,ENSP00000364802,ENSP00000368100,ENSP00000375892,ENSP00000375978,ENSP00000421491,ENSP00000451828,ENSP00000479618	AKT1,AKT2,DHX9,HNRNPU,HSP90AA1,HSPA1A,HSPH1,JUN,MRE11A,MYC,NBN,NHEJ1,NR4A2,PNKP,RAD50,VCP,WRN,XRCC4,XRCC5,XRCC6
GO:0043254	regulation of protein complex assembly	12	425	5.03e-07	ENSP00000001008,ENSP00000265354,ENSP00000269305,ENSP00000278616,ENSP00000335153,ENSP00000351777,ENSP00000355759,ENSP00000359531,ENSP00000360266,ENSP00000363017,ENSP00000364802,ENSP00000432083	ATM,FKBP4,GTF2B,HSP90AA1,HSPA1A,HSPA8,JUN,PARP1,RPA2,SRF,TP53,VCP
GO:0051129	negative regulation of cellular component organization	14	632	5.83e-07	ENSP00000001008,ENSP00000258149,ENSP00000265433,ENSP00000278616,ENSP00000283179,ENSP00000341826,ENSP00000355759,ENSP00000364802,ENSP00000368100,ENSP00000375978,ENSP00000432083,ENSP00000446007,ENSP00000451291,ENSP00000451828	AKT1,ATM,FKBP4,HNRNPA1,HNRNPC,HNRNPU,HSPA1A,HSPA8,MDM2,NBN,PARP1,RAD50,VIM,XRCC5
GO:0050789	regulation of biological process	59	11116	6.34e-07	ENSP00000001008,ENSP00000216181,ENSP00000216797,ENSP00000253024,ENSP00000254108,ENSP00000258149,ENSP00000261366,ENSP00000265070,ENSP00000265354,ENSP00000265433,ENSP00000266126,ENSP00000269305,ENSP00000278616,ENSP00000283179,ENSP00000293831,ENSP00000298139,ENSP00000312988,ENSP00000313420,ENSP00000318687,ENSP00000322706,ENSP00000323511,ENSP00000325863,ENSP00000329357,ENSP00000335153,ENSP00000339001…	AKT1,AKT2,ATM,C1D,DHX9,DSP,EIF2B2,EIF4A1,FKBP4,FUS,GOLPH3,GTF2B,H2AFX,HMGCS1,HNRNPA1,HNRNPC,HNRNPF,HNRNPU,HSP90AA1,HSPA1A,HSPA8,HSPH1,ILF2,ILF3,JUN,LMNB1,MDM2,MRE11A,MYC,MYH9,NBN,NFKBIA,NFKBIB,NR4A2,NSFL1C,PARP1,PNKP,POLR2A,POU2F1,PRKDC,RAD50,RBBP7,RPA2,RPSA,SP1,SRF,TBP,TP53,TRIM28,TUBB,TUBB4B,UBQLN1,VCP,VIM,WRN,XRCC5,XRCC6,YWHAQ,YWHAZ
GO:0000077	DNA damage checkpoint	8	138	6.74e-07	ENSP00000258149,ENSP00000265433,ENSP00000269305,ENSP00000278616,ENSP00000313420,ENSP00000325863,ENSP00000363017,ENSP00000434024	ATM,H2AFX,MDM2,MRE11A,NBN,PRKDC,RPA2,TP53
GO:1901990	regulation of mitotic cell cycle phase transition	11	351	7.08e-07	ENSP00000258149,ENSP00000265433,ENSP00000269305,ENSP00000278616,ENSP00000313420,ENSP00000325863,ENSP00000335153,ENSP00000339001,ENSP00000341289,ENSP00000363017,ENSP00000451828	AKT1,ATM,HSP90AA1,MDM2,MRE11A,NBN,PRKDC,RPA2,TP53,TUBB,TUBB4B
GO:0033365	protein localization to organelle	14	649	7.83e-07	ENSP00000216797,ENSP00000258149,ENSP00000265070,ENSP00000278616,ENSP00000283179,ENSP00000298139,ENSP00000302961,ENSP00000335153,ENSP00000346067,ENSP00000356520,ENSP00000363017,ENSP00000375978,ENSP00000432083,ENSP00000451828	AKT1,ATM,DHX9,GOLPH3,HNRNPU,HSP90AA1,HSPA4,HSPA8,MDM2,NFKBIA,RPA2,RPSA,WRN,XRCC5
GO:0045893	positive regulation of transcription, DNA-templated	20	1435	8.27e-07	ENSP00000216797,ENSP00000253024,ENSP00000265354,ENSP00000269305,ENSP00000283179,ENSP00000313420,ENSP00000318687,ENSP00000329357,ENSP00000344479,ENSP00000352257,ENSP00000355011,ENSP00000355759,ENSP00000356520,ENSP00000356840,ENSP00000359531,ENSP00000360266,ENSP00000375942,ENSP00000404121,ENSP00000451828,ENSP00000479618	AKT1,DHX9,GTF2B,HNRNPU,HSPH1,ILF2,ILF3,JUN,MYC,NFKBIA,NR4A2,PARP1,POU2F1,PRKDC,SP1,SRF,TBP,TP53,TRIM28,XRCC6
GO:0080134	regulation of response to stress	19	1299	9.22e-07	ENSP00000001008,ENSP00000216797,ENSP00000253024,ENSP00000258149,ENSP00000278616,ENSP00000313420,ENSP00000318687,ENSP00000335153,ENSP00000352257,ENSP00000355759,ENSP00000356520,ENSP00000363017,ENSP00000364802,ENSP00000365576,ENSP00000375978,ENSP00000432083,ENSP00000434024,ENSP00000451828,ENSP00000479618	AKT1,ATM,DHX9,FKBP4,H2AFX,HSP90AA1,HSPA1A,HSPA8,HSPH1,MDM2,MYC,NFKBIA,PARP1,PRKDC,RPA2,TRIM28,UBQLN1,XRCC5,XRCC6
GO:0032210	regulation of telomere maintenance via telomerase	6	54	1.01e-06	ENSP00000278616,ENSP00000283179,ENSP00000323511,ENSP00000341826,ENSP00000375978,ENSP00000451291	ATM,HNRNPA1,HNRNPC,HNRNPU,PNKP,XRCC5
GO:0071897	DNA biosynthetic process	7	95	1.03e-06	ENSP00000298139,ENSP00000325863,ENSP00000335153,ENSP00000351777,ENSP00000359181,ENSP00000363017,ENSP00000368100	HSP90AA1,MRE11A,POLL,RAD50,RPA2,VCP,WRN
GO:0016070	RNA metabolic process	31	3430	1.07e-06	ENSP00000253024,ENSP00000254108,ENSP00000265354,ENSP00000269305,ENSP00000278616,ENSP00000283179,ENSP00000293831,ENSP00000312988,ENSP00000329357,ENSP00000341826,ENSP00000344479,ENSP00000346067,ENSP00000348107,ENSP00000352257,ENSP00000355011,ENSP00000355759,ENSP00000356520,ENSP00000356840,ENSP00000359128,ENSP00000359531,ENSP00000360266,ENSP00000364802,ENSP00000369424,ENSP00000375942,ENSP00000375978…	ATM,C1D,DHX9,EIF4A1,FUS,GTF2B,HNRNPA1,HNRNPC,HNRNPF,HNRNPU,HSPA1A,HSPA8,ILF2,ILF3,JUN,MYC,NFKBIB,NPM3,NR4A2,PARP1,POLR2A,POU2F1,RBBP7,RPSA,SP1,SRF,TBP,TP53,TRIM28,XRCC5,XRCC6
GO:0032268	regulation of cellular protein metabolic process	26	2486	1.30e-06	ENSP00000216181,ENSP00000216797,ENSP00000258149,ENSP00000265433,ENSP00000266126,ENSP00000269305,ENSP00000278616,ENSP00000313420,ENSP00000318687,ENSP00000323511,ENSP00000325863,ENSP00000335153,ENSP00000351777,ENSP00000352257,ENSP00000356520,ENSP00000360266,ENSP00000364802,ENSP00000365576,ENSP00000368100,ENSP00000375892,ENSP00000375978,ENSP00000404121,ENSP00000418529,ENSP00000446007,ENSP00000451828…	AKT1,AKT2,ATM,DHX9,EIF2B2,HSP90AA1,HSPA1A,HSPH1,ILF3,JUN,MDM2,MRE11A,MYC,MYH9,NBN,NFKBIA,NSFL1C,PNKP,PRKDC,RAD50,TP53,UBQLN1,VCP,VIM,XRCC5,XRCC6
GO:0044773	mitotic DNA damage checkpoint	7	102	1.59e-06	ENSP00000258149,ENSP00000265433,ENSP00000269305,ENSP00000278616,ENSP00000313420,ENSP00000325863,ENSP00000363017	ATM,MDM2,MRE11A,NBN,PRKDC,RPA2,TP53
GO:0042981	regulation of apoptotic process	20	1501	1.62e-06	ENSP00000216797,ENSP00000258149,ENSP00000265070,ENSP00000269305,ENSP00000278616,ENSP00000298139,ENSP00000313420,ENSP00000318687,ENSP00000325863,ENSP00000344479,ENSP00000351777,ENSP00000355759,ENSP00000360266,ENSP00000364802,ENSP00000365576,ENSP00000371267,ENSP00000375892,ENSP00000379287,ENSP00000451828,ENSP00000479618	AKT1,AKT2,ATM,GOLPH3,HSPA1A,HSPH1,JUN,MDM2,MRE11A,MYC,NFKBIA,NR4A2,PARP1,PRKDC,TP53,UBQLN1,VCP,WRN,YWHAQ,YWHAZ
GO:0009987	cellular process	66	14652	1.65e-06	ENSP00000001008,ENSP00000216181,ENSP00000216797,ENSP00000253024,ENSP00000254108,ENSP00000258149,ENSP00000261366,ENSP00000265070,ENSP00000265354,ENSP00000265433,ENSP00000266126,ENSP00000269305,ENSP00000278616,ENSP00000283179,ENSP00000293831,ENSP00000298139,ENSP00000302961,ENSP00000312988,ENSP00000313420,ENSP00000318687,ENSP00000318697,ENSP00000322706,ENSP00000323511,ENSP00000325863,ENSP00000329357…	AKT1,AKT2,ATM,C1D,DCLRE1C,DHX9,DSP,EIF2B2,EIF4A1,FKBP4,FUS,GOLPH3,GTF2B,H2AFX,HMGCS1,HNRNPA1,HNRNPC,HNRNPF,HNRNPU,HSP90AA1,HSPA1A,HSPA4,HSPA8,HSPH1,ILF2,ILF3,JUN,LMNB1,MDM2,MRE11A,MYC,MYH9,NBN,NFKBIA,NFKBIB,NHEJ1,NPM3,NR4A2,NSFL1C,PARP1,PNKP,POLL,POLR2A,POU2F1,PRKDC,RAD50,RBBP7,RPA2,RPSA,SP1,SRF,TBP,TP53,TRIM28,TUBB,TUBB4B,TUBB6,UBQLN1,VCP,VIM,WRN,XRCC4,XRCC5,XRCC6,YWHAQ,YWHAZ
GO:0010467	gene expression	32	3733	1.91e-06	ENSP00000253024,ENSP00000254108,ENSP00000265070,ENSP00000265354,ENSP00000266126,ENSP00000269305,ENSP00000283179,ENSP00000293831,ENSP00000312988,ENSP00000329357,ENSP00000341826,ENSP00000344479,ENSP00000346067,ENSP00000348107,ENSP00000352257,ENSP00000355011,ENSP00000355759,ENSP00000356520,ENSP00000356840,ENSP00000359128,ENSP00000359531,ENSP00000360266,ENSP00000369424,ENSP00000375942,ENSP00000375978…	AKT1,C1D,DHX9,EIF2B2,EIF4A1,FUS,GOLPH3,GTF2B,HNRNPA1,HNRNPC,HNRNPF,HNRNPU,HSPA8,ILF2,ILF3,JUN,MYC,NFKBIB,NPM3,NR4A2,PARP1,POLR2A,POU2F1,RBBP7,RPSA,SP1,SRF,TBP,TP53,TRIM28,XRCC5,XRCC6
GO:1903311	regulation of mRNA metabolic process	9	238	2.67e-06	ENSP00000283179,ENSP00000341826,ENSP00000356520,ENSP00000364802,ENSP00000379287,ENSP00000432083,ENSP00000446007,ENSP00000451291,ENSP00000451828	AKT1,DHX9,HNRNPA1,HNRNPC,HNRNPU,HSPA1A,HSPA8,VIM,YWHAZ
GO:0016233	telomere capping	5	32	2.73e-06	ENSP00000265433,ENSP00000313420,ENSP00000325863,ENSP00000367527,ENSP00000368100	DCLRE1C,MRE11A,NBN,PRKDC,RAD50
GO:0010165	response to X-ray	5	33	3.12e-06	ENSP00000269305,ENSP00000278616,ENSP00000352257,ENSP00000375978,ENSP00000421491	ATM,TP53,XRCC4,XRCC5,XRCC6
GO:2000573	positive regulation of DNA biosynthetic process	6	68	3.29e-06	ENSP00000278616,ENSP00000323511,ENSP00000335153,ENSP00000341826,ENSP00000375978,ENSP00000479618	ATM,HNRNPA1,HSP90AA1,MYC,PNKP,XRCC5
GO:0050790	regulation of catalytic activity	24	2249	3.35e-06	ENSP00000258149,ENSP00000265433,ENSP00000269305,ENSP00000283179,ENSP00000298139,ENSP00000318687,ENSP00000323511,ENSP00000325863,ENSP00000335153,ENSP00000344479,ENSP00000349313,ENSP00000351777,ENSP00000352257,ENSP00000355759,ENSP00000356520,ENSP00000360266,ENSP00000364802,ENSP00000368100,ENSP00000375892,ENSP00000375978,ENSP00000418529,ENSP00000421491,ENSP00000451828,ENSP00000479618	AKT1,AKT2,DHX9,HNRNPU,HSP90AA1,HSPA1A,HSPH1,JUN,MDM2,MRE11A,MYC,NBN,NHEJ1,NR4A2,NSFL1C,PARP1,PNKP,RAD50,TP53,VCP,WRN,XRCC4,XRCC5,XRCC6
GO:0031329	regulation of cellular catabolic process	14	743	3.50e-06	ENSP00000258149,ENSP00000278616,ENSP00000283179,ENSP00000335153,ENSP00000351777,ENSP00000356520,ENSP00000364802,ENSP00000365576,ENSP00000375892,ENSP00000379287,ENSP00000432083,ENSP00000446007,ENSP00000451291,ENSP00000451828	AKT1,AKT2,ATM,DHX9,HNRNPC,HNRNPU,HSP90AA1,HSPA1A,HSPA8,MDM2,UBQLN1,VCP,VIM,YWHAZ
GO:0050794	regulation of cellular process	56	10484	4.11e-06	ENSP00000001008,ENSP00000216181,ENSP00000216797,ENSP00000253024,ENSP00000254108,ENSP00000258149,ENSP00000261366,ENSP00000265070,ENSP00000265354,ENSP00000265433,ENSP00000266126,ENSP00000269305,ENSP00000278616,ENSP00000283179,ENSP00000298139,ENSP00000312988,ENSP00000313420,ENSP00000318687,ENSP00000323511,ENSP00000325863,ENSP00000329357,ENSP00000335153,ENSP00000339001,ENSP00000341289,ENSP00000341826…	AKT1,AKT2,ATM,C1D,DHX9,DSP,EIF2B2,FKBP4,FUS,GOLPH3,GTF2B,H2AFX,HNRNPA1,HNRNPC,HNRNPF,HNRNPU,HSP90AA1,HSPA1A,HSPA8,HSPH1,ILF2,ILF3,JUN,LMNB1,MDM2,MRE11A,MYC,MYH9,NBN,NFKBIA,NFKBIB,NR4A2,NSFL1C,PARP1,PNKP,POLR2A,POU2F1,PRKDC,RAD50,RBBP7,RPA2,SP1,SRF,TBP,TP53,TRIM28,TUBB,TUBB4B,UBQLN1,VCP,VIM,WRN,XRCC5,XRCC6,YWHAQ,YWHAZ
GO:1903506	regulation of nucleic acid-templated transcription	31	3683	5.03e-06	ENSP00000216797,ENSP00000253024,ENSP00000254108,ENSP00000258149,ENSP00000265354,ENSP00000269305,ENSP00000283179,ENSP00000312988,ENSP00000313420,ENSP00000318687,ENSP00000329357,ENSP00000344479,ENSP00000348107,ENSP00000352257,ENSP00000355011,ENSP00000355759,ENSP00000356520,ENSP00000356840,ENSP00000359531,ENSP00000360266,ENSP00000364802,ENSP00000369424,ENSP00000371267,ENSP00000375942,ENSP00000375978…	AKT1,C1D,DHX9,FUS,GTF2B,H2AFX,HNRNPU,HSPA1A,HSPA8,HSPH1,ILF2,ILF3,JUN,MDM2,MYC,NFKBIA,NFKBIB,NR4A2,PARP1,POLR2A,POU2F1,PRKDC,RBBP7,SP1,SRF,TBP,TP53,TRIM28,XRCC5,XRCC6,YWHAQ
GO:2001020	regulation of response to DNA damage stimulus	8	188	5.48e-06	ENSP00000253024,ENSP00000258149,ENSP00000278616,ENSP00000355759,ENSP00000356520,ENSP00000363017,ENSP00000434024,ENSP00000479618	ATM,DHX9,H2AFX,MDM2,MYC,PARP1,RPA2,TRIM28
GO:0010608	posttranscriptional regulation of gene expression	11	441	5.55e-06	ENSP00000266126,ENSP00000283179,ENSP00000356520,ENSP00000364802,ENSP00000375892,ENSP00000379287,ENSP00000404121,ENSP00000432083,ENSP00000446007,ENSP00000451291,ENSP00000451828	AKT1,AKT2,DHX9,EIF2B2,HNRNPC,HNRNPU,HSPA1A,HSPA8,ILF3,VIM,YWHAZ
GO:0034097	response to cytokine	16	1035	5.55e-06	ENSP00000216797,ENSP00000261366,ENSP00000265354,ENSP00000269305,ENSP00000283179,ENSP00000335153,ENSP00000356520,ENSP00000356840,ENSP00000360266,ENSP00000375978,ENSP00000379287,ENSP00000400433,ENSP00000432083,ENSP00000446007,ENSP00000451828,ENSP00000479618	AKT1,DHX9,HNRNPF,HNRNPU,HSP90AA1,HSPA8,JUN,LMNB1,MYC,NFKBIA,POU2F1,SRF,TP53,VIM,XRCC5,YWHAZ
GO:0016071	mRNA metabolic process	13	667	6.59e-06	ENSP00000254108,ENSP00000265354,ENSP00000269305,ENSP00000278616,ENSP00000283179,ENSP00000341826,ENSP00000346067,ENSP00000356520,ENSP00000364802,ENSP00000400433,ENSP00000432083,ENSP00000451291,ENSP00000480158	ATM,DHX9,FUS,HNRNPA1,HNRNPC,HNRNPF,HNRNPU,HSPA1A,HSPA8,POLR2A,RPSA,SRF,TP53
GO:0002200	somatic diversification of immune receptors	5	40	6.87e-06	ENSP00000265433,ENSP00000278616,ENSP00000313420,ENSP00000359181,ENSP00000367527	ATM,DCLRE1C,NBN,POLL,PRKDC
GO:0065009	regulation of molecular function	29	3322	6.92e-06	ENSP00000216797,ENSP00000253024,ENSP00000258149,ENSP00000265354,ENSP00000265433,ENSP00000269305,ENSP00000283179,ENSP00000298139,ENSP00000318687,ENSP00000323511,ENSP00000325863,ENSP00000335153,ENSP00000344479,ENSP00000349313,ENSP00000351777,ENSP00000352257,ENSP00000355759,ENSP00000356520,ENSP00000359531,ENSP00000360266,ENSP00000364802,ENSP00000365576,ENSP00000368100,ENSP00000375892,ENSP00000375978…	AKT1,AKT2,DHX9,GTF2B,HNRNPU,HSP90AA1,HSPA1A,HSPH1,JUN,MDM2,MRE11A,MYC,NBN,NFKBIA,NHEJ1,NR4A2,NSFL1C,PARP1,PNKP,RAD50,SRF,TP53,TRIM28,UBQLN1,VCP,WRN,XRCC4,XRCC5,XRCC6
GO:0009719	response to endogenous stimulus	18	1353	7.56e-06	ENSP00000001008,ENSP00000258149,ENSP00000265354,ENSP00000266126,ENSP00000269305,ENSP00000283179,ENSP00000313420,ENSP00000322706,ENSP00000329357,ENSP00000341826,ENSP00000344479,ENSP00000355759,ENSP00000360266,ENSP00000369424,ENSP00000375892,ENSP00000400433,ENSP00000451828,ENSP00000480158	AKT1,AKT2,EIF2B2,FKBP4,HMGCS1,HNRNPA1,HNRNPF,HNRNPU,JUN,MDM2,NR4A2,PARP1,POLR2A,PRKDC,RBBP7,SP1,SRF,TP53
GO:0051641	cellular localization	23	2180	7.56e-06	ENSP00000216181,ENSP00000216797,ENSP00000258149,ENSP00000265070,ENSP00000269305,ENSP00000278616,ENSP00000283179,ENSP00000298139,ENSP00000302961,ENSP00000335153,ENSP00000339001,ENSP00000341289,ENSP00000341826,ENSP00000346067,ENSP00000351777,ENSP00000356520,ENSP00000363017,ENSP00000375892,ENSP00000375978,ENSP00000379287,ENSP00000418529,ENSP00000432083,ENSP00000451828	AKT1,AKT2,ATM,DHX9,GOLPH3,HNRNPA1,HNRNPU,HSP90AA1,HSPA4,HSPA8,MDM2,MYH9,NFKBIA,NSFL1C,RPA2,RPSA,TP53,TUBB,TUBB4B,VCP,WRN,XRCC5,YWHAZ
GO:1903047	mitotic cell cycle process	12	564	7.67e-06	ENSP00000258149,ENSP00000265433,ENSP00000269305,ENSP00000278616,ENSP00000313420,ENSP00000325863,ENSP00000335153,ENSP00000339001,ENSP00000341289,ENSP00000363017,ENSP00000418529,ENSP00000479618	ATM,HSP90AA1,MDM2,MRE11A,MYC,NBN,NSFL1C,PRKDC,RPA2,TP53,TUBB,TUBB4B
GO:1903827	regulation of cellular protein localization	11	465	8.75e-06	ENSP00000253024,ENSP00000258149,ENSP00000269305,ENSP00000318687,ENSP00000335153,ENSP00000355759,ENSP00000371267,ENSP00000375892,ENSP00000379287,ENSP00000418529,ENSP00000451828	AKT1,AKT2,HSP90AA1,HSPH1,MDM2,NSFL1C,PARP1,TP53,TRIM28,YWHAQ,YWHAZ
GO:2001022	positive regulation of response to DNA damage stimulus	6	84	9.50e-06	ENSP00000253024,ENSP00000278616,ENSP00000355759,ENSP00000356520,ENSP00000434024,ENSP00000479618	ATM,DHX9,H2AFX,MYC,PARP1,TRIM28
GO:0006979	response to oxidative stress	10	373	9.89e-06	ENSP00000258149,ENSP00000269305,ENSP00000298139,ENSP00000323511,ENSP00000329357,ENSP00000344479,ENSP00000355759,ENSP00000360266,ENSP00000364802,ENSP00000451828	AKT1,HSPA1A,JUN,MDM2,NR4A2,PARP1,PNKP,SP1,TP53,WRN
GO:0048584	positive regulation of response to stimulus	22	2054	1.11e-05	ENSP00000216797,ENSP00000253024,ENSP00000265070,ENSP00000266126,ENSP00000269305,ENSP00000278616,ENSP00000313420,ENSP00000335153,ENSP00000351777,ENSP00000352257,ENSP00000355759,ENSP00000356520,ENSP00000360266,ENSP00000364802,ENSP00000365576,ENSP00000371267,ENSP00000375892,ENSP00000375978,ENSP00000379287,ENSP00000434024,ENSP00000451828,ENSP00000479618	AKT1,AKT2,ATM,DHX9,EIF2B2,GOLPH3,H2AFX,HSP90AA1,HSPA1A,JUN,MYC,NFKBIA,PARP1,PRKDC,TP53,TRIM28,UBQLN1,VCP,XRCC5,XRCC6,YWHAQ,YWHAZ
GO:0045944	positive regulation of transcription by RNA polymerase II	16	1104	1.20e-05	ENSP00000216797,ENSP00000265354,ENSP00000269305,ENSP00000283179,ENSP00000313420,ENSP00000318687,ENSP00000329357,ENSP00000344479,ENSP00000352257,ENSP00000355759,ENSP00000356520,ENSP00000356840,ENSP00000359531,ENSP00000360266,ENSP00000451828,ENSP00000479618	AKT1,DHX9,GTF2B,HNRNPU,HSPH1,JUN,MYC,NFKBIA,NR4A2,PARP1,POU2F1,PRKDC,SP1,SRF,TP53,XRCC6
GO:0098781	ncRNA transcription	6	90	1.36e-05	ENSP00000329357,ENSP00000356840,ENSP00000359128,ENSP00000359531,ENSP00000375942,ENSP00000480158	GTF2B,NPM3,POLR2A,POU2F1,SP1,TBP
GO:2001233	regulation of apoptotic signaling pathway	10	388	1.37e-05	ENSP00000258149,ENSP00000269305,ENSP00000318687,ENSP00000344479,ENSP00000355759,ENSP00000364802,ENSP00000365576,ENSP00000371267,ENSP00000379287,ENSP00000451828	AKT1,HSPA1A,HSPH1,MDM2,NR4A2,PARP1,TP53,UBQLN1,YWHAQ,YWHAZ
GO:0006355	regulation of transcription, DNA-templated	30	3661	1.44e-05	ENSP00000216797,ENSP00000253024,ENSP00000254108,ENSP00000258149,ENSP00000265354,ENSP00000269305,ENSP00000283179,ENSP00000313420,ENSP00000318687,ENSP00000329357,ENSP00000344479,ENSP00000348107,ENSP00000352257,ENSP00000355011,ENSP00000355759,ENSP00000356520,ENSP00000356840,ENSP00000359531,ENSP00000360266,ENSP00000364802,ENSP00000369424,ENSP00000371267,ENSP00000375942,ENSP00000375978,ENSP00000404121…	AKT1,C1D,DHX9,FUS,GTF2B,H2AFX,HNRNPU,HSPA1A,HSPA8,HSPH1,ILF2,ILF3,JUN,MDM2,MYC,NFKBIA,NR4A2,PARP1,POLR2A,POU2F1,PRKDC,RBBP7,SP1,SRF,TBP,TP53,TRIM28,XRCC5,XRCC6,YWHAQ
GO:0009725	response to hormone	14	854	1.57e-05	ENSP00000001008,ENSP00000258149,ENSP00000265354,ENSP00000266126,ENSP00000283179,ENSP00000313420,ENSP00000322706,ENSP00000329357,ENSP00000344479,ENSP00000355759,ENSP00000360266,ENSP00000369424,ENSP00000375892,ENSP00000451828	AKT1,AKT2,EIF2B2,FKBP4,HMGCS1,HNRNPU,JUN,MDM2,NR4A2,PARP1,PRKDC,RBBP7,SP1,SRF
GO:1901698	response to nitrogen compound	15	988	1.57e-05	ENSP00000216797,ENSP00000258149,ENSP00000266126,ENSP00000269305,ENSP00000313420,ENSP00000322706,ENSP00000329357,ENSP00000344479,ENSP00000351777,ENSP00000355759,ENSP00000356520,ENSP00000360266,ENSP00000365576,ENSP00000375892,ENSP00000451828	AKT1,AKT2,DHX9,EIF2B2,HMGCS1,JUN,MDM2,NFKBIA,NR4A2,PARP1,PRKDC,SP1,TP53,UBQLN1,VCP
GO:0051972	regulation of telomerase activity	5	49	1.59e-05	ENSP00000269305,ENSP00000323511,ENSP00000335153,ENSP00000375978,ENSP00000479618	HSP90AA1,MYC,PNKP,TP53,XRCC5
GO:0043066	negative regulation of apoptotic process	14	859	1.66e-05	ENSP00000216797,ENSP00000258149,ENSP00000265070,ENSP00000269305,ENSP00000313420,ENSP00000318687,ENSP00000325863,ENSP00000344479,ENSP00000360266,ENSP00000364802,ENSP00000375892,ENSP00000379287,ENSP00000451828,ENSP00000479618	AKT1,AKT2,GOLPH3,HSPA1A,HSPH1,JUN,MDM2,MRE11A,MYC,NFKBIA,NR4A2,PRKDC,TP53,YWHAZ
GO:0071496	cellular response to external stimulus	9	305	1.66e-05	ENSP00000258149,ENSP00000265354,ENSP00000269305,ENSP00000298139,ENSP00000341826,ENSP00000344479,ENSP00000360266,ENSP00000432083,ENSP00000451828	AKT1,HNRNPA1,HSPA8,JUN,MDM2,NR4A2,SRF,TP53,WRN
GO:0007417	central nervous system development	14	861	1.69e-05	ENSP00000265354,ENSP00000266126,ENSP00000278616,ENSP00000298139,ENSP00000313420,ENSP00000322706,ENSP00000335153,ENSP00000344479,ENSP00000349313,ENSP00000352257,ENSP00000375978,ENSP00000434024,ENSP00000446007,ENSP00000451828	AKT1,ATM,EIF2B2,H2AFX,HMGCS1,HSP90AA1,NHEJ1,NR4A2,PRKDC,SRF,VIM,WRN,XRCC5,XRCC6
GO:0043933	protein-containing complex subunit organization	20	1770	1.74e-05	ENSP00000001008,ENSP00000253024,ENSP00000258149,ENSP00000269305,ENSP00000302961,ENSP00000335153,ENSP00000346067,ENSP00000351777,ENSP00000352257,ENSP00000355759,ENSP00000356520,ENSP00000359531,ENSP00000363017,ENSP00000364802,ENSP00000365576,ENSP00000369424,ENSP00000375942,ENSP00000432083,ENSP00000434024,ENSP00000479618	DHX9,FKBP4,GTF2B,H2AFX,HSP90AA1,HSPA1A,HSPA4,HSPA8,MDM2,MYC,PARP1,RBBP7,RPA2,RPSA,TBP,TP53,TRIM28,UBQLN1,VCP,XRCC6
GO:0044087	regulation of cellular component biogenesis	14	867	1.80e-05	ENSP00000001008,ENSP00000265354,ENSP00000269305,ENSP00000278616,ENSP00000283179,ENSP00000335153,ENSP00000351777,ENSP00000355759,ENSP00000359531,ENSP00000360266,ENSP00000363017,ENSP00000364802,ENSP00000375978,ENSP00000432083	ATM,FKBP4,GTF2B,HNRNPU,HSP90AA1,HSPA1A,HSPA8,JUN,PARP1,RPA2,SRF,TP53,VCP,XRCC5
GO:0031860	telomeric 3' overhang formation	3	4	1.83e-05	ENSP00000265433,ENSP00000325863,ENSP00000368100	MRE11A,NBN,RAD50
GO:0010243	response to organonitrogen compound	14	876	2.00e-05	ENSP00000216797,ENSP00000258149,ENSP00000266126,ENSP00000269305,ENSP00000313420,ENSP00000322706,ENSP00000329357,ENSP00000344479,ENSP00000351777,ENSP00000355759,ENSP00000360266,ENSP00000365576,ENSP00000375892,ENSP00000451828	AKT1,AKT2,EIF2B2,HMGCS1,JUN,MDM2,NFKBIA,NR4A2,PARP1,PRKDC,SP1,TP53,UBQLN1,VCP
GO:0050434	positive regulation of viral transcription	4	21	2.04e-05	ENSP00000329357,ENSP00000356520,ENSP00000359531,ENSP00000360266	DHX9,GTF2B,JUN,SP1
GO:2001242	regulation of intrinsic apoptotic signaling pathway	7	159	2.10e-05	ENSP00000258149,ENSP00000269305,ENSP00000318687,ENSP00000355759,ENSP00000364802,ENSP00000365576,ENSP00000451828	AKT1,HSPA1A,HSPH1,MDM2,PARP1,TP53,UBQLN1
GO:1901991	negative regulation of mitotic cell cycle phase transition	7	160	2.17e-05	ENSP00000258149,ENSP00000265433,ENSP00000269305,ENSP00000278616,ENSP00000313420,ENSP00000325863,ENSP00000363017	ATM,MDM2,MRE11A,NBN,PRKDC,RPA2,TP53
GO:0031668	cellular response to extracellular stimulus	8	235	2.30e-05	ENSP00000258149,ENSP00000265354,ENSP00000269305,ENSP00000298139,ENSP00000341826,ENSP00000344479,ENSP00000360266,ENSP00000432083	HNRNPA1,HSPA8,JUN,MDM2,NR4A2,SRF,TP53,WRN
GO:0022402	cell cycle process	14	890	2.34e-05	ENSP00000216181,ENSP00000258149,ENSP00000265433,ENSP00000269305,ENSP00000278616,ENSP00000313420,ENSP00000325863,ENSP00000335153,ENSP00000339001,ENSP00000341289,ENSP00000363017,ENSP00000368100,ENSP00000418529,ENSP00000479618	ATM,HSP90AA1,MDM2,MRE11A,MYC,MYH9,NBN,NSFL1C,PRKDC,RAD50,RPA2,TP53,TUBB,TUBB4B
GO:1901701	cellular response to oxygen-containing compound	14	896	2.51e-05	ENSP00000216797,ENSP00000258149,ENSP00000265354,ENSP00000269305,ENSP00000312988,ENSP00000313420,ENSP00000322706,ENSP00000329357,ENSP00000344479,ENSP00000355759,ENSP00000360266,ENSP00000375892,ENSP00000375978,ENSP00000451828	AKT1,AKT2,HMGCS1,JUN,MDM2,NFKBIA,NFKBIB,NR4A2,PARP1,PRKDC,SP1,SRF,TP53,XRCC5
GO:0060341	regulation of cellular localization	13	766	2.54e-05	ENSP00000253024,ENSP00000258149,ENSP00000269305,ENSP00000283179,ENSP00000318687,ENSP00000335153,ENSP00000355759,ENSP00000356520,ENSP00000371267,ENSP00000375892,ENSP00000379287,ENSP00000418529,ENSP00000451828	AKT1,AKT2,DHX9,HNRNPU,HSP90AA1,HSPH1,MDM2,NSFL1C,PARP1,TP53,TRIM28,YWHAQ,YWHAZ
GO:0032880	regulation of protein localization	14	901	2.66e-05	ENSP00000253024,ENSP00000258149,ENSP00000265070,ENSP00000269305,ENSP00000318687,ENSP00000335153,ENSP00000355759,ENSP00000356520,ENSP00000371267,ENSP00000375892,ENSP00000379287,ENSP00000418529,ENSP00000432083,ENSP00000451828	AKT1,AKT2,DHX9,GOLPH3,HSP90AA1,HSPA8,HSPH1,MDM2,NSFL1C,PARP1,TP53,TRIM28,YWHAQ,YWHAZ
GO:0000729	DNA double-strand break processing	4	23	2.69e-05	ENSP00000265433,ENSP00000278616,ENSP00000325863,ENSP00000368100	ATM,MRE11A,NBN,RAD50
GO:0022616	DNA strand elongation	4	23	2.69e-05	ENSP00000265433,ENSP00000325863,ENSP00000355759,ENSP00000368100	MRE11A,NBN,PARP1,RAD50
GO:1902749	regulation of cell cycle G2/M phase transition	7	167	2.75e-05	ENSP00000265433,ENSP00000269305,ENSP00000278616,ENSP00000325863,ENSP00000335153,ENSP00000339001,ENSP00000341289	ATM,HSP90AA1,MRE11A,NBN,TP53,TUBB,TUBB4B
GO:1901652	response to peptide	10	431	3.02e-05	ENSP00000216797,ENSP00000258149,ENSP00000266126,ENSP00000269305,ENSP00000313420,ENSP00000329357,ENSP00000344479,ENSP00000355759,ENSP00000375892,ENSP00000451828	AKT1,AKT2,EIF2B2,MDM2,NFKBIA,NR4A2,PARP1,PRKDC,SP1,TP53
GO:0065003	protein-containing complex assembly	18	1514	3.13e-05	ENSP00000001008,ENSP00000253024,ENSP00000258149,ENSP00000269305,ENSP00000302961,ENSP00000335153,ENSP00000346067,ENSP00000351777,ENSP00000352257,ENSP00000355759,ENSP00000356520,ENSP00000359531,ENSP00000363017,ENSP00000364802,ENSP00000369424,ENSP00000375942,ENSP00000434024,ENSP00000479618	DHX9,FKBP4,GTF2B,H2AFX,HSP90AA1,HSPA1A,HSPA4,MDM2,MYC,PARP1,RBBP7,RPA2,RPSA,TBP,TP53,TRIM28,VCP,XRCC6
GO:0034613	cellular protein localization	17	1367	3.50e-05	ENSP00000216797,ENSP00000258149,ENSP00000265070,ENSP00000269305,ENSP00000278616,ENSP00000283179,ENSP00000298139,ENSP00000302961,ENSP00000335153,ENSP00000346067,ENSP00000351777,ENSP00000356520,ENSP00000363017,ENSP00000375892,ENSP00000375978,ENSP00000432083,ENSP00000451828	AKT1,AKT2,ATM,DHX9,GOLPH3,HNRNPU,HSP90AA1,HSPA4,HSPA8,MDM2,NFKBIA,RPA2,RPSA,TP53,VCP,WRN,XRCC5
GO:0050792	regulation of viral process	7	174	3.51e-05	ENSP00000253024,ENSP00000329357,ENSP00000356520,ENSP00000359531,ENSP00000360266,ENSP00000404121,ENSP00000432083	DHX9,GTF2B,HSPA8,ILF3,JUN,SP1,TRIM28
GO:0006289	nucleotide-excision repair	6	110	3.54e-05	ENSP00000269305,ENSP00000323511,ENSP00000355759,ENSP00000359181,ENSP00000363017,ENSP00000480158	PARP1,PNKP,POLL,POLR2A,RPA2,TP53
GO:0071824	protein-DNA complex subunit organization	8	253	3.68e-05	ENSP00000269305,ENSP00000355759,ENSP00000359531,ENSP00000363017,ENSP00000369424,ENSP00000375942,ENSP00000434024,ENSP00000479618	GTF2B,H2AFX,MYC,PARP1,RBBP7,RPA2,TBP,TP53
GO:1904353	regulation of telomere capping	4	26	3.97e-05	ENSP00000265433,ENSP00000278616,ENSP00000323511,ENSP00000368100	ATM,NBN,PNKP,RAD50
GO:0043484	regulation of RNA splicing	6	116	4.64e-05	ENSP00000283179,ENSP00000341826,ENSP00000364802,ENSP00000400433,ENSP00000432083,ENSP00000480158	HNRNPA1,HNRNPF,HNRNPU,HSPA1A,HSPA8,POLR2A
GO:0071345	cellular response to cytokine stimulus	14	953	4.74e-05	ENSP00000216797,ENSP00000261366,ENSP00000269305,ENSP00000283179,ENSP00000335153,ENSP00000356520,ENSP00000356840,ENSP00000375978,ENSP00000379287,ENSP00000400433,ENSP00000432083,ENSP00000446007,ENSP00000451828,ENSP00000479618	AKT1,DHX9,HNRNPF,HNRNPU,HSP90AA1,HSPA8,LMNB1,MYC,NFKBIA,POU2F1,TP53,VIM,XRCC5,YWHAZ
GO:0032481	positive regulation of type I interferon production	5	65	4.98e-05	ENSP00000313420,ENSP00000325863,ENSP00000352257,ENSP00000356520,ENSP00000375978	DHX9,MRE11A,PRKDC,XRCC5,XRCC6
GO:0002274	myeloid leukocyte activation	11	574	5.18e-05	ENSP00000335153,ENSP00000339001,ENSP00000341289,ENSP00000351777,ENSP00000352257,ENSP00000355011,ENSP00000360266,ENSP00000364802,ENSP00000369129,ENSP00000375978,ENSP00000432083	DSP,HSP90AA1,HSPA1A,HSPA8,ILF2,JUN,TUBB,TUBB4B,VCP,XRCC5,XRCC6
GO:0071495	cellular response to endogenous stimulus	15	1106	5.19e-05	ENSP00000001008,ENSP00000258149,ENSP00000269305,ENSP00000283179,ENSP00000313420,ENSP00000322706,ENSP00000329357,ENSP00000341826,ENSP00000344479,ENSP00000355759,ENSP00000360266,ENSP00000375892,ENSP00000400433,ENSP00000451828,ENSP00000480158	AKT1,AKT2,FKBP4,HMGCS1,HNRNPA1,HNRNPF,HNRNPU,JUN,MDM2,NR4A2,PARP1,POLR2A,PRKDC,SP1,TP53
GO:0007569	cell aging	5	66	5.26e-05	ENSP00000265354,ENSP00000269305,ENSP00000278616,ENSP00000298139,ENSP00000434024	ATM,H2AFX,SRF,TP53,WRN
GO:0031399	regulation of protein modification process	19	1747	5.26e-05	ENSP00000265433,ENSP00000269305,ENSP00000278616,ENSP00000313420,ENSP00000318687,ENSP00000323511,ENSP00000325863,ENSP00000335153,ENSP00000351777,ENSP00000352257,ENSP00000360266,ENSP00000364802,ENSP00000365576,ENSP00000368100,ENSP00000375892,ENSP00000375978,ENSP00000418529,ENSP00000451828,ENSP00000479618	AKT1,AKT2,ATM,HSP90AA1,HSPA1A,HSPH1,JUN,MRE11A,MYC,NBN,NSFL1C,PNKP,PRKDC,RAD50,TP53,UBQLN1,VCP,XRCC5,XRCC6
GO:0007049	cell cycle	16	1263	5.46e-05	ENSP00000216181,ENSP00000258149,ENSP00000265433,ENSP00000269305,ENSP00000278616,ENSP00000283179,ENSP00000313420,ENSP00000325863,ENSP00000335153,ENSP00000339001,ENSP00000341289,ENSP00000363017,ENSP00000368100,ENSP00000418529,ENSP00000434024,ENSP00000479618	ATM,H2AFX,HNRNPU,HSP90AA1,MDM2,MRE11A,MYC,MYH9,NBN,NSFL1C,PRKDC,RAD50,RPA2,TP53,TUBB,TUBB4B
GO:0034622	cellular protein-containing complex assembly	13	832	5.58e-05	ENSP00000001008,ENSP00000269305,ENSP00000302961,ENSP00000335153,ENSP00000346067,ENSP00000355759,ENSP00000356520,ENSP00000359531,ENSP00000363017,ENSP00000364802,ENSP00000369424,ENSP00000375942,ENSP00000434024	DHX9,FKBP4,GTF2B,H2AFX,HSP90AA1,HSPA1A,HSPA4,PARP1,RBBP7,RPA2,RPSA,TBP,TP53
GO:1904357	negative regulation of telomere maintenance via telomere lengthening	4	29	5.61e-05	ENSP00000283179,ENSP00000341826,ENSP00000355759,ENSP00000451291	HNRNPA1,HNRNPC,HNRNPU,PARP1
GO:2000144	positive regulation of DNA-templated transcription, initiation	4	29	5.61e-05	ENSP00000265354,ENSP00000269305,ENSP00000359531,ENSP00000360266	GTF2B,JUN,SRF,TP53
GO:0010948	negative regulation of cell cycle process	8	273	5.91e-05	ENSP00000258149,ENSP00000265433,ENSP00000269305,ENSP00000278616,ENSP00000313420,ENSP00000325863,ENSP00000363017,ENSP00000369424	ATM,MDM2,MRE11A,NBN,PRKDC,RBBP7,RPA2,TP53
GO:0032870	cellular response to hormone stimulus	11	585	5.95e-05	ENSP00000001008,ENSP00000258149,ENSP00000283179,ENSP00000313420,ENSP00000322706,ENSP00000329357,ENSP00000344479,ENSP00000355759,ENSP00000360266,ENSP00000375892,ENSP00000451828	AKT1,AKT2,FKBP4,HMGCS1,HNRNPU,JUN,MDM2,NR4A2,PARP1,PRKDC,SP1
GO:0007006	mitochondrial membrane organization	6	123	6.03e-05	ENSP00000269305,ENSP00000302961,ENSP00000335153,ENSP00000364802,ENSP00000371267,ENSP00000379287	HSP90AA1,HSPA1A,HSPA4,TP53,YWHAQ,YWHAZ
GO:0031571	mitotic G1 DNA damage checkpoint	5	69	6.20e-05	ENSP00000258149,ENSP00000269305,ENSP00000278616,ENSP00000313420,ENSP00000363017	ATM,MDM2,PRKDC,RPA2,TP53
GO:1902175	regulation of oxidative stress-induced intrinsic apoptotic signaling pathway	4	30	6.20e-05	ENSP00000318687,ENSP00000355759,ENSP00000365576,ENSP00000451828	AKT1,HSPH1,PARP1,UBQLN1
GO:0048660	regulation of smooth muscle cell proliferation	6	126	6.74e-05	ENSP00000258149,ENSP00000313420,ENSP00000352257,ENSP00000360266,ENSP00000375978,ENSP00000451828	AKT1,JUN,MDM2,PRKDC,XRCC5,XRCC6
GO:0042795	snRNA transcription by RNA polymerase II	5	71	6.96e-05	ENSP00000329357,ENSP00000356840,ENSP00000359531,ENSP00000375942,ENSP00000480158	GTF2B,POLR2A,POU2F1,SP1,TBP
GO:0008104	protein localization	20	1966	6.97e-05	ENSP00000001008,ENSP00000216181,ENSP00000216797,ENSP00000258149,ENSP00000265070,ENSP00000269305,ENSP00000278616,ENSP00000283179,ENSP00000298139,ENSP00000302961,ENSP00000335153,ENSP00000346067,ENSP00000351777,ENSP00000356520,ENSP00000363017,ENSP00000369129,ENSP00000375892,ENSP00000375978,ENSP00000432083,ENSP00000451828	AKT1,AKT2,ATM,DHX9,DSP,FKBP4,GOLPH3,HNRNPU,HSP90AA1,HSPA4,HSPA8,MDM2,MYH9,NFKBIA,RPA2,RPSA,TP53,VCP,WRN,XRCC5
GO:0075713	establishment of integrated proviral latency	3	8	6.97e-05	ENSP00000352257,ENSP00000375978,ENSP00000421491	XRCC4,XRCC5,XRCC6
GO:1904354	negative regulation of telomere capping	3	8	6.97e-05	ENSP00000265433,ENSP00000278616,ENSP00000368100	ATM,NBN,RAD50
GO:0048513	animal organ development	25	2926	7.08e-05	ENSP00000001008,ENSP00000216181,ENSP00000216797,ENSP00000253024,ENSP00000258149,ENSP00000265354,ENSP00000266126,ENSP00000278616,ENSP00000283179,ENSP00000298139,ENSP00000313420,ENSP00000322706,ENSP00000344479,ENSP00000349313,ENSP00000352257,ENSP00000355759,ENSP00000360266,ENSP00000367527,ENSP00000369129,ENSP00000375892,ENSP00000375978,ENSP00000434024,ENSP00000446007,ENSP00000451828,ENSP00000479618	AKT1,AKT2,ATM,DCLRE1C,DSP,EIF2B2,FKBP4,H2AFX,HMGCS1,HNRNPU,JUN,MDM2,MYC,MYH9,NFKBIA,NHEJ1,NR4A2,PARP1,PRKDC,SRF,TRIM28,VIM,WRN,XRCC5,XRCC6
GO:0002520	immune system development	11	601	7.24e-05	ENSP00000216181,ENSP00000265354,ENSP00000265433,ENSP00000278616,ENSP00000313420,ENSP00000349313,ENSP00000355759,ENSP00000359181,ENSP00000360266,ENSP00000367527,ENSP00000375978	ATM,DCLRE1C,JUN,MYH9,NBN,NHEJ1,PARP1,POLL,PRKDC,SRF,XRCC5
GO:0043312	neutrophil degranulation	10	485	7.24e-05	ENSP00000335153,ENSP00000339001,ENSP00000341289,ENSP00000351777,ENSP00000352257,ENSP00000355011,ENSP00000364802,ENSP00000369129,ENSP00000375978,ENSP00000432083	DSP,HSP90AA1,HSPA1A,HSPA8,ILF2,TUBB,TUBB4B,VCP,XRCC5,XRCC6
GO:0000398	mRNA splicing, via spliceosome	8	284	7.31e-05	ENSP00000254108,ENSP00000283179,ENSP00000341826,ENSP00000356520,ENSP00000400433,ENSP00000432083,ENSP00000451291,ENSP00000480158	DHX9,FUS,HNRNPA1,HNRNPC,HNRNPF,HNRNPU,HSPA8,POLR2A
GO:0009991	response to extracellular stimulus	10	486	7.31e-05	ENSP00000258149,ENSP00000265354,ENSP00000269305,ENSP00000298139,ENSP00000322706,ENSP00000341826,ENSP00000344479,ENSP00000360266,ENSP00000432083,ENSP00000451828	AKT1,HMGCS1,HNRNPA1,HSPA8,JUN,MDM2,NR4A2,SRF,TP53,WRN
GO:0061024	membrane organization	12	729	7.45e-05	ENSP00000216181,ENSP00000265070,ENSP00000269305,ENSP00000302961,ENSP00000335153,ENSP00000364802,ENSP00000371267,ENSP00000375892,ENSP00000379287,ENSP00000418529,ENSP00000432083,ENSP00000451828	AKT1,AKT2,GOLPH3,HSP90AA1,HSPA1A,HSPA4,HSPA8,MYH9,NSFL1C,TP53,YWHAQ,YWHAZ
GO:0090305	nucleic acid phosphodiester bond hydrolysis	8	287	7.76e-05	ENSP00000298139,ENSP00000323511,ENSP00000325863,ENSP00000346067,ENSP00000355759,ENSP00000363017,ENSP00000367527,ENSP00000368100	DCLRE1C,MRE11A,PARP1,PNKP,RAD50,RPA2,RPSA,WRN
GO:1903829	positive regulation of cellular protein localization	8	287	7.76e-05	ENSP00000253024,ENSP00000258149,ENSP00000269305,ENSP00000355759,ENSP00000371267,ENSP00000375892,ENSP00000379287,ENSP00000451828	AKT1,AKT2,MDM2,PARP1,TP53,TRIM28,YWHAQ,YWHAZ
GO:0001666	response to hypoxia	8	288	7.85e-05	ENSP00000258149,ENSP00000265354,ENSP00000269305,ENSP00000278616,ENSP00000344479,ENSP00000365576,ENSP00000451828,ENSP00000479618	AKT1,ATM,MDM2,MYC,NR4A2,SRF,TP53,UBQLN1
GO:1901653	cellular response to peptide	8	289	8.00e-05	ENSP00000258149,ENSP00000269305,ENSP00000313420,ENSP00000329357,ENSP00000344479,ENSP00000355759,ENSP00000375892,ENSP00000451828	AKT1,AKT2,MDM2,NR4A2,PARP1,PRKDC,SP1,TP53
GO:0009416	response to light stimulus	8	290	8.16e-05	ENSP00000258149,ENSP00000269305,ENSP00000298139,ENSP00000322706,ENSP00000355759,ENSP00000375892,ENSP00000451828,ENSP00000479618	AKT1,AKT2,HMGCS1,MDM2,MYC,PARP1,TP53,WRN
GO:0031669	cellular response to nutrient levels	7	206	8.46e-05	ENSP00000258149,ENSP00000265354,ENSP00000269305,ENSP00000298139,ENSP00000341826,ENSP00000360266,ENSP00000432083	HNRNPA1,HSPA8,JUN,MDM2,SRF,TP53,WRN
GO:0002366	leukocyte activation involved in immune response	11	616	8.54e-05	ENSP00000265433,ENSP00000335153,ENSP00000339001,ENSP00000341289,ENSP00000351777,ENSP00000352257,ENSP00000355011,ENSP00000364802,ENSP00000369129,ENSP00000375978,ENSP00000432083	DSP,HSP90AA1,HSPA1A,HSPA8,ILF2,NBN,TUBB,TUBB4B,VCP,XRCC5,XRCC6
GO:0006351	transcription, DNA-templated	23	2569	8.54e-05	ENSP00000253024,ENSP00000265354,ENSP00000269305,ENSP00000283179,ENSP00000312988,ENSP00000329357,ENSP00000344479,ENSP00000348107,ENSP00000352257,ENSP00000355011,ENSP00000355759,ENSP00000356520,ENSP00000356840,ENSP00000359128,ENSP00000359531,ENSP00000360266,ENSP00000369424,ENSP00000375942,ENSP00000375978,ENSP00000404121,ENSP00000432083,ENSP00000479618,ENSP00000480158	C1D,DHX9,GTF2B,HNRNPU,HSPA8,ILF2,ILF3,JUN,MYC,NFKBIB,NPM3,NR4A2,PARP1,POLR2A,POU2F1,RBBP7,SP1,SRF,TBP,TP53,TRIM28,XRCC5,XRCC6
GO:0010918	positive regulation of mitochondrial membrane potential	3	9	8.54e-05	ENSP00000351777,ENSP00000375892,ENSP00000451828	AKT1,AKT2,VCP
GO:0002562	somatic diversification of immune receptors via germline recombination within a single locus	4	34	8.60e-05	ENSP00000265433,ENSP00000278616,ENSP00000313420,ENSP00000367527	ATM,DCLRE1C,NBN,PRKDC
GO:0032212	positive regulation of telomere maintenance via telomerase	4	34	8.60e-05	ENSP00000278616,ENSP00000323511,ENSP00000341826,ENSP00000375978	ATM,HNRNPA1,PNKP,XRCC5
GO:0019220	regulation of phosphate metabolic process	18	1657	8.61e-05	ENSP00000265433,ENSP00000269305,ENSP00000278616,ENSP00000283179,ENSP00000313420,ENSP00000318687,ENSP00000325863,ENSP00000335153,ENSP00000351777,ENSP00000352257,ENSP00000355759,ENSP00000360266,ENSP00000368100,ENSP00000375892,ENSP00000375978,ENSP00000418529,ENSP00000451828,ENSP00000479618	AKT1,AKT2,ATM,HNRNPU,HSP90AA1,HSPH1,JUN,MRE11A,MYC,NBN,NSFL1C,PARP1,PRKDC,RAD50,TP53,VCP,XRCC5,XRCC6
GO:0048732	gland development	9	395	8.99e-05	ENSP00000001008,ENSP00000216797,ENSP00000265354,ENSP00000278616,ENSP00000313420,ENSP00000322706,ENSP00000360266,ENSP00000375892,ENSP00000451828	AKT1,AKT2,ATM,FKBP4,HMGCS1,JUN,NFKBIA,PRKDC,SRF
GO:0009411	response to UV	6	139	9.94e-05	ENSP00000258149,ENSP00000269305,ENSP00000298139,ENSP00000355759,ENSP00000451828,ENSP00000479618	AKT1,MDM2,MYC,PARP1,TP53,WRN
GO:0002443	leukocyte mediated immunity	11	632	0.00010	ENSP00000265433,ENSP00000335153,ENSP00000339001,ENSP00000341289,ENSP00000351777,ENSP00000352257,ENSP00000355011,ENSP00000364802,ENSP00000369129,ENSP00000375978,ENSP00000432083	DSP,HSP90AA1,HSPA1A,HSPA8,ILF2,NBN,TUBB,TUBB4B,VCP,XRCC5,XRCC6
GO:0051973	positive regulation of telomerase activity	4	36	0.00010	ENSP00000323511,ENSP00000335153,ENSP00000375978,ENSP00000479618	HSP90AA1,MYC,PNKP,XRCC5
GO:0045786	negative regulation of cell cycle	10	517	0.00011	ENSP00000258149,ENSP00000265433,ENSP00000269305,ENSP00000278616,ENSP00000313420,ENSP00000325863,ENSP00000363017,ENSP00000369424,ENSP00000434024,ENSP00000479618	ATM,H2AFX,MDM2,MRE11A,MYC,NBN,PRKDC,RBBP7,RPA2,TP53
GO:0048583	regulation of response to stimulus	29	3882	0.00011	ENSP00000001008,ENSP00000216797,ENSP00000253024,ENSP00000258149,ENSP00000265070,ENSP00000266126,ENSP00000269305,ENSP00000278616,ENSP00000313420,ENSP00000318687,ENSP00000335153,ENSP00000344479,ENSP00000351777,ENSP00000352257,ENSP00000355759,ENSP00000356520,ENSP00000360266,ENSP00000363017,ENSP00000364802,ENSP00000365576,ENSP00000371267,ENSP00000375892,ENSP00000375942,ENSP00000375978,ENSP00000379287…	AKT1,AKT2,ATM,DHX9,EIF2B2,FKBP4,GOLPH3,H2AFX,HSP90AA1,HSPA1A,HSPA8,HSPH1,JUN,MDM2,MYC,NFKBIA,NR4A2,PARP1,PRKDC,RPA2,TBP,TP53,TRIM28,UBQLN1,VCP,XRCC5,XRCC6,YWHAQ,YWHAZ
GO:0034599	cellular response to oxidative stress	7	222	0.00012	ENSP00000258149,ENSP00000269305,ENSP00000344479,ENSP00000355759,ENSP00000360266,ENSP00000364802,ENSP00000451828	AKT1,HSPA1A,JUN,MDM2,NR4A2,PARP1,TP53
GO:0002521	leukocyte differentiation	8	313	0.00013	ENSP00000216181,ENSP00000265354,ENSP00000278616,ENSP00000313420,ENSP00000349313,ENSP00000355759,ENSP00000360266,ENSP00000367527	ATM,DCLRE1C,JUN,MYH9,NHEJ1,PARP1,PRKDC,SRF
GO:0006366	transcription by RNA polymerase II	12	784	0.00013	ENSP00000253024,ENSP00000265354,ENSP00000269305,ENSP00000329357,ENSP00000344479,ENSP00000355759,ENSP00000356840,ENSP00000359531,ENSP00000360266,ENSP00000375942,ENSP00000479618,ENSP00000480158	GTF2B,JUN,MYC,NR4A2,PARP1,POLR2A,POU2F1,SP1,SRF,TBP,TP53,TRIM28
GO:0010389	regulation of G2/M transition of mitotic cell cycle	6	149	0.00013	ENSP00000265433,ENSP00000278616,ENSP00000325863,ENSP00000335153,ENSP00000339001,ENSP00000341289	ATM,HSP90AA1,MRE11A,NBN,TUBB,TUBB4B
GO:0010821	regulation of mitochondrion organization	6	148	0.00013	ENSP00000265070,ENSP00000269305,ENSP00000364802,ENSP00000371267,ENSP00000379287,ENSP00000451828	AKT1,GOLPH3,HSPA1A,TP53,YWHAQ,YWHAZ
GO:0019221	cytokine-mediated signaling pathway	11	655	0.00013	ENSP00000216797,ENSP00000261366,ENSP00000269305,ENSP00000335153,ENSP00000356840,ENSP00000379287,ENSP00000400433,ENSP00000432083,ENSP00000446007,ENSP00000451828,ENSP00000479618	AKT1,HNRNPF,HSP90AA1,HSPA8,LMNB1,MYC,NFKBIA,POU2F1,TP53,VIM,YWHAZ
GO:0033036	macromolecule localization	21	2268	0.00013	ENSP00000001008,ENSP00000216181,ENSP00000216797,ENSP00000258149,ENSP00000265070,ENSP00000269305,ENSP00000278616,ENSP00000283179,ENSP00000298139,ENSP00000302961,ENSP00000335153,ENSP00000341826,ENSP00000346067,ENSP00000351777,ENSP00000356520,ENSP00000363017,ENSP00000369129,ENSP00000375892,ENSP00000375978,ENSP00000432083,ENSP00000451828	AKT1,AKT2,ATM,DHX9,DSP,FKBP4,GOLPH3,HNRNPA1,HNRNPU,HSP90AA1,HSPA4,HSPA8,MDM2,MYH9,NFKBIA,RPA2,RPSA,TP53,VCP,WRN,XRCC5
GO:0048145	regulation of fibroblast proliferation	5	84	0.00013	ENSP00000269305,ENSP00000313420,ENSP00000356520,ENSP00000360266,ENSP00000479618	DHX9,JUN,MYC,PRKDC,TP53
GO:0048524	positive regulation of viral process	5	85	0.00013	ENSP00000329357,ENSP00000356520,ENSP00000359531,ENSP00000360266,ENSP00000432083	DHX9,GTF2B,HSPA8,JUN,SP1
GO:0065004	protein-DNA complex assembly	7	223	0.00013	ENSP00000269305,ENSP00000355759,ENSP00000359531,ENSP00000363017,ENSP00000369424,ENSP00000375942,ENSP00000434024	GTF2B,H2AFX,PARP1,RBBP7,RPA2,TBP,TP53
GO:0071481	cellular response to X-ray	3	11	0.00013	ENSP00000278616,ENSP00000352257,ENSP00000375978	ATM,XRCC5,XRCC6
GO:1903364	positive regulation of cellular protein catabolic process	6	147	0.00013	ENSP00000258149,ENSP00000335153,ENSP00000351777,ENSP00000364802,ENSP00000365576,ENSP00000451828	AKT1,HSP90AA1,HSPA1A,MDM2,UBQLN1,VCP
GO:2000045	regulation of G1/S transition of mitotic cell cycle	6	148	0.00013	ENSP00000258149,ENSP00000269305,ENSP00000278616,ENSP00000313420,ENSP00000363017,ENSP00000451828	AKT1,ATM,MDM2,PRKDC,RPA2,TP53
GO:2000279	negative regulation of DNA biosynthetic process	4	39	0.00013	ENSP00000269305,ENSP00000283179,ENSP00000341826,ENSP00000451291	HNRNPA1,HNRNPC,HNRNPU,TP53
GO:0006284	base-excision repair	4	40	0.00014	ENSP00000269305,ENSP00000298139,ENSP00000359181,ENSP00000363017	POLL,RPA2,TP53,WRN
GO:0007005	mitochondrion organization	9	424	0.00014	ENSP00000269305,ENSP00000302961,ENSP00000335153,ENSP00000355759,ENSP00000360266,ENSP00000364802,ENSP00000371267,ENSP00000379287,ENSP00000451828	AKT1,HSP90AA1,HSPA1A,HSPA4,JUN,PARP1,TP53,YWHAQ,YWHAZ
GO:0006986	response to unfolded protein	6	153	0.00015	ENSP00000302961,ENSP00000318687,ENSP00000335153,ENSP00000351777,ENSP00000364802,ENSP00000432083	HSP90AA1,HSPA1A,HSPA4,HSPA8,HSPH1,VCP
GO:0009408	response to heat	5	89	0.00015	ENSP00000266126,ENSP00000335153,ENSP00000364802,ENSP00000369424,ENSP00000451828	AKT1,EIF2B2,HSP90AA1,HSPA1A,RBBP7
GO:0016073	snRNA metabolic process	5	88	0.00015	ENSP00000329357,ENSP00000356840,ENSP00000359531,ENSP00000375942,ENSP00000480158	GTF2B,POLR2A,POU2F1,SP1,TBP
GO:0009266	response to temperature stimulus	6	155	0.00016	ENSP00000216797,ENSP00000266126,ENSP00000335153,ENSP00000364802,ENSP00000369424,ENSP00000451828	AKT1,EIF2B2,HSP90AA1,HSPA1A,NFKBIA,RBBP7
GO:0031952	regulation of protein autophosphorylation	4	43	0.00017	ENSP00000265433,ENSP00000325863,ENSP00000360266,ENSP00000368100	JUN,MRE11A,NBN,RAD50
GO:0032436	positive regulation of proteasomal ubiquitin-dependent protein catabolic process	5	91	0.00017	ENSP00000258149,ENSP00000351777,ENSP00000364802,ENSP00000365576,ENSP00000451828	AKT1,HSPA1A,MDM2,UBQLN1,VCP
GO:1901028	regulation of mitochondrial outer membrane permeabilization involved in apoptotic signaling pathway	4	43	0.00017	ENSP00000269305,ENSP00000364802,ENSP00000371267,ENSP00000379287	HSPA1A,TP53,YWHAQ,YWHAZ
GO:0032879	regulation of localization	22	2524	0.00019	ENSP00000216797,ENSP00000253024,ENSP00000258149,ENSP00000265070,ENSP00000265354,ENSP00000269305,ENSP00000283179,ENSP00000318687,ENSP00000329357,ENSP00000335153,ENSP00000355759,ENSP00000356520,ENSP00000360266,ENSP00000364802,ENSP00000365576,ENSP00000369129,ENSP00000371267,ENSP00000375892,ENSP00000379287,ENSP00000418529,ENSP00000432083,ENSP00000451828	AKT1,AKT2,DHX9,DSP,GOLPH3,HNRNPU,HSP90AA1,HSPA1A,HSPA8,HSPH1,JUN,MDM2,NFKBIA,NSFL1C,PARP1,SP1,SRF,TP53,TRIM28,UBQLN1,YWHAQ,YWHAZ
GO:0006367	transcription initiation from RNA polymerase II promoter	6	162	0.00020	ENSP00000253024,ENSP00000269305,ENSP00000344479,ENSP00000359531,ENSP00000375942,ENSP00000480158	GTF2B,NR4A2,POLR2A,TBP,TP53,TRIM28
GO:0033993	response to lipid	12	825	0.00020	ENSP00000001008,ENSP00000216797,ENSP00000258149,ENSP00000283179,ENSP00000312988,ENSP00000322706,ENSP00000344479,ENSP00000355759,ENSP00000360266,ENSP00000369424,ENSP00000375978,ENSP00000451828	AKT1,FKBP4,HMGCS1,HNRNPU,JUN,MDM2,NFKBIA,NFKBIB,NR4A2,PARP1,RBBP7,XRCC5
GO:0031331	positive regulation of cellular catabolic process	8	343	0.00021	ENSP00000258149,ENSP00000278616,ENSP00000335153,ENSP00000351777,ENSP00000364802,ENSP00000365576,ENSP00000375892,ENSP00000451828	AKT1,AKT2,ATM,HSP90AA1,HSPA1A,MDM2,UBQLN1,VCP
GO:0033151	V(D)J recombination	3	14	0.00021	ENSP00000278616,ENSP00000313420,ENSP00000367527	ATM,DCLRE1C,PRKDC
GO:0042026	protein refolding	3	14	0.00021	ENSP00000335153,ENSP00000364802,ENSP00000432083	HSP90AA1,HSPA1A,HSPA8
GO:0071375	cellular response to peptide hormone stimulus	7	245	0.00021	ENSP00000258149,ENSP00000313420,ENSP00000329357,ENSP00000344479,ENSP00000355759,ENSP00000375892,ENSP00000451828	AKT1,AKT2,MDM2,NR4A2,PARP1,PRKDC,SP1
GO:0051179	localization	34	5233	0.00022	ENSP00000001008,ENSP00000216181,ENSP00000216797,ENSP00000221957,ENSP00000258149,ENSP00000265070,ENSP00000265354,ENSP00000269305,ENSP00000278616,ENSP00000283179,ENSP00000298139,ENSP00000302961,ENSP00000318687,ENSP00000335153,ENSP00000339001,ENSP00000341289,ENSP00000341826,ENSP00000344479,ENSP00000346067,ENSP00000351777,ENSP00000352257,ENSP00000355011,ENSP00000356520,ENSP00000363017,ENSP00000364802…	AKT1,AKT2,ATM,DHX9,DSP,FKBP4,GOLPH3,HNRNPA1,HNRNPU,HSP90AA1,HSPA1A,HSPA4,HSPA8,HSPH1,ILF2,MDM2,MYC,MYH9,NFKBIA,NR4A2,NSFL1C,PLIN3,RPA2,RPSA,SRF,TP53,TUBB,TUBB4B,VCP,WRN,XRCC5,XRCC6,YWHAQ,YWHAZ
GO:0071482	cellular response to light stimulus	5	97	0.00022	ENSP00000258149,ENSP00000269305,ENSP00000355759,ENSP00000375892,ENSP00000479618	AKT2,MDM2,MYC,PARP1,TP53
GO:0002377	immunoglobulin production	4	47	0.00023	ENSP00000265433,ENSP00000278616,ENSP00000313420,ENSP00000359181	ATM,NBN,POLL,PRKDC
GO:0031667	response to nutrient levels	9	455	0.00023	ENSP00000258149,ENSP00000265354,ENSP00000269305,ENSP00000298139,ENSP00000322706,ENSP00000341826,ENSP00000360266,ENSP00000432083,ENSP00000451828	AKT1,HMGCS1,HNRNPA1,HSPA8,JUN,MDM2,SRF,TP53,WRN
GO:0042327	positive regulation of phosphorylation	13	984	0.00023	ENSP00000265433,ENSP00000269305,ENSP00000278616,ENSP00000318687,ENSP00000325863,ENSP00000335153,ENSP00000351777,ENSP00000352257,ENSP00000360266,ENSP00000368100,ENSP00000375892,ENSP00000375978,ENSP00000451828	AKT1,AKT2,ATM,HSP90AA1,HSPH1,JUN,MRE11A,NBN,RAD50,TP53,VCP,XRCC5,XRCC6
GO:1903747	regulation of establishment of protein localization to mitochondrion	4	47	0.00023	ENSP00000269305,ENSP00000318687,ENSP00000371267,ENSP00000379287	HSPH1,TP53,YWHAQ,YWHAZ
GO:0042325	regulation of phosphorylation	16	1465	0.00024	ENSP00000265433,ENSP00000269305,ENSP00000278616,ENSP00000283179,ENSP00000313420,ENSP00000318687,ENSP00000325863,ENSP00000335153,ENSP00000351777,ENSP00000352257,ENSP00000360266,ENSP00000368100,ENSP00000375892,ENSP00000375978,ENSP00000451828,ENSP00000479618	AKT1,AKT2,ATM,HNRNPU,HSP90AA1,HSPH1,JUN,MRE11A,MYC,NBN,PRKDC,RAD50,TP53,VCP,XRCC5,XRCC6
GO:0007568	aging	7	255	0.00025	ENSP00000265354,ENSP00000269305,ENSP00000278616,ENSP00000298139,ENSP00000360266,ENSP00000434024,ENSP00000451828	AKT1,ATM,H2AFX,JUN,SRF,TP53,WRN
GO:0006282	regulation of DNA repair	5	101	0.00026	ENSP00000253024,ENSP00000355759,ENSP00000356520,ENSP00000363017,ENSP00000434024	DHX9,H2AFX,PARP1,RPA2,TRIM28
GO:0031401	positive regulation of protein modification process	14	1149	0.00026	ENSP00000265433,ENSP00000269305,ENSP00000278616,ENSP00000318687,ENSP00000325863,ENSP00000335153,ENSP00000351777,ENSP00000352257,ENSP00000360266,ENSP00000365576,ENSP00000368100,ENSP00000375892,ENSP00000375978,ENSP00000451828	AKT1,AKT2,ATM,HSP90AA1,HSPH1,JUN,MRE11A,NBN,RAD50,TP53,UBQLN1,VCP,XRCC5,XRCC6
GO:0006266	DNA ligation	3	16	0.00029	ENSP00000352257,ENSP00000355759,ENSP00000421491	PARP1,XRCC4,XRCC6
GO:0042770	signal transduction in response to DNA damage	5	104	0.00029	ENSP00000258149,ENSP00000265433,ENSP00000269305,ENSP00000278616,ENSP00000313420	ATM,MDM2,NBN,PRKDC,TP53
GO:0043434	response to peptide hormone	8	362	0.00029	ENSP00000258149,ENSP00000266126,ENSP00000313420,ENSP00000329357,ENSP00000344479,ENSP00000355759,ENSP00000375892,ENSP00000451828	AKT1,AKT2,EIF2B2,MDM2,NR4A2,PARP1,PRKDC,SP1
GO:0051131	chaperone-mediated protein complex assembly	3	16	0.00029	ENSP00000302961,ENSP00000335153,ENSP00000364802	HSP90AA1,HSPA1A,HSPA4
GO:0043923	positive regulation by host of viral transcription	3	17	0.00033	ENSP00000329357,ENSP00000359531,ENSP00000360266	GTF2B,JUN,SP1
GO:0045739	positive regulation of DNA repair	4	53	0.00034	ENSP00000253024,ENSP00000355759,ENSP00000356520,ENSP00000434024	DHX9,H2AFX,PARP1,TRIM28
GO:0048146	positive regulation of fibroblast proliferation	4	54	0.00037	ENSP00000313420,ENSP00000356520,ENSP00000360266,ENSP00000479618	DHX9,JUN,MYC,PRKDC
GO:0007004	telomere maintenance via telomerase	3	18	0.00039	ENSP00000325863,ENSP00000335153,ENSP00000368100	HSP90AA1,MRE11A,RAD50
GO:0012501	programmed cell death	13	1042	0.00039	ENSP00000216797,ENSP00000265433,ENSP00000269305,ENSP00000278616,ENSP00000313420,ENSP00000348107,ENSP00000355759,ENSP00000356520,ENSP00000360266,ENSP00000369129,ENSP00000375892,ENSP00000451828,ENSP00000479618	AKT1,AKT2,ATM,C1D,DHX9,DSP,JUN,MYC,NBN,NFKBIA,PARP1,PRKDC,TP53
GO:0051123	RNA polymerase II preinitiation complex assembly	3	19	0.00044	ENSP00000269305,ENSP00000359531,ENSP00000375942	GTF2B,TBP,TP53
GO:0051101	regulation of DNA binding	5	116	0.00046	ENSP00000216797,ENSP00000253024,ENSP00000355759,ENSP00000359531,ENSP00000360266	GTF2B,JUN,NFKBIA,PARP1,TRIM28
GO:0051347	positive regulation of transferase activity	10	630	0.00046	ENSP00000265433,ENSP00000318687,ENSP00000323511,ENSP00000325863,ENSP00000335153,ENSP00000352257,ENSP00000368100,ENSP00000375978,ENSP00000451828,ENSP00000479618	AKT1,HSP90AA1,HSPH1,MRE11A,MYC,NBN,PNKP,RAD50,XRCC5,XRCC6
GO:0006955	immune response	16	1560	0.00047	ENSP00000253024,ENSP00000265433,ENSP00000313420,ENSP00000335153,ENSP00000339001,ENSP00000341289,ENSP00000351777,ENSP00000352257,ENSP00000355011,ENSP00000356520,ENSP00000364802,ENSP00000367527,ENSP00000369129,ENSP00000375978,ENSP00000432083,ENSP00000446007	DCLRE1C,DHX9,DSP,HSP90AA1,HSPA1A,HSPA8,ILF2,NBN,PRKDC,TRIM28,TUBB,TUBB4B,VCP,VIM,XRCC5,XRCC6
GO:1905477	positive regulation of protein localization to membrane	5	117	0.00047	ENSP00000269305,ENSP00000371267,ENSP00000375892,ENSP00000379287,ENSP00000451828	AKT1,AKT2,TP53,YWHAQ,YWHAZ
GO:0051234	establishment of localization	29	4248	0.00051	ENSP00000001008,ENSP00000216181,ENSP00000216797,ENSP00000221957,ENSP00000258149,ENSP00000265070,ENSP00000269305,ENSP00000278616,ENSP00000302961,ENSP00000318687,ENSP00000335153,ENSP00000339001,ENSP00000341289,ENSP00000341826,ENSP00000346067,ENSP00000351777,ENSP00000352257,ENSP00000355011,ENSP00000356520,ENSP00000364802,ENSP00000369129,ENSP00000371267,ENSP00000375892,ENSP00000375978,ENSP00000379287…	AKT1,AKT2,ATM,DHX9,DSP,FKBP4,GOLPH3,HNRNPA1,HSP90AA1,HSPA1A,HSPA4,HSPA8,HSPH1,ILF2,MDM2,MYC,MYH9,NFKBIA,NSFL1C,PLIN3,RPSA,TP53,TUBB,TUBB4B,VCP,XRCC5,XRCC6,YWHAQ,YWHAZ
GO:0072431	signal transduction involved in mitotic G1 DNA damage checkpoint	4	60	0.00052	ENSP00000258149,ENSP00000269305,ENSP00000278616,ENSP00000313420	ATM,MDM2,PRKDC,TP53
GO:1904951	positive regulation of establishment of protein localization	8	397	0.00052	ENSP00000253024,ENSP00000258149,ENSP00000265070,ENSP00000269305,ENSP00000356520,ENSP00000371267,ENSP00000375892,ENSP00000379287	AKT2,DHX9,GOLPH3,MDM2,TP53,TRIM28,YWHAQ,YWHAZ
GO:2001228	regulation of response to gamma radiation	2	2	0.00052	ENSP00000278616,ENSP00000313420	ATM,PRKDC
GO:0002252	immune effector process	12	927	0.00053	ENSP00000265433,ENSP00000335153,ENSP00000339001,ENSP00000341289,ENSP00000351777,ENSP00000352257,ENSP00000355011,ENSP00000364802,ENSP00000369129,ENSP00000375978,ENSP00000404121,ENSP00000432083	DSP,HSP90AA1,HSPA1A,HSPA8,ILF2,ILF3,NBN,TUBB,TUBB4B,VCP,XRCC5,XRCC6
GO:0007095	mitotic G2 DNA damage checkpoint	3	21	0.00055	ENSP00000265433,ENSP00000278616,ENSP00000325863	ATM,MRE11A,NBN
GO:0032211	negative regulation of telomere maintenance via telomerase	3	21	0.00055	ENSP00000283179,ENSP00000341826,ENSP00000451291	HNRNPA1,HNRNPC,HNRNPU
GO:0060261	positive regulation of transcription initiation from RNA polymerase II promoter	3	21	0.00055	ENSP00000265354,ENSP00000269305,ENSP00000359531	GTF2B,SRF,TP53
GO:0042127	regulation of cell population proliferation	16	1594	0.00058	ENSP00000216797,ENSP00000258149,ENSP00000265354,ENSP00000269305,ENSP00000278616,ENSP00000283179,ENSP00000313420,ENSP00000329357,ENSP00000352257,ENSP00000356520,ENSP00000360266,ENSP00000364802,ENSP00000375892,ENSP00000375978,ENSP00000451828,ENSP00000479618	AKT1,AKT2,ATM,DHX9,HNRNPU,HSPA1A,JUN,MDM2,MYC,NFKBIA,PRKDC,SP1,SRF,TP53,XRCC5,XRCC6
GO:0001934	positive regulation of protein phosphorylation	12	941	0.00060	ENSP00000265433,ENSP00000269305,ENSP00000278616,ENSP00000318687,ENSP00000325863,ENSP00000335153,ENSP00000352257,ENSP00000360266,ENSP00000368100,ENSP00000375892,ENSP00000375978,ENSP00000451828	AKT1,AKT2,ATM,HSP90AA1,HSPH1,JUN,MRE11A,NBN,RAD50,TP53,XRCC5,XRCC6
GO:0030097	hemopoiesis	9	526	0.00060	ENSP00000216181,ENSP00000265354,ENSP00000278616,ENSP00000313420,ENSP00000349313,ENSP00000355759,ENSP00000360266,ENSP00000367527,ENSP00000375978	ATM,DCLRE1C,JUN,MYH9,NHEJ1,PARP1,PRKDC,SRF,XRCC5
GO:1901700	response to oxygen-containing compound	15	1427	0.00061	ENSP00000216797,ENSP00000258149,ENSP00000265354,ENSP00000266126,ENSP00000269305,ENSP00000312988,ENSP00000313420,ENSP00000322706,ENSP00000329357,ENSP00000344479,ENSP00000355759,ENSP00000360266,ENSP00000375892,ENSP00000375978,ENSP00000451828	AKT1,AKT2,EIF2B2,HMGCS1,JUN,MDM2,NFKBIA,NFKBIB,NR4A2,PARP1,PRKDC,SP1,SRF,TP53,XRCC5
GO:0010942	positive regulation of cell death	10	663	0.00065	ENSP00000269305,ENSP00000278616,ENSP00000313420,ENSP00000351777,ENSP00000355759,ENSP00000360266,ENSP00000371267,ENSP00000379287,ENSP00000451828,ENSP00000479618	AKT1,ATM,JUN,MYC,PARP1,PRKDC,TP53,VCP,YWHAQ,YWHAZ
GO:0070201	regulation of establishment of protein localization	10	662	0.00065	ENSP00000253024,ENSP00000258149,ENSP00000265070,ENSP00000269305,ENSP00000318687,ENSP00000356520,ENSP00000371267,ENSP00000375892,ENSP00000379287,ENSP00000432083	AKT2,DHX9,GOLPH3,HSPA8,HSPH1,MDM2,TP53,TRIM28,YWHAQ,YWHAZ
GO:0046824	positive regulation of nucleocytoplasmic transport	4	65	0.00066	ENSP00000253024,ENSP00000258149,ENSP00000269305,ENSP00000356520	DHX9,MDM2,TP53,TRIM28
GO:0000122	negative regulation of transcription by RNA polymerase II	11	809	0.00069	ENSP00000253024,ENSP00000258149,ENSP00000265354,ENSP00000269305,ENSP00000283179,ENSP00000344479,ENSP00000355759,ENSP00000360266,ENSP00000364802,ENSP00000369424,ENSP00000479618	HNRNPU,HSPA1A,JUN,MDM2,MYC,NR4A2,PARP1,RBBP7,SRF,TP53,TRIM28
GO:1901796	regulation of signal transduction by p53 class mediator	5	129	0.00069	ENSP00000258149,ENSP00000269305,ENSP00000278616,ENSP00000375942,ENSP00000451828	AKT1,ATM,MDM2,TBP,TP53
GO:0051338	regulation of transferase activity	12	964	0.00073	ENSP00000265433,ENSP00000269305,ENSP00000283179,ENSP00000318687,ENSP00000323511,ENSP00000325863,ENSP00000335153,ENSP00000352257,ENSP00000368100,ENSP00000375978,ENSP00000451828,ENSP00000479618	AKT1,HNRNPU,HSP90AA1,HSPH1,MRE11A,MYC,NBN,PNKP,RAD50,TP53,XRCC5,XRCC6
GO:0006457	protein folding	6	214	0.00075	ENSP00000001008,ENSP00000318687,ENSP00000335153,ENSP00000351777,ENSP00000364802,ENSP00000432083	FKBP4,HSP90AA1,HSPA1A,HSPA8,HSPH1,VCP
GO:0051321	meiotic cell cycle	6	214	0.00075	ENSP00000216181,ENSP00000265433,ENSP00000278616,ENSP00000325863,ENSP00000368100,ENSP00000434024	ATM,H2AFX,MRE11A,MYH9,NBN,RAD50
GO:0007166	cell surface receptor signaling pathway	19	2198	0.00076	ENSP00000216181,ENSP00000216797,ENSP00000261366,ENSP00000266126,ENSP00000269305,ENSP00000335153,ENSP00000341826,ENSP00000344479,ENSP00000355759,ENSP00000356840,ENSP00000360266,ENSP00000375892,ENSP00000379287,ENSP00000400433,ENSP00000432083,ENSP00000446007,ENSP00000451828,ENSP00000479618,ENSP00000480158	AKT1,AKT2,EIF2B2,HNRNPA1,HNRNPF,HSP90AA1,HSPA8,JUN,LMNB1,MYC,MYH9,NFKBIA,NR4A2,PARP1,POLR2A,POU2F1,TP53,VIM,YWHAZ
GO:0051881	regulation of mitochondrial membrane potential	4	68	0.00076	ENSP00000351777,ENSP00000355759,ENSP00000375892,ENSP00000451828	AKT1,AKT2,PARP1,VCP
GO:0006396	RNA processing	11	825	0.00080	ENSP00000254108,ENSP00000283179,ENSP00000341826,ENSP00000346067,ENSP00000348107,ENSP00000356520,ENSP00000359128,ENSP00000400433,ENSP00000432083,ENSP00000451291,ENSP00000480158	C1D,DHX9,FUS,HNRNPA1,HNRNPC,HNRNPF,HNRNPU,HSPA8,NPM3,POLR2A,RPSA
GO:0070370	cellular heat acclimation	2	3	0.00080	ENSP00000364802,ENSP00000369424	HSPA1A,RBBP7
GO:0071475	cellular hyperosmotic salinity response	2	3	0.00080	ENSP00000352257,ENSP00000375978	XRCC5,XRCC6
GO:0072717	cellular response to actinomycin D	2	3	0.00080	ENSP00000258149,ENSP00000269305	MDM2,TP53
GO:0048731	system development	28	4144	0.00081	ENSP00000001008,ENSP00000216181,ENSP00000216797,ENSP00000253024,ENSP00000258149,ENSP00000265354,ENSP00000265433,ENSP00000266126,ENSP00000278616,ENSP00000283179,ENSP00000298139,ENSP00000313420,ENSP00000322706,ENSP00000335153,ENSP00000344479,ENSP00000349313,ENSP00000352257,ENSP00000355759,ENSP00000359181,ENSP00000360266,ENSP00000367527,ENSP00000369129,ENSP00000375892,ENSP00000375978,ENSP00000434024…	AKT1,AKT2,ATM,DCLRE1C,DSP,EIF2B2,FKBP4,H2AFX,HMGCS1,HNRNPU,HSP90AA1,JUN,MDM2,MYC,MYH9,NBN,NFKBIA,NHEJ1,NR4A2,PARP1,POLL,PRKDC,SRF,TRIM28,VIM,WRN,XRCC5,XRCC6
GO:1900740	positive regulation of protein insertion into mitochondrial membrane involved in apoptotic signaling pathway	3	25	0.00081	ENSP00000269305,ENSP00000371267,ENSP00000379287	TP53,YWHAQ,YWHAZ
GO:1902895	positive regulation of pri-miRNA transcription by RNA polymerase II	3	25	0.00081	ENSP00000265354,ENSP00000269305,ENSP00000360266	JUN,SRF,TP53
GO:0009267	cellular response to starvation	5	137	0.00086	ENSP00000269305,ENSP00000298139,ENSP00000341826,ENSP00000360266,ENSP00000432083	HNRNPA1,HSPA8,JUN,TP53,WRN
GO:0051851	modification by host of symbiont morphology or physiology	4	71	0.00086	ENSP00000329357,ENSP00000359531,ENSP00000360266,ENSP00000432083	GTF2B,HSPA8,JUN,SP1
GO:0006357	regulation of transcription by RNA polymerase II	21	2633	0.00089	ENSP00000216797,ENSP00000253024,ENSP00000258149,ENSP00000265354,ENSP00000269305,ENSP00000283179,ENSP00000313420,ENSP00000318687,ENSP00000329357,ENSP00000344479,ENSP00000352257,ENSP00000355759,ENSP00000356520,ENSP00000356840,ENSP00000359531,ENSP00000360266,ENSP00000364802,ENSP00000369424,ENSP00000375942,ENSP00000451828,ENSP00000479618	AKT1,DHX9,GTF2B,HNRNPU,HSPA1A,HSPH1,JUN,MDM2,MYC,NFKBIA,NR4A2,PARP1,POU2F1,PRKDC,RBBP7,SP1,SRF,TBP,TP53,TRIM28,XRCC6
GO:0006839	mitochondrial transport	6	223	0.00089	ENSP00000269305,ENSP00000302961,ENSP00000335153,ENSP00000364802,ENSP00000371267,ENSP00000379287	HSP90AA1,HSPA1A,HSPA4,TP53,YWHAQ,YWHAZ
GO:0071456	cellular response to hypoxia	5	139	0.00090	ENSP00000258149,ENSP00000269305,ENSP00000365576,ENSP00000451828,ENSP00000479618	AKT1,MDM2,MYC,TP53,UBQLN1
GO:0042592	homeostatic process	15	1491	0.00091	ENSP00000265354,ENSP00000265433,ENSP00000278616,ENSP00000298139,ENSP00000313420,ENSP00000325863,ENSP00000335153,ENSP00000352257,ENSP00000355759,ENSP00000363017,ENSP00000367527,ENSP00000368100,ENSP00000375978,ENSP00000451828,ENSP00000479618	AKT1,ATM,DCLRE1C,HSP90AA1,MRE11A,MYC,NBN,PARP1,PRKDC,RAD50,RPA2,SRF,WRN,XRCC5,XRCC6
GO:1901699	cellular response to nitrogen compound	9	568	0.00097	ENSP00000258149,ENSP00000269305,ENSP00000313420,ENSP00000329357,ENSP00000344479,ENSP00000355759,ENSP00000356520,ENSP00000375892,ENSP00000451828	AKT1,AKT2,DHX9,MDM2,NR4A2,PARP1,PRKDC,SP1,TP53
GO:0000018	regulation of DNA recombination	4	76	0.0011	ENSP00000298139,ENSP00000325863,ENSP00000363017,ENSP00000368100	MRE11A,RAD50,RPA2,WRN
GO:0010748	negative regulation of long-chain fatty acid import across plasma membrane	2	4	0.0011	ENSP00000375892,ENSP00000451828	AKT1,AKT2
GO:0016445	somatic diversification of immunoglobulins	3	29	0.0011	ENSP00000265433,ENSP00000313420,ENSP00000359181	NBN,POLL,PRKDC
GO:0031954	positive regulation of protein autophosphorylation	3	28	0.0011	ENSP00000265433,ENSP00000325863,ENSP00000368100	MRE11A,NBN,RAD50
GO:0034644	cellular response to UV	4	78	0.0011	ENSP00000258149,ENSP00000269305,ENSP00000355759,ENSP00000479618	MDM2,MYC,PARP1,TP53
GO:0042113	B cell activation	5	145	0.0011	ENSP00000265433,ENSP00000278616,ENSP00000313420,ENSP00000349313,ENSP00000367527	ATM,DCLRE1C,NBN,NHEJ1,PRKDC
GO:0061684	chaperone-mediated autophagy	2	4	0.0011	ENSP00000335153,ENSP00000432083	HSP90AA1,HSPA8
GO:0006914	autophagy	6	240	0.0012	ENSP00000269305,ENSP00000335153,ENSP00000351777,ENSP00000365576,ENSP00000418529,ENSP00000432083	HSP90AA1,HSPA8,NSFL1C,TP53,UBQLN1,VCP
GO:0007275	multicellular organism development	30	4726	0.0012	ENSP00000001008,ENSP00000216181,ENSP00000216797,ENSP00000253024,ENSP00000258149,ENSP00000265354,ENSP00000265433,ENSP00000266126,ENSP00000269305,ENSP00000278616,ENSP00000283179,ENSP00000298139,ENSP00000313420,ENSP00000322706,ENSP00000335153,ENSP00000344479,ENSP00000349313,ENSP00000352257,ENSP00000355759,ENSP00000359181,ENSP00000360266,ENSP00000367527,ENSP00000369129,ENSP00000369424,ENSP00000375892…	AKT1,AKT2,ATM,DCLRE1C,DSP,EIF2B2,FKBP4,H2AFX,HMGCS1,HNRNPU,HSP90AA1,JUN,MDM2,MYC,MYH9,NBN,NFKBIA,NHEJ1,NR4A2,PARP1,POLL,PRKDC,RBBP7,SRF,TP53,TRIM28,VIM,WRN,XRCC5,XRCC6
GO:0010259	multicellular organism aging	3	30	0.0012	ENSP00000269305,ENSP00000278616,ENSP00000298139	ATM,TP53,WRN
GO:0014070	response to organic cyclic compound	11	873	0.0012	ENSP00000001008,ENSP00000216797,ENSP00000258149,ENSP00000283179,ENSP00000322706,ENSP00000344479,ENSP00000355759,ENSP00000356520,ENSP00000360266,ENSP00000369424,ENSP00000451828	AKT1,DHX9,FKBP4,HMGCS1,HNRNPU,JUN,MDM2,NFKBIA,NR4A2,PARP1,RBBP7
GO:0001932	regulation of protein phosphorylation	14	1370	0.0013	ENSP00000265433,ENSP00000269305,ENSP00000278616,ENSP00000313420,ENSP00000318687,ENSP00000325863,ENSP00000335153,ENSP00000352257,ENSP00000360266,ENSP00000368100,ENSP00000375892,ENSP00000375978,ENSP00000451828,ENSP00000479618	AKT1,AKT2,ATM,HSP90AA1,HSPH1,JUN,MRE11A,MYC,NBN,PRKDC,RAD50,TP53,XRCC5,XRCC6
GO:0002684	positive regulation of immune system process	11	882	0.0013	ENSP00000216797,ENSP00000266126,ENSP00000313420,ENSP00000318687,ENSP00000335153,ENSP00000352257,ENSP00000356520,ENSP00000360266,ENSP00000364802,ENSP00000375978,ENSP00000451828	AKT1,DHX9,EIF2B2,HSP90AA1,HSPA1A,HSPH1,JUN,NFKBIA,PRKDC,XRCC5,XRCC6
GO:0030330	DNA damage response, signal transduction by p53 class mediator	4	82	0.0013	ENSP00000258149,ENSP00000265433,ENSP00000269305,ENSP00000278616	ATM,MDM2,NBN,TP53
GO:0032869	cellular response to insulin stimulus	5	153	0.0013	ENSP00000313420,ENSP00000329357,ENSP00000355759,ENSP00000375892,ENSP00000451828	AKT1,AKT2,PARP1,PRKDC,SP1
GO:0033120	positive regulation of RNA splicing	3	31	0.0013	ENSP00000364802,ENSP00000432083,ENSP00000480158	HSPA1A,HSPA8,POLR2A
GO:0045862	positive regulation of proteolysis	7	347	0.0013	ENSP00000216181,ENSP00000258149,ENSP00000351777,ENSP00000364802,ENSP00000365576,ENSP00000451828,ENSP00000479618	AKT1,HSPA1A,MDM2,MYC,MYH9,UBQLN1,VCP
GO:0000019	regulation of mitotic recombination	2	5	0.0014	ENSP00000325863,ENSP00000368100	MRE11A,RAD50
GO:0002682	regulation of immune system process	14	1391	0.0014	ENSP00000216797,ENSP00000266126,ENSP00000278616,ENSP00000313420,ENSP00000318687,ENSP00000335153,ENSP00000352257,ENSP00000356520,ENSP00000360266,ENSP00000364802,ENSP00000365576,ENSP00000375978,ENSP00000451828,ENSP00000479618	AKT1,ATM,DHX9,EIF2B2,HSP90AA1,HSPA1A,HSPH1,JUN,MYC,NFKBIA,PRKDC,UBQLN1,XRCC5,XRCC6
GO:0043065	positive regulation of apoptotic process	9	604	0.0014	ENSP00000269305,ENSP00000278616,ENSP00000313420,ENSP00000351777,ENSP00000360266,ENSP00000371267,ENSP00000379287,ENSP00000451828,ENSP00000479618	AKT1,ATM,JUN,MYC,PRKDC,TP53,VCP,YWHAQ,YWHAZ
GO:0045040	protein insertion into mitochondrial outer membrane	2	5	0.0014	ENSP00000302961,ENSP00000335153	HSP90AA1,HSPA4
GO:0048511	rhythmic process	6	250	0.0014	ENSP00000269305,ENSP00000283179,ENSP00000313420,ENSP00000329357,ENSP00000356520,ENSP00000360266	DHX9,HNRNPU,JUN,PRKDC,SP1,TP53
GO:0051098	regulation of binding	7	356	0.0014	ENSP00000216797,ENSP00000253024,ENSP00000355759,ENSP00000356520,ENSP00000359531,ENSP00000360266,ENSP00000451828	AKT1,DHX9,GTF2B,JUN,NFKBIA,PARP1,TRIM28
GO:0070934	CRD-mediated mRNA stabilization	2	5	0.0014	ENSP00000283179,ENSP00000356520	DHX9,HNRNPU
GO:0090398	cellular senescence	3	32	0.0014	ENSP00000265354,ENSP00000269305,ENSP00000434024	H2AFX,SRF,TP53
GO:0045088	regulation of innate immune response	7	361	0.0015	ENSP00000216797,ENSP00000313420,ENSP00000352257,ENSP00000356520,ENSP00000364802,ENSP00000365576,ENSP00000375978	DHX9,HSPA1A,NFKBIA,PRKDC,UBQLN1,XRCC5,XRCC6
GO:0046649	lymphocyte activation	7	358	0.0015	ENSP00000216181,ENSP00000265354,ENSP00000265433,ENSP00000278616,ENSP00000313420,ENSP00000349313,ENSP00000367527	ATM,DCLRE1C,MYH9,NBN,NHEJ1,PRKDC,SRF
GO:1901216	positive regulation of neuron death	4	85	0.0015	ENSP00000269305,ENSP00000278616,ENSP00000355759,ENSP00000360266	ATM,JUN,PARP1,TP53
GO:0006915	apoptotic process	11	915	0.0016	ENSP00000216797,ENSP00000265433,ENSP00000269305,ENSP00000278616,ENSP00000313420,ENSP00000348107,ENSP00000355759,ENSP00000360266,ENSP00000375892,ENSP00000451828,ENSP00000479618	AKT1,AKT2,ATM,C1D,JUN,MYC,NBN,NFKBIA,PARP1,PRKDC,TP53
GO:0034504	protein localization to nucleus	5	164	0.0016	ENSP00000216797,ENSP00000258149,ENSP00000283179,ENSP00000298139,ENSP00000451828	AKT1,HNRNPU,MDM2,NFKBIA,WRN
GO:0071248	cellular response to metal ion	5	162	0.0016	ENSP00000254108,ENSP00000355759,ENSP00000360266,ENSP00000421491,ENSP00000451828	AKT1,FUS,JUN,PARP1,XRCC4
GO:0071396	cellular response to lipid	8	486	0.0016	ENSP00000001008,ENSP00000216797,ENSP00000283179,ENSP00000312988,ENSP00000322706,ENSP00000344479,ENSP00000375978,ENSP00000451828	AKT1,FKBP4,HMGCS1,HNRNPU,NFKBIA,NFKBIB,NR4A2,XRCC5
GO:0010035	response to inorganic substance	8	491	0.0017	ENSP00000254108,ENSP00000258149,ENSP00000322706,ENSP00000341826,ENSP00000355759,ENSP00000360266,ENSP00000421491,ENSP00000451828	AKT1,FUS,HMGCS1,HNRNPA1,JUN,MDM2,PARP1,XRCC4
GO:0045089	positive regulation of innate immune response	6	259	0.0017	ENSP00000216797,ENSP00000313420,ENSP00000352257,ENSP00000356520,ENSP00000364802,ENSP00000375978	DHX9,HSPA1A,NFKBIA,PRKDC,XRCC5,XRCC6
GO:0009123	nucleoside monophosphate metabolic process	6	262	0.0018	ENSP00000323511,ENSP00000351777,ENSP00000355759,ENSP00000364802,ENSP00000368100,ENSP00000432083	HSPA1A,HSPA8,PARP1,PNKP,RAD50,VCP
GO:0021782	glial cell development	4	91	0.0018	ENSP00000266126,ENSP00000375892,ENSP00000446007,ENSP00000451828	AKT1,AKT2,EIF2B2,VIM
GO:0034660	ncRNA metabolic process	8	497	0.0018	ENSP00000329357,ENSP00000346067,ENSP00000348107,ENSP00000356840,ENSP00000359128,ENSP00000359531,ENSP00000375942,ENSP00000480158	C1D,GTF2B,NPM3,POLR2A,POU2F1,RPSA,SP1,TBP
GO:2000373	positive regulation of DNA topoisomerase (ATP-hydrolyzing) activity	2	6	0.0018	ENSP00000283179,ENSP00000356520	DHX9,HNRNPU
GO:0007399	nervous system development	18	2206	0.0020	ENSP00000001008,ENSP00000258149,ENSP00000265354,ENSP00000266126,ENSP00000278616,ENSP00000298139,ENSP00000313420,ENSP00000322706,ENSP00000335153,ENSP00000344479,ENSP00000349313,ENSP00000352257,ENSP00000360266,ENSP00000375892,ENSP00000375978,ENSP00000434024,ENSP00000446007,ENSP00000451828	AKT1,AKT2,ATM,EIF2B2,FKBP4,H2AFX,HMGCS1,HSP90AA1,JUN,MDM2,NHEJ1,NR4A2,PRKDC,SRF,VIM,WRN,XRCC5,XRCC6
GO:0048255	mRNA stabilization	3	37	0.0020	ENSP00000283179,ENSP00000356520,ENSP00000451291	DHX9,HNRNPC,HNRNPU
GO:0070848	response to growth factor	8	507	0.0020	ENSP00000258149,ENSP00000341826,ENSP00000355759,ENSP00000360266,ENSP00000400433,ENSP00000451828,ENSP00000479618,ENSP00000480158	AKT1,HNRNPA1,HNRNPF,JUN,MDM2,MYC,PARP1,POLR2A
GO:0071407	cellular response to organic cyclic compound	8	505	0.0020	ENSP00000001008,ENSP00000216797,ENSP00000258149,ENSP00000283179,ENSP00000322706,ENSP00000344479,ENSP00000356520,ENSP00000451828	AKT1,DHX9,FKBP4,HMGCS1,HNRNPU,MDM2,NFKBIA,NR4A2
GO:0006275	regulation of DNA replication	4	96	0.0021	ENSP00000265433,ENSP00000325863,ENSP00000356520,ENSP00000360266	DHX9,JUN,MRE11A,NBN
GO:0032388	positive regulation of intracellular transport	5	174	0.0021	ENSP00000253024,ENSP00000258149,ENSP00000269305,ENSP00000356520,ENSP00000375892	AKT2,DHX9,MDM2,TP53,TRIM28
GO:0042769	DNA damage response, detection of DNA damage	3	38	0.0021	ENSP00000323511,ENSP00000355759,ENSP00000363017	PARP1,PNKP,RPA2
GO:0045185	maintenance of protein location	4	96	0.0021	ENSP00000216797,ENSP00000265070,ENSP00000283179,ENSP00000451828	AKT1,GOLPH3,HNRNPU,NFKBIA
GO:2001243	negative regulation of intrinsic apoptotic signaling pathway	4	96	0.0021	ENSP00000258149,ENSP00000318687,ENSP00000364802,ENSP00000451828	AKT1,HSPA1A,HSPH1,MDM2
GO:0007420	brain development	9	650	0.0022	ENSP00000265354,ENSP00000278616,ENSP00000298139,ENSP00000313420,ENSP00000322706,ENSP00000344479,ENSP00000352257,ENSP00000375978,ENSP00000434024	ATM,H2AFX,HMGCS1,NR4A2,PRKDC,SRF,WRN,XRCC5,XRCC6
GO:0032287	peripheral nervous system myelin maintenance	2	7	0.0023	ENSP00000375892,ENSP00000451828	AKT1,AKT2
GO:0032940	secretion by cell	11	959	0.0023	ENSP00000265070,ENSP00000335153,ENSP00000339001,ENSP00000341289,ENSP00000351777,ENSP00000352257,ENSP00000355011,ENSP00000364802,ENSP00000369129,ENSP00000375978,ENSP00000432083	DSP,GOLPH3,HSP90AA1,HSPA1A,HSPA8,ILF2,TUBB,TUBB4B,VCP,XRCC5,XRCC6
GO:0044806	G-quadruplex DNA unwinding	2	7	0.0023	ENSP00000298139,ENSP00000356520	DHX9,WRN
GO:0051351	positive regulation of ligase activity	2	7	0.0023	ENSP00000349313,ENSP00000421491	NHEJ1,XRCC4
GO:0030183	B cell differentiation	4	99	0.0024	ENSP00000278616,ENSP00000313420,ENSP00000349313,ENSP00000367527	ATM,DCLRE1C,NHEJ1,PRKDC
GO:0072594	establishment of protein localization to organelle	7	396	0.0024	ENSP00000216797,ENSP00000278616,ENSP00000302961,ENSP00000335153,ENSP00000346067,ENSP00000432083,ENSP00000451828	AKT1,ATM,HSP90AA1,HSPA4,HSPA8,NFKBIA,RPSA
GO:1905953	negative regulation of lipid localization	3	40	0.0024	ENSP00000216797,ENSP00000375892,ENSP00000451828	AKT1,AKT2,NFKBIA
GO:0030010	establishment of cell polarity	4	102	0.0026	ENSP00000216181,ENSP00000265070,ENSP00000335153,ENSP00000418529	GOLPH3,HSP90AA1,MYH9,NSFL1C
GO:0032873	negative regulation of stress-activated MAPK cascade	3	42	0.0027	ENSP00000318687,ENSP00000451828,ENSP00000479618	AKT1,HSPH1,MYC
GO:1901214	regulation of neuron death	6	288	0.0027	ENSP00000269305,ENSP00000278616,ENSP00000344479,ENSP00000355759,ENSP00000360266,ENSP00000451828	AKT1,ATM,JUN,NR4A2,PARP1,TP53
GO:0032075	positive regulation of nuclease activity	2	8	0.0028	ENSP00000364802,ENSP00000451828	AKT1,HSPA1A
GO:0018209	peptidyl-serine modification	5	192	0.0030	ENSP00000278616,ENSP00000313420,ENSP00000355759,ENSP00000375892,ENSP00000451828	AKT1,AKT2,ATM,PARP1,PRKDC
GO:0048538	thymus development	3	44	0.0030	ENSP00000265354,ENSP00000278616,ENSP00000313420	ATM,PRKDC,SRF
GO:0018193	peptidyl-amino acid modification	10	842	0.0032	ENSP00000001008,ENSP00000253024,ENSP00000258149,ENSP00000278616,ENSP00000313420,ENSP00000335153,ENSP00000351777,ENSP00000355759,ENSP00000375892,ENSP00000451828	AKT1,AKT2,ATM,FKBP4,HSP90AA1,MDM2,PARP1,PRKDC,TRIM28,VCP
GO:0043523	regulation of neuron apoptotic process	5	195	0.0032	ENSP00000269305,ENSP00000278616,ENSP00000344479,ENSP00000355759,ENSP00000360266	ATM,JUN,NR4A2,PARP1,TP53
GO:0022414	reproductive process	13	1350	0.0033	ENSP00000001008,ENSP00000216181,ENSP00000253024,ENSP00000265433,ENSP00000266126,ENSP00000278616,ENSP00000313420,ENSP00000322706,ENSP00000325863,ENSP00000368100,ENSP00000375942,ENSP00000434024,ENSP00000451828	AKT1,ATM,EIF2B2,FKBP4,H2AFX,HMGCS1,MRE11A,MYH9,NBN,PRKDC,RAD50,TBP,TRIM28
GO:0033674	positive regulation of kinase activity	8	553	0.0033	ENSP00000265433,ENSP00000318687,ENSP00000325863,ENSP00000335153,ENSP00000352257,ENSP00000368100,ENSP00000375978,ENSP00000451828	AKT1,HSP90AA1,HSPH1,MRE11A,NBN,RAD50,XRCC5,XRCC6
GO:0007167	enzyme linked receptor protein signaling pathway	9	698	0.0034	ENSP00000335153,ENSP00000341826,ENSP00000355759,ENSP00000360266,ENSP00000375892,ENSP00000400433,ENSP00000446007,ENSP00000451828,ENSP00000480158	AKT1,AKT2,HNRNPA1,HNRNPF,HSP90AA1,JUN,PARP1,POLR2A,VIM
GO:0071156	regulation of cell cycle arrest	4	111	0.0034	ENSP00000258149,ENSP00000269305,ENSP00000278616,ENSP00000375892	AKT2,ATM,MDM2,TP53
GO:0006261	DNA-dependent DNA replication	4	114	0.0037	ENSP00000298139,ENSP00000323511,ENSP00000355759,ENSP00000363017	PARP1,PNKP,RPA2,WRN
GO:0007131	reciprocal meiotic recombination	3	48	0.0037	ENSP00000278616,ENSP00000325863,ENSP00000368100	ATM,MRE11A,RAD50
GO:0050684	regulation of mRNA processing	4	114	0.0037	ENSP00000283179,ENSP00000341826,ENSP00000356520,ENSP00000432083	DHX9,HNRNPA1,HNRNPU,HSPA8
GO:0006810	transport	26	4130	0.0039	ENSP00000001008,ENSP00000216181,ENSP00000216797,ENSP00000221957,ENSP00000265070,ENSP00000269305,ENSP00000302961,ENSP00000318687,ENSP00000335153,ENSP00000339001,ENSP00000341289,ENSP00000341826,ENSP00000346067,ENSP00000351777,ENSP00000352257,ENSP00000355011,ENSP00000356520,ENSP00000364802,ENSP00000369129,ENSP00000371267,ENSP00000375892,ENSP00000375978,ENSP00000379287,ENSP00000432083,ENSP00000451828…	AKT1,AKT2,DHX9,DSP,FKBP4,GOLPH3,HNRNPA1,HSP90AA1,HSPA1A,HSPA4,HSPA8,HSPH1,ILF2,MYC,MYH9,NFKBIA,PLIN3,RPSA,TP53,TUBB,TUBB4B,VCP,XRCC5,XRCC6,YWHAQ,YWHAZ
GO:0043525	positive regulation of neuron apoptotic process	3	49	0.0039	ENSP00000269305,ENSP00000278616,ENSP00000360266	ATM,JUN,TP53
GO:0050776	regulation of immune response	10	873	0.0040	ENSP00000216797,ENSP00000266126,ENSP00000313420,ENSP00000335153,ENSP00000352257,ENSP00000356520,ENSP00000360266,ENSP00000364802,ENSP00000365576,ENSP00000375978	DHX9,EIF2B2,HSP90AA1,HSPA1A,JUN,NFKBIA,PRKDC,UBQLN1,XRCC5,XRCC6
GO:0000731	DNA synthesis involved in DNA repair	3	50	0.0041	ENSP00000298139,ENSP00000351777,ENSP00000363017	RPA2,VCP,WRN
GO:0006403	RNA localization	5	211	0.0044	ENSP00000278616,ENSP00000283179,ENSP00000341826,ENSP00000346067,ENSP00000356520	ATM,DHX9,HNRNPA1,HNRNPU,RPSA
GO:0051103	DNA ligation involved in DNA repair	2	11	0.0045	ENSP00000355759,ENSP00000421491	PARP1,XRCC4
GO:0048545	response to steroid hormone	6	324	0.0046	ENSP00000001008,ENSP00000258149,ENSP00000283179,ENSP00000344479,ENSP00000355759,ENSP00000369424	FKBP4,HNRNPU,MDM2,NR4A2,PARP1,RBBP7
GO:0043388	positive regulation of DNA binding	3	53	0.0047	ENSP00000253024,ENSP00000355759,ENSP00000359531	GTF2B,PARP1,TRIM28
GO:0051050	positive regulation of transport	10	892	0.0047	ENSP00000216797,ENSP00000253024,ENSP00000258149,ENSP00000265070,ENSP00000269305,ENSP00000356520,ENSP00000371267,ENSP00000375892,ENSP00000379287,ENSP00000451828	AKT1,AKT2,DHX9,GOLPH3,MDM2,NFKBIA,TP53,TRIM28,YWHAQ,YWHAZ
GO:0006417	regulation of translation	6	327	0.0048	ENSP00000266126,ENSP00000356520,ENSP00000375892,ENSP00000404121,ENSP00000446007,ENSP00000451828	AKT1,AKT2,DHX9,EIF2B2,ILF3,VIM
GO:0050778	positive regulation of immune response	8	589	0.0048	ENSP00000216797,ENSP00000266126,ENSP00000313420,ENSP00000335153,ENSP00000352257,ENSP00000356520,ENSP00000364802,ENSP00000375978	DHX9,EIF2B2,HSP90AA1,HSPA1A,NFKBIA,PRKDC,XRCC5,XRCC6
GO:0051336	regulation of hydrolase activity	12	1238	0.0049	ENSP00000258149,ENSP00000269305,ENSP00000283179,ENSP00000298139,ENSP00000351777,ENSP00000356520,ENSP00000360266,ENSP00000364802,ENSP00000375892,ENSP00000418529,ENSP00000451828,ENSP00000479618	AKT1,AKT2,DHX9,HNRNPU,HSPA1A,JUN,MDM2,MYC,NSFL1C,TP53,VCP,WRN
GO:0051345	positive regulation of hydrolase activity	9	742	0.0049	ENSP00000283179,ENSP00000298139,ENSP00000351777,ENSP00000356520,ENSP00000360266,ENSP00000364802,ENSP00000375892,ENSP00000451828,ENSP00000479618	AKT1,AKT2,DHX9,HNRNPU,HSPA1A,JUN,MYC,VCP,WRN
GO:2001234	negative regulation of apoptotic signaling pathway	5	218	0.0050	ENSP00000258149,ENSP00000318687,ENSP00000344479,ENSP00000364802,ENSP00000451828	AKT1,HSPA1A,HSPH1,MDM2,NR4A2
GO:0051649	establishment of localization in cell	14	1616	0.0051	ENSP00000216181,ENSP00000216797,ENSP00000278616,ENSP00000302961,ENSP00000335153,ENSP00000339001,ENSP00000341826,ENSP00000346067,ENSP00000351777,ENSP00000375892,ENSP00000379287,ENSP00000418529,ENSP00000432083,ENSP00000451828	AKT1,AKT2,ATM,HNRNPA1,HSP90AA1,HSPA4,HSPA8,MYH9,NFKBIA,NSFL1C,RPSA,TUBB,VCP,YWHAZ
GO:0060218	hematopoietic stem cell differentiation	2	12	0.0051	ENSP00000265354,ENSP00000375978	SRF,XRCC5
GO:0062012	regulation of small molecule metabolic process	6	332	0.0051	ENSP00000322706,ENSP00000329357,ENSP00000351777,ENSP00000355759,ENSP00000375892,ENSP00000451828	AKT1,AKT2,HMGCS1,PARP1,SP1,VCP
GO:0090316	positive regulation of intracellular protein transport	4	126	0.0051	ENSP00000253024,ENSP00000258149,ENSP00000269305,ENSP00000375892	AKT2,MDM2,TP53,TRIM28
GO:0090656	t-circle formation	2	12	0.0051	ENSP00000265433,ENSP00000298139	NBN,WRN
GO:1903320	regulation of protein modification by small protein conjugation or removal	5	220	0.0051	ENSP00000335153,ENSP00000351777,ENSP00000364802,ENSP00000365576,ENSP00000451828	AKT1,HSP90AA1,HSPA1A,UBQLN1,VCP
GO:0007154	cell communication	30	5219	0.0054	ENSP00000001008,ENSP00000216181,ENSP00000216797,ENSP00000253024,ENSP00000258149,ENSP00000261366,ENSP00000265354,ENSP00000265433,ENSP00000266126,ENSP00000269305,ENSP00000278616,ENSP00000298139,ENSP00000312988,ENSP00000313420,ENSP00000335153,ENSP00000341826,ENSP00000344479,ENSP00000351777,ENSP00000355759,ENSP00000356840,ENSP00000360266,ENSP00000369129,ENSP00000375892,ENSP00000379287,ENSP00000400433…	AKT1,AKT2,ATM,DSP,EIF2B2,FKBP4,HNRNPA1,HNRNPF,HSP90AA1,HSPA8,JUN,LMNB1,MDM2,MYC,MYH9,NBN,NFKBIA,NFKBIB,NR4A2,PARP1,POLR2A,POU2F1,PRKDC,SRF,TP53,TRIM28,VCP,VIM,WRN,YWHAZ
GO:0048869	cellular developmental process	23	3533	0.0055	ENSP00000001008,ENSP00000216181,ENSP00000253024,ENSP00000258149,ENSP00000265354,ENSP00000266126,ENSP00000269305,ENSP00000278616,ENSP00000283179,ENSP00000298139,ENSP00000313420,ENSP00000335153,ENSP00000344479,ENSP00000349313,ENSP00000355759,ENSP00000360266,ENSP00000367527,ENSP00000369129,ENSP00000375892,ENSP00000375978,ENSP00000434024,ENSP00000446007,ENSP00000451828	AKT1,AKT2,ATM,DCLRE1C,DSP,EIF2B2,FKBP4,H2AFX,HNRNPU,HSP90AA1,JUN,MDM2,MYH9,NHEJ1,NR4A2,PARP1,PRKDC,SRF,TP53,TRIM28,VIM,WRN,XRCC5
GO:0010038	response to metal ion	6	339	0.0056	ENSP00000254108,ENSP00000258149,ENSP00000355759,ENSP00000360266,ENSP00000421491,ENSP00000451828	AKT1,FUS,JUN,MDM2,PARP1,XRCC4
GO:0030098	lymphocyte differentiation	5	226	0.0056	ENSP00000265354,ENSP00000278616,ENSP00000313420,ENSP00000349313,ENSP00000367527	ATM,DCLRE1C,NHEJ1,PRKDC,SRF
GO:0008340	determination of adult lifespan	2	13	0.0057	ENSP00000269305,ENSP00000278616	ATM,TP53
GO:0009642	response to light intensity	2	13	0.0057	ENSP00000322706,ENSP00000375892	AKT2,HMGCS1
GO:0034502	protein localization to chromosome	3	58	0.0057	ENSP00000278616,ENSP00000363017,ENSP00000375978	ATM,RPA2,XRCC5
GO:0061029	eyelid development in camera-type eye	2	13	0.0057	ENSP00000265354,ENSP00000360266	JUN,SRF
GO:0090399	replicative senescence	2	13	0.0057	ENSP00000269305,ENSP00000278616	ATM,TP53
GO:0097201	negative regulation of transcription from RNA polymerase II promoter in response to stress	2	13	0.0057	ENSP00000360266,ENSP00000364802	HSPA1A,JUN
GO:0030163	protein catabolic process	8	615	0.0059	ENSP00000258149,ENSP00000278616,ENSP00000335153,ENSP00000351777,ENSP00000365576,ENSP00000418529,ENSP00000432083,ENSP00000451828	AKT1,ATM,HSP90AA1,HSPA8,MDM2,NSFL1C,UBQLN1,VCP
GO:0006977	DNA damage response, signal transduction by p53 class mediator resulting in cell cycle arrest	3	59	0.0060	ENSP00000258149,ENSP00000269305,ENSP00000278616	ATM,MDM2,TP53
GO:0071363	cellular response to growth factor stimulus	7	477	0.0062	ENSP00000258149,ENSP00000341826,ENSP00000355759,ENSP00000360266,ENSP00000400433,ENSP00000451828,ENSP00000480158	AKT1,HNRNPA1,HNRNPF,JUN,MDM2,PARP1,POLR2A
GO:0010225	response to UV-C	2	14	0.0064	ENSP00000258149,ENSP00000298139	MDM2,WRN
GO:0006112	energy reserve metabolic process	3	62	0.0068	ENSP00000375892,ENSP00000451828,ENSP00000479618	AKT1,AKT2,MYC
GO:0007507	heart development	7	485	0.0068	ENSP00000258149,ENSP00000265354,ENSP00000278616,ENSP00000283179,ENSP00000313420,ENSP00000360266,ENSP00000369129	ATM,DSP,HNRNPU,JUN,MDM2,PRKDC,SRF
GO:0061077	chaperone-mediated protein folding	3	63	0.0071	ENSP00000001008,ENSP00000318687,ENSP00000432083	FKBP4,HSPA8,HSPH1
GO:0070198	protein localization to chromosome, telomeric region	2	15	0.0072	ENSP00000278616,ENSP00000375978	ATM,XRCC5
GO:0032507	maintenance of protein location in cell	3	64	0.0074	ENSP00000265070,ENSP00000283179,ENSP00000451828	AKT1,GOLPH3,HNRNPU
GO:0051222	positive regulation of protein transport	6	365	0.0078	ENSP00000253024,ENSP00000258149,ENSP00000265070,ENSP00000269305,ENSP00000356520,ENSP00000375892	AKT2,DHX9,GOLPH3,MDM2,TP53,TRIM28
GO:0016192	vesicle-mediated transport	14	1699	0.0079	ENSP00000216181,ENSP00000221957,ENSP00000265070,ENSP00000318687,ENSP00000335153,ENSP00000339001,ENSP00000341289,ENSP00000351777,ENSP00000352257,ENSP00000355011,ENSP00000364802,ENSP00000369129,ENSP00000375978,ENSP00000432083	DSP,GOLPH3,HSP90AA1,HSPA1A,HSPA8,HSPH1,ILF2,MYH9,PLIN3,TUBB,TUBB4B,VCP,XRCC5,XRCC6
GO:0009057	macromolecule catabolic process	10	970	0.0080	ENSP00000258149,ENSP00000278616,ENSP00000335153,ENSP00000346067,ENSP00000351777,ENSP00000364802,ENSP00000365576,ENSP00000418529,ENSP00000432083,ENSP00000451828	AKT1,ATM,HSP90AA1,HSPA1A,HSPA8,MDM2,NSFL1C,RPSA,UBQLN1,VCP
GO:0031998	regulation of fatty acid beta-oxidation	2	16	0.0080	ENSP00000375892,ENSP00000451828	AKT1,AKT2
GO:0051085	chaperone cofactor-dependent protein refolding	2	16	0.0080	ENSP00000318687,ENSP00000432083	HSPA8,HSPH1
GO:0072359	circulatory system development	9	807	0.0082	ENSP00000216181,ENSP00000258149,ENSP00000265354,ENSP00000278616,ENSP00000283179,ENSP00000313420,ENSP00000360266,ENSP00000369129,ENSP00000451828	AKT1,ATM,DSP,HNRNPU,JUN,MDM2,MYH9,PRKDC,SRF
GO:0043618	regulation of transcription from RNA polymerase II promoter in response to stress	3	67	0.0083	ENSP00000269305,ENSP00000360266,ENSP00000364802	HSPA1A,JUN,TP53
GO:0070192	chromosome organization involved in meiotic cell cycle	3	67	0.0083	ENSP00000278616,ENSP00000325863,ENSP00000368100	ATM,MRE11A,RAD50
GO:0031647	regulation of protein stability	5	251	0.0085	ENSP00000258149,ENSP00000313420,ENSP00000335153,ENSP00000364802,ENSP00000432083	HSP90AA1,HSPA1A,HSPA8,MDM2,PRKDC
GO:0040029	regulation of gene expression, epigenetic	5	251	0.0085	ENSP00000283179,ENSP00000356520,ENSP00000369424,ENSP00000375942,ENSP00000434024	DHX9,H2AFX,HNRNPU,RBBP7,TBP
GO:0007050	cell cycle arrest	4	149	0.0086	ENSP00000265433,ENSP00000269305,ENSP00000278616,ENSP00000479618	ATM,MYC,NBN,TP53
GO:0017038	protein import	4	150	0.0088	ENSP00000216797,ENSP00000302961,ENSP00000335153,ENSP00000451828	AKT1,HSP90AA1,HSPA4,NFKBIA
GO:0044772	mitotic cell cycle phase transition	5	254	0.0088	ENSP00000335153,ENSP00000339001,ENSP00000341289,ENSP00000363017,ENSP00000479618	HSP90AA1,MYC,RPA2,TUBB,TUBB4B
GO:0045725	positive regulation of glycogen biosynthetic process	2	17	0.0088	ENSP00000375892,ENSP00000451828	AKT1,AKT2
GO:0045787	positive regulation of cell cycle	6	376	0.0088	ENSP00000258149,ENSP00000269305,ENSP00000278616,ENSP00000283179,ENSP00000418529,ENSP00000451828	AKT1,ATM,HNRNPU,MDM2,NSFL1C,TP53
GO:0060644	mammary gland epithelial cell differentiation	2	17	0.0088	ENSP00000375892,ENSP00000451828	AKT1,AKT2
GO:1900182	positive regulation of protein localization to nucleus	3	69	0.0088	ENSP00000253024,ENSP00000355759,ENSP00000451828	AKT1,PARP1,TRIM28
GO:0072655	establishment of protein localization to mitochondrion	3	70	0.0091	ENSP00000302961,ENSP00000335153,ENSP00000451828	AKT1,HSP90AA1,HSPA4
GO:0008630	intrinsic apoptotic signaling pathway in response to DNA damage	3	71	0.0095	ENSP00000269305,ENSP00000278616,ENSP00000313420	ATM,PRKDC,TP53
GO:0030224	monocyte differentiation	2	18	0.0095	ENSP00000216181,ENSP00000360266	JUN,MYH9
GO:0035994	response to muscle stretch	2	18	0.0095	ENSP00000216797,ENSP00000360266	JUN,NFKBIA
GO:0006353	DNA-templated transcription, termination	3	72	0.0097	ENSP00000356520,ENSP00000375942,ENSP00000480158	DHX9,POLR2A,TBP
GO:0008283	cell population proliferation	8	676	0.0100	ENSP00000265070,ENSP00000265433,ENSP00000269305,ENSP00000313420,ENSP00000325863,ENSP00000369424,ENSP00000375978,ENSP00000451828	AKT1,GOLPH3,MRE11A,NBN,PRKDC,RBBP7,TP53,XRCC5
GO:0019538	protein metabolic process	25	4194	0.0100	ENSP00000001008,ENSP00000216181,ENSP00000216797,ENSP00000253024,ENSP00000258149,ENSP00000265070,ENSP00000266126,ENSP00000269305,ENSP00000278616,ENSP00000293831,ENSP00000313420,ENSP00000335153,ENSP00000346067,ENSP00000351777,ENSP00000355759,ENSP00000359531,ENSP00000365576,ENSP00000369129,ENSP00000369424,ENSP00000375892,ENSP00000404121,ENSP00000418529,ENSP00000432083,ENSP00000451828,ENSP00000479618	AKT1,AKT2,ATM,DSP,EIF2B2,EIF4A1,FKBP4,GOLPH3,GTF2B,HSP90AA1,HSPA8,ILF3,MDM2,MYC,MYH9,NFKBIA,NSFL1C,PARP1,PRKDC,RBBP7,RPSA,TP53,TRIM28,UBQLN1,VCP
GO:0031347	regulation of defense response	8	676	0.0100	ENSP00000216797,ENSP00000278616,ENSP00000313420,ENSP00000352257,ENSP00000356520,ENSP00000364802,ENSP00000365576,ENSP00000375978	ATM,DHX9,HSPA1A,NFKBIA,PRKDC,UBQLN1,XRCC5,XRCC6
GO:0045087	innate immune response	8	676	0.0100	ENSP00000253024,ENSP00000313420,ENSP00000339001,ENSP00000341289,ENSP00000352257,ENSP00000356520,ENSP00000375978,ENSP00000446007	DHX9,PRKDC,TRIM28,TUBB,TUBB4B,VIM,XRCC5,XRCC6
GO:0097193	intrinsic apoptotic signaling pathway	4	158	0.0102	ENSP00000265433,ENSP00000269305,ENSP00000278616,ENSP00000313420	ATM,NBN,PRKDC,TP53
GO:0001819	positive regulation of cytokine production	6	390	0.0103	ENSP00000313420,ENSP00000325863,ENSP00000352257,ENSP00000356520,ENSP00000364802,ENSP00000375978	DHX9,HSPA1A,MRE11A,PRKDC,XRCC5,XRCC6
GO:0030220	platelet formation	2	19	0.0103	ENSP00000216181,ENSP00000265354	MYH9,SRF
GO:0045655	regulation of monocyte differentiation	2	19	0.0103	ENSP00000360266,ENSP00000479618	JUN,MYC
GO:0070987	error-free translesion synthesis	2	19	0.0103	ENSP00000351777,ENSP00000363017	RPA2,VCP
GO:1903312	negative regulation of mRNA metabolic process	3	74	0.0103	ENSP00000283179,ENSP00000356520,ENSP00000451291	DHX9,HNRNPC,HNRNPU
GO:0002253	activation of immune response	6	393	0.0105	ENSP00000216797,ENSP00000266126,ENSP00000313420,ENSP00000335153,ENSP00000352257,ENSP00000375978	EIF2B2,HSP90AA1,NFKBIA,PRKDC,XRCC5,XRCC6
GO:1902531	regulation of intracellular signal transduction	14	1764	0.0105	ENSP00000216797,ENSP00000258149,ENSP00000265070,ENSP00000269305,ENSP00000278616,ENSP00000318687,ENSP00000335153,ENSP00000355759,ENSP00000360266,ENSP00000364802,ENSP00000365576,ENSP00000375942,ENSP00000451828,ENSP00000479618	AKT1,ATM,GOLPH3,HSP90AA1,HSPA1A,HSPH1,JUN,MDM2,MYC,NFKBIA,PARP1,TBP,TP53,UBQLN1
GO:0007088	regulation of mitotic nuclear division	4	160	0.0106	ENSP00000278616,ENSP00000283179,ENSP00000364802,ENSP00000418529	ATM,HNRNPU,HSPA1A,NSFL1C
GO:0043549	regulation of kinase activity	9	849	0.0108	ENSP00000265433,ENSP00000283179,ENSP00000318687,ENSP00000325863,ENSP00000335153,ENSP00000352257,ENSP00000368100,ENSP00000375978,ENSP00000451828	AKT1,HNRNPU,HSP90AA1,HSPH1,MRE11A,NBN,RAD50,XRCC5,XRCC6
GO:1903046	meiotic cell cycle process	4	161	0.0108	ENSP00000216181,ENSP00000278616,ENSP00000325863,ENSP00000368100	ATM,MRE11A,MYH9,RAD50
GO:1902275	regulation of chromatin organization	4	162	0.0110	ENSP00000253024,ENSP00000269305,ENSP00000278616,ENSP00000283179	ATM,HNRNPU,TP53,TRIM28
GO:0005978	glycogen biosynthetic process	2	20	0.0111	ENSP00000375892,ENSP00000451828	AKT1,AKT2
GO:1901673	regulation of mitotic spindle assembly	2	20	0.0111	ENSP00000283179,ENSP00000364802	HNRNPU,HSPA1A
GO:1902176	negative regulation of oxidative stress-induced intrinsic apoptotic signaling pathway	2	20	0.0111	ENSP00000318687,ENSP00000451828	AKT1,HSPH1
GO:0048024	regulation of mRNA splicing, via spliceosome	3	77	0.0112	ENSP00000283179,ENSP00000341826,ENSP00000432083	HNRNPA1,HNRNPU,HSPA8
GO:0090068	positive regulation of cell cycle process	5	273	0.0112	ENSP00000258149,ENSP00000269305,ENSP00000278616,ENSP00000283179,ENSP00000418529	ATM,HNRNPU,MDM2,NSFL1C,TP53
GO:0007165	signal transduction	27	4738	0.0115	ENSP00000001008,ENSP00000216181,ENSP00000216797,ENSP00000253024,ENSP00000258149,ENSP00000261366,ENSP00000265433,ENSP00000266126,ENSP00000269305,ENSP00000278616,ENSP00000312988,ENSP00000313420,ENSP00000335153,ENSP00000341826,ENSP00000344479,ENSP00000351777,ENSP00000355759,ENSP00000356840,ENSP00000360266,ENSP00000375892,ENSP00000379287,ENSP00000400433,ENSP00000432083,ENSP00000446007,ENSP00000451828…	AKT1,AKT2,ATM,EIF2B2,FKBP4,HNRNPA1,HNRNPF,HSP90AA1,HSPA8,JUN,LMNB1,MDM2,MYC,MYH9,NBN,NFKBIA,NFKBIB,NR4A2,PARP1,POLR2A,POU2F1,PRKDC,TP53,TRIM28,VCP,VIM,YWHAZ
GO:0016579	protein deubiquitination	5	275	0.0115	ENSP00000216797,ENSP00000258149,ENSP00000269305,ENSP00000351777,ENSP00000479618	MDM2,MYC,NFKBIA,TP53,VCP
GO:0051090	regulation of DNA-binding transcription factor activity	6	403	0.0116	ENSP00000216797,ENSP00000265354,ENSP00000356520,ENSP00000360266,ENSP00000364802,ENSP00000451828	AKT1,DHX9,HSPA1A,JUN,NFKBIA,SRF
GO:0006293	nucleotide-excision repair, preincision complex stabilization	2	21	0.0119	ENSP00000355759,ENSP00000363017	PARP1,RPA2
GO:0046827	positive regulation of protein export from nucleus	2	21	0.0119	ENSP00000258149,ENSP00000269305	MDM2,TP53
GO:0048608	reproductive structure development	6	405	0.0119	ENSP00000001008,ENSP00000253024,ENSP00000266126,ENSP00000278616,ENSP00000322706,ENSP00000451828	AKT1,ATM,EIF2B2,FKBP4,HMGCS1,TRIM28
GO:0043009	chordate embryonic development	7	550	0.0121	ENSP00000216181,ENSP00000253024,ENSP00000265354,ENSP00000265433,ENSP00000278616,ENSP00000313420,ENSP00000451828	AKT1,ATM,MYH9,NBN,PRKDC,SRF,TRIM28
GO:0002244	hematopoietic progenitor cell differentiation	3	80	0.0122	ENSP00000265354,ENSP00000313420,ENSP00000375978	PRKDC,SRF,XRCC5
GO:0008543	fibroblast growth factor receptor signaling pathway	3	80	0.0122	ENSP00000341826,ENSP00000400433,ENSP00000480158	HNRNPA1,HNRNPF,POLR2A
GO:0042391	regulation of membrane potential	6	408	0.0122	ENSP00000351777,ENSP00000355759,ENSP00000360266,ENSP00000369129,ENSP00000375892,ENSP00000451828	AKT1,AKT2,DSP,JUN,PARP1,VCP
GO:0048661	positive regulation of smooth muscle cell proliferation	3	80	0.0122	ENSP00000258149,ENSP00000360266,ENSP00000451828	AKT1,JUN,MDM2
GO:0045109	intermediate filament organization	2	22	0.0128	ENSP00000369129,ENSP00000446007	DSP,VIM
GO:0006952	defense response	11	1234	0.0129	ENSP00000253024,ENSP00000313420,ENSP00000339001,ENSP00000341289,ENSP00000352257,ENSP00000356520,ENSP00000360266,ENSP00000375978,ENSP00000404121,ENSP00000446007,ENSP00000451828	AKT1,DHX9,ILF3,JUN,PRKDC,TRIM28,TUBB,TUBB4B,VIM,XRCC5,XRCC6
GO:0008284	positive regulation of cell population proliferation	9	878	0.0129	ENSP00000258149,ENSP00000283179,ENSP00000313420,ENSP00000329357,ENSP00000356520,ENSP00000360266,ENSP00000375892,ENSP00000451828,ENSP00000479618	AKT1,AKT2,DHX9,HNRNPU,JUN,MDM2,MYC,PRKDC,SP1
GO:0051099	positive regulation of binding	4	172	0.0129	ENSP00000253024,ENSP00000355759,ENSP00000356520,ENSP00000359531	DHX9,GTF2B,PARP1,TRIM28
GO:0018105	peptidyl-serine phosphorylation	4	173	0.0131	ENSP00000278616,ENSP00000313420,ENSP00000375892,ENSP00000451828	AKT1,AKT2,ATM,PRKDC
GO:0060429	epithelium development	10	1055	0.0131	ENSP00000253024,ENSP00000265354,ENSP00000278616,ENSP00000313420,ENSP00000360266,ENSP00000369129,ENSP00000375892,ENSP00000446007,ENSP00000451828,ENSP00000479618	AKT1,AKT2,ATM,DSP,JUN,MYC,PRKDC,SRF,TRIM28,VIM
GO:0045936	negative regulation of phosphate metabolic process	7	562	0.0133	ENSP00000283179,ENSP00000313420,ENSP00000318687,ENSP00000355759,ENSP00000360266,ENSP00000451828,ENSP00000479618	AKT1,HNRNPU,HSPH1,JUN,MYC,PARP1,PRKDC
GO:0071216	cellular response to biotic stimulus	4	176	0.0139	ENSP00000216797,ENSP00000269305,ENSP00000312988,ENSP00000451828	AKT1,NFKBIA,NFKBIB,TP53
GO:0045069	regulation of viral genome replication	3	85	0.0140	ENSP00000253024,ENSP00000404121,ENSP00000432083	HSPA8,ILF3,TRIM28
GO:0070507	regulation of microtubule cytoskeleton organization	4	177	0.0140	ENSP00000001008,ENSP00000283179,ENSP00000364802,ENSP00000418529	FKBP4,HNRNPU,HSPA1A,NSFL1C
GO:0044267	cellular protein metabolic process	22	3603	0.0141	ENSP00000001008,ENSP00000216797,ENSP00000253024,ENSP00000258149,ENSP00000266126,ENSP00000269305,ENSP00000278616,ENSP00000293831,ENSP00000313420,ENSP00000335153,ENSP00000346067,ENSP00000351777,ENSP00000355759,ENSP00000359531,ENSP00000365576,ENSP00000369129,ENSP00000369424,ENSP00000375892,ENSP00000404121,ENSP00000418529,ENSP00000451828,ENSP00000479618	AKT1,AKT2,ATM,DSP,EIF2B2,EIF4A1,FKBP4,GTF2B,HSP90AA1,ILF3,MDM2,MYC,NFKBIA,NSFL1C,PARP1,PRKDC,RBBP7,RPSA,TP53,TRIM28,UBQLN1,VCP
GO:0050679	positive regulation of epithelial cell proliferation	4	178	0.0143	ENSP00000329357,ENSP00000360266,ENSP00000451828,ENSP00000479618	AKT1,JUN,MYC,SP1
GO:0016447	somatic recombination of immunoglobulin gene segments	2	24	0.0145	ENSP00000265433,ENSP00000313420	NBN,PRKDC
GO:2000679	positive regulation of transcription regulatory region DNA binding	2	24	0.0145	ENSP00000355759,ENSP00000359531	GTF2B,PARP1
GO:0042493	response to drug	9	900	0.0146	ENSP00000216797,ENSP00000258149,ENSP00000269305,ENSP00000322706,ENSP00000341826,ENSP00000344479,ENSP00000360266,ENSP00000375978,ENSP00000479618	HMGCS1,HNRNPA1,JUN,MDM2,MYC,NFKBIA,NR4A2,TP53,XRCC5
GO:0051640	organelle localization	7	574	0.0146	ENSP00000216181,ENSP00000278616,ENSP00000335153,ENSP00000339001,ENSP00000341289,ENSP00000379287,ENSP00000418529	ATM,HSP90AA1,MYH9,NSFL1C,TUBB,TUBB4B,YWHAZ
GO:0097190	apoptotic signaling pathway	5	295	0.0146	ENSP00000265433,ENSP00000269305,ENSP00000278616,ENSP00000313420,ENSP00000360266	ATM,JUN,NBN,PRKDC,TP53
GO:0051146	striated muscle cell differentiation	4	182	0.0152	ENSP00000216181,ENSP00000265354,ENSP00000283179,ENSP00000451828	AKT1,HNRNPU,MYH9,SRF
GO:0046940	nucleoside monophosphate phosphorylation	2	25	0.0154	ENSP00000323511,ENSP00000368100	PNKP,RAD50
GO:0001938	positive regulation of endothelial cell proliferation	3	89	0.0155	ENSP00000329357,ENSP00000360266,ENSP00000451828	AKT1,JUN,SP1
GO:0023052	signaling	28	5108	0.0155	ENSP00000001008,ENSP00000216181,ENSP00000216797,ENSP00000253024,ENSP00000258149,ENSP00000261366,ENSP00000265433,ENSP00000266126,ENSP00000269305,ENSP00000278616,ENSP00000312988,ENSP00000313420,ENSP00000335153,ENSP00000341826,ENSP00000344479,ENSP00000351777,ENSP00000355759,ENSP00000356840,ENSP00000360266,ENSP00000369129,ENSP00000375892,ENSP00000379287,ENSP00000400433,ENSP00000432083,ENSP00000446007…	AKT1,AKT2,ATM,DSP,EIF2B2,FKBP4,HNRNPA1,HNRNPF,HSP90AA1,HSPA8,JUN,LMNB1,MDM2,MYC,MYH9,NBN,NFKBIA,NFKBIB,NR4A2,PARP1,POLR2A,POU2F1,PRKDC,TP53,TRIM28,VCP,VIM,YWHAZ
GO:0045184	establishment of protein localization	12	1467	0.0159	ENSP00000216181,ENSP00000216797,ENSP00000258149,ENSP00000265070,ENSP00000278616,ENSP00000302961,ENSP00000335153,ENSP00000346067,ENSP00000351777,ENSP00000375892,ENSP00000432083,ENSP00000451828	AKT1,AKT2,ATM,GOLPH3,HSP90AA1,HSPA4,HSPA8,MDM2,MYH9,NFKBIA,RPSA,VCP
GO:0002218	activation of innate immune response	4	186	0.0162	ENSP00000216797,ENSP00000313420,ENSP00000352257,ENSP00000375978	NFKBIA,PRKDC,XRCC5,XRCC6
GO:0042267	natural killer cell mediated cytotoxicity	2	26	0.0164	ENSP00000339001,ENSP00000341289	TUBB,TUBB4B
GO:0043534	blood vessel endothelial cell migration	2	26	0.0164	ENSP00000216181,ENSP00000265354	MYH9,SRF
GO:0046677	response to antibiotic	5	305	0.0164	ENSP00000258149,ENSP00000269305,ENSP00000335153,ENSP00000341826,ENSP00000360266	HNRNPA1,HSP90AA1,JUN,MDM2,TP53
GO:0097352	autophagosome maturation	2	26	0.0164	ENSP00000351777,ENSP00000365576	UBQLN1,VCP
GO:0001701	in utero embryonic development	5	306	0.0166	ENSP00000216181,ENSP00000253024,ENSP00000265354,ENSP00000265433,ENSP00000451828	AKT1,MYH9,NBN,SRF,TRIM28
GO:0031400	negative regulation of protein modification process	7	592	0.0168	ENSP00000313420,ENSP00000318687,ENSP00000323511,ENSP00000360266,ENSP00000364802,ENSP00000451828,ENSP00000479618	AKT1,HSPA1A,HSPH1,JUN,MYC,PNKP,PRKDC
GO:0034766	negative regulation of ion transmembrane transport	3	93	0.0171	ENSP00000365576,ENSP00000375892,ENSP00000451828	AKT1,AKT2,UBQLN1
GO:0042552	myelination	3	93	0.0171	ENSP00000266126,ENSP00000375892,ENSP00000451828	AKT1,AKT2,EIF2B2
GO:0048525	negative regulation of viral process	3	93	0.0171	ENSP00000253024,ENSP00000360266,ENSP00000404121	ILF3,JUN,TRIM28
GO:1905269	positive regulation of chromatin organization	3	93	0.0171	ENSP00000253024,ENSP00000269305,ENSP00000278616	ATM,TP53,TRIM28
GO:0046034	ATP metabolic process	4	190	0.0172	ENSP00000351777,ENSP00000355759,ENSP00000364802,ENSP00000432083	HSPA1A,HSPA8,PARP1,VCP
GO:0009299	mRNA transcription	2	27	0.0173	ENSP00000265354,ENSP00000269305	SRF,TP53
GO:0051236	establishment of RNA localization	4	191	0.0174	ENSP00000278616,ENSP00000341826,ENSP00000346067,ENSP00000356520	ATM,DHX9,HNRNPA1,RPSA
GO:2000379	positive regulation of reactive oxygen species metabolic process	3	94	0.0174	ENSP00000269305,ENSP00000335153,ENSP00000451828	AKT1,HSP90AA1,TP53
GO:0031396	regulation of protein ubiquitination	4	192	0.0176	ENSP00000335153,ENSP00000364802,ENSP00000365576,ENSP00000451828	AKT1,HSP90AA1,HSPA1A,UBQLN1
GO:0007030	Golgi organization	3	95	0.0178	ENSP00000265070,ENSP00000379287,ENSP00000418529	GOLPH3,NSFL1C,YWHAZ
GO:0048468	cell development	12	1493	0.0178	ENSP00000216181,ENSP00000265354,ENSP00000266126,ENSP00000278616,ENSP00000283179,ENSP00000313420,ENSP00000335153,ENSP00000344479,ENSP00000360266,ENSP00000375892,ENSP00000446007,ENSP00000451828	AKT1,AKT2,ATM,EIF2B2,HNRNPU,HSP90AA1,JUN,MYH9,NR4A2,PRKDC,SRF,VIM
GO:0097711	ciliary basal body-plasma membrane docking	3	95	0.0178	ENSP00000335153,ENSP00000339001,ENSP00000341289	HSP90AA1,TUBB,TUBB4B
GO:0030154	cell differentiation	21	3457	0.0182	ENSP00000001008,ENSP00000216181,ENSP00000253024,ENSP00000258149,ENSP00000265354,ENSP00000266126,ENSP00000269305,ENSP00000278616,ENSP00000283179,ENSP00000313420,ENSP00000335153,ENSP00000344479,ENSP00000349313,ENSP00000355759,ENSP00000360266,ENSP00000367527,ENSP00000369129,ENSP00000375892,ENSP00000375978,ENSP00000446007,ENSP00000451828	AKT1,AKT2,ATM,DCLRE1C,DSP,EIF2B2,FKBP4,HNRNPU,HSP90AA1,JUN,MDM2,MYH9,NHEJ1,NR4A2,PARP1,PRKDC,SRF,TP53,TRIM28,VIM,XRCC5
GO:0043467	regulation of generation of precursor metabolites and energy	3	96	0.0182	ENSP00000351777,ENSP00000375892,ENSP00000451828	AKT1,AKT2,VCP
GO:0042326	negative regulation of phosphorylation	6	458	0.0191	ENSP00000283179,ENSP00000313420,ENSP00000318687,ENSP00000360266,ENSP00000451828,ENSP00000479618	AKT1,HNRNPU,HSPH1,JUN,MYC,PRKDC
GO:0006294	nucleotide-excision repair, preincision complex assembly	2	29	0.0192	ENSP00000355759,ENSP00000363017	PARP1,RPA2
GO:0048147	negative regulation of fibroblast proliferation	2	29	0.0192	ENSP00000269305,ENSP00000479618	MYC,TP53
GO:0051239	regulation of multicellular organismal process	18	2788	0.0193	ENSP00000001008,ENSP00000216797,ENSP00000258149,ENSP00000265354,ENSP00000313420,ENSP00000325863,ENSP00000329357,ENSP00000344479,ENSP00000352257,ENSP00000355759,ENSP00000356520,ENSP00000360266,ENSP00000364802,ENSP00000369129,ENSP00000375978,ENSP00000446007,ENSP00000451828,ENSP00000479618	AKT1,DHX9,DSP,FKBP4,HSPA1A,JUN,MDM2,MRE11A,MYC,NFKBIA,NR4A2,PARP1,PRKDC,SP1,SRF,VIM,XRCC5,XRCC6
GO:0032368	regulation of lipid transport	3	101	0.0205	ENSP00000216797,ENSP00000375892,ENSP00000451828	AKT1,AKT2,NFKBIA
GO:0030099	myeloid cell differentiation	4	203	0.0208	ENSP00000216181,ENSP00000265354,ENSP00000355759,ENSP00000360266	JUN,MYH9,PARP1,SRF
GO:0002573	myeloid leukocyte differentiation	3	102	0.0209	ENSP00000216181,ENSP00000355759,ENSP00000360266	JUN,MYH9,PARP1
GO:0003006	developmental process involved in reproduction	7	622	0.0209	ENSP00000001008,ENSP00000253024,ENSP00000266126,ENSP00000278616,ENSP00000313420,ENSP00000322706,ENSP00000451828	AKT1,ATM,EIF2B2,FKBP4,HMGCS1,PRKDC,TRIM28
GO:0051049	regulation of transport	13	1732	0.0209	ENSP00000216797,ENSP00000253024,ENSP00000258149,ENSP00000265070,ENSP00000269305,ENSP00000356520,ENSP00000364802,ENSP00000365576,ENSP00000371267,ENSP00000375892,ENSP00000379287,ENSP00000432083,ENSP00000451828	AKT1,AKT2,DHX9,GOLPH3,HSPA1A,HSPA8,MDM2,NFKBIA,TP53,TRIM28,UBQLN1,YWHAQ,YWHAZ
GO:0051223	regulation of protein transport	7	622	0.0209	ENSP00000253024,ENSP00000258149,ENSP00000265070,ENSP00000269305,ENSP00000356520,ENSP00000375892,ENSP00000432083	AKT2,DHX9,GOLPH3,HSPA8,MDM2,TP53,TRIM28
GO:0031663	lipopolysaccharide-mediated signaling pathway	2	31	0.0213	ENSP00000216797,ENSP00000451828	AKT1,NFKBIA
GO:0043516	regulation of DNA damage response, signal transduction by p53 class mediator	2	31	0.0213	ENSP00000258149,ENSP00000278616	ATM,MDM2
GO:0071276	cellular response to cadmium ion	2	31	0.0213	ENSP00000360266,ENSP00000451828	AKT1,JUN
GO:0060968	regulation of gene silencing	3	103	0.0214	ENSP00000253024,ENSP00000356520,ENSP00000480158	DHX9,POLR2A,TRIM28
GO:0000460	maturation of 5.8S rRNA	2	32	0.0224	ENSP00000346067,ENSP00000348107	C1D,RPSA
GO:0021955	central nervous system neuron axonogenesis	2	32	0.0224	ENSP00000335153,ENSP00000344479	HSP90AA1,NR4A2
GO:1904707	positive regulation of vascular smooth muscle cell proliferation	2	32	0.0224	ENSP00000258149,ENSP00000360266	JUN,MDM2
GO:0043281	regulation of cysteine-type endopeptidase activity involved in apoptotic process	4	209	0.0226	ENSP00000258149,ENSP00000351777,ENSP00000451828,ENSP00000479618	AKT1,MDM2,MYC,VCP
GO:0051240	positive regulation of multicellular organismal process	12	1551	0.0229	ENSP00000265354,ENSP00000313420,ENSP00000325863,ENSP00000329357,ENSP00000352257,ENSP00000355759,ENSP00000356520,ENSP00000360266,ENSP00000364802,ENSP00000375978,ENSP00000451828,ENSP00000479618	AKT1,DHX9,HSPA1A,JUN,MRE11A,MYC,PARP1,PRKDC,SP1,SRF,XRCC5,XRCC6
GO:0010256	endomembrane system organization	5	337	0.0231	ENSP00000265070,ENSP00000375892,ENSP00000379287,ENSP00000418529,ENSP00000451828	AKT1,AKT2,GOLPH3,NSFL1C,YWHAZ
GO:0048589	developmental growth	5	340	0.0239	ENSP00000253024,ENSP00000265354,ENSP00000265433,ENSP00000278616,ENSP00000335153	ATM,HSP90AA1,NBN,SRF,TRIM28
GO:0090150	establishment of protein localization to membrane	4	217	0.0253	ENSP00000265070,ENSP00000302961,ENSP00000335153,ENSP00000346067	GOLPH3,HSP90AA1,HSPA4,RPSA
GO:0016925	protein sumoylation	2	35	0.0259	ENSP00000253024,ENSP00000258149	MDM2,TRIM28
GO:0045740	positive regulation of DNA replication	2	35	0.0259	ENSP00000356520,ENSP00000360266	DHX9,JUN
GO:0071236	cellular response to antibiotic	3	112	0.0261	ENSP00000258149,ENSP00000269305,ENSP00000341826	HNRNPA1,MDM2,TP53
GO:0032984	protein-containing complex disassembly	4	220	0.0263	ENSP00000351777,ENSP00000365576,ENSP00000432083,ENSP00000479618	HSPA8,MYC,UBQLN1,VCP
GO:0006518	peptide metabolic process	6	497	0.0266	ENSP00000266126,ENSP00000293831,ENSP00000335153,ENSP00000346067,ENSP00000432083,ENSP00000451828	AKT1,EIF2B2,EIF4A1,HSP90AA1,HSPA8,RPSA
GO:0007169	transmembrane receptor protein tyrosine kinase signaling pathway	6	499	0.0270	ENSP00000335153,ENSP00000341826,ENSP00000375892,ENSP00000400433,ENSP00000451828,ENSP00000480158	AKT1,AKT2,HNRNPA1,HNRNPF,HSP90AA1,POLR2A
GO:0051293	establishment of spindle localization	2	36	0.0270	ENSP00000216181,ENSP00000418529	MYH9,NSFL1C
GO:0032269	negative regulation of cellular protein metabolic process	9	1014	0.0278	ENSP00000258149,ENSP00000313420,ENSP00000318687,ENSP00000323511,ENSP00000360266,ENSP00000364802,ENSP00000404121,ENSP00000451828,ENSP00000479618	AKT1,HSPA1A,HSPH1,ILF3,JUN,MDM2,MYC,PNKP,PRKDC
GO:0040008	regulation of growth	7	663	0.0278	ENSP00000265354,ENSP00000269305,ENSP00000298139,ENSP00000313420,ENSP00000364802,ENSP00000369424,ENSP00000451828	AKT1,HSPA1A,PRKDC,RBBP7,SRF,TP53,WRN
GO:0042110	T cell activation	4	225	0.0280	ENSP00000216181,ENSP00000265354,ENSP00000313420,ENSP00000349313	MYH9,NHEJ1,PRKDC,SRF
GO:0006296	nucleotide-excision repair, DNA incision, 5'-to lesion	2	37	0.0281	ENSP00000355759,ENSP00000363017	PARP1,RPA2
GO:0006886	intracellular protein transport	8	836	0.0281	ENSP00000216797,ENSP00000302961,ENSP00000335153,ENSP00000346067,ENSP00000351777,ENSP00000375892,ENSP00000432083,ENSP00000451828	AKT1,AKT2,HSP90AA1,HSPA4,HSPA8,NFKBIA,RPSA,VCP
GO:0042149	cellular response to glucose starvation	2	37	0.0281	ENSP00000269305,ENSP00000341826	HNRNPA1,TP53
GO:0070925	organelle assembly	7	666	0.0281	ENSP00000265354,ENSP00000335153,ENSP00000339001,ENSP00000341289,ENSP00000346067,ENSP00000365576,ENSP00000418529	HSP90AA1,NSFL1C,RPSA,SRF,TUBB,TUBB4B,UBQLN1
GO:0072595	maintenance of protein localization in organelle	2	37	0.0281	ENSP00000283179,ENSP00000451828	AKT1,HNRNPU
GO:2001240	negative regulation of extrinsic apoptotic signaling pathway in absence of ligand	2	37	0.0281	ENSP00000364802,ENSP00000451828	AKT1,HSPA1A
GO:0009167	purine ribonucleoside monophosphate metabolic process	4	230	0.0296	ENSP00000351777,ENSP00000355759,ENSP00000364802,ENSP00000432083	HSPA1A,HSPA8,PARP1,VCP
GO:1902532	negative regulation of intracellular signal transduction	6	514	0.0300	ENSP00000258149,ENSP00000278616,ENSP00000318687,ENSP00000364802,ENSP00000451828,ENSP00000479618	AKT1,ATM,HSPA1A,HSPH1,MDM2,MYC
GO:0007566	embryo implantation	2	39	0.0303	ENSP00000001008,ENSP00000253024	FKBP4,TRIM28
GO:0009888	tissue development	12	1626	0.0309	ENSP00000253024,ENSP00000258149,ENSP00000265354,ENSP00000278616,ENSP00000283179,ENSP00000313420,ENSP00000360266,ENSP00000369129,ENSP00000375892,ENSP00000446007,ENSP00000451828,ENSP00000479618	AKT1,AKT2,ATM,DSP,HNRNPU,JUN,MDM2,MYC,PRKDC,SRF,TRIM28,VIM
GO:0031330	negative regulation of cellular catabolic process	4	234	0.0310	ENSP00000283179,ENSP00000356520,ENSP00000451291,ENSP00000451828	AKT1,DHX9,HNRNPC,HNRNPU
GO:0003007	heart morphogenesis	4	235	0.0313	ENSP00000258149,ENSP00000265354,ENSP00000360266,ENSP00000369129	DSP,JUN,MDM2,SRF
GO:0006325	chromatin organization	7	683	0.0313	ENSP00000253024,ENSP00000269305,ENSP00000278616,ENSP00000283179,ENSP00000369424,ENSP00000434024,ENSP00000479618	ATM,H2AFX,HNRNPU,MYC,RBBP7,TP53,TRIM28
GO:0051170	import into nucleus	3	122	0.0313	ENSP00000216797,ENSP00000341826,ENSP00000451828	AKT1,HNRNPA1,NFKBIA
GO:0051402	neuron apoptotic process	2	40	0.0314	ENSP00000278616,ENSP00000375892	AKT2,ATM
GO:0000086	G2/M transition of mitotic cell cycle	3	123	0.0318	ENSP00000335153,ENSP00000339001,ENSP00000341289	HSP90AA1,TUBB,TUBB4B
GO:0001889	liver development	3	123	0.0318	ENSP00000216797,ENSP00000322706,ENSP00000360266	HMGCS1,JUN,NFKBIA
GO:0016310	phosphorylation	10	1236	0.0321	ENSP00000253024,ENSP00000278616,ENSP00000313420,ENSP00000323511,ENSP00000335153,ENSP00000368100,ENSP00000375892,ENSP00000404121,ENSP00000451828,ENSP00000479618	AKT1,AKT2,ATM,HSP90AA1,ILF3,MYC,PNKP,PRKDC,RAD50,TRIM28
GO:0034614	cellular response to reactive oxygen species	3	124	0.0323	ENSP00000258149,ENSP00000360266,ENSP00000451828	AKT1,JUN,MDM2
GO:0006796	phosphate-containing compound metabolic process	14	2065	0.0326	ENSP00000253024,ENSP00000278616,ENSP00000313420,ENSP00000323511,ENSP00000335153,ENSP00000351777,ENSP00000355759,ENSP00000364802,ENSP00000368100,ENSP00000375892,ENSP00000404121,ENSP00000432083,ENSP00000451828,ENSP00000479618	AKT1,AKT2,ATM,HSP90AA1,HSPA1A,HSPA8,ILF3,MYC,PARP1,PNKP,PRKDC,RAD50,TRIM28,VCP
GO:0034976	response to endoplasmic reticulum stress	4	240	0.0330	ENSP00000269305,ENSP00000351777,ENSP00000360266,ENSP00000365576	JUN,TP53,UBQLN1,VCP
GO:0009605	response to external stimulus	13	1857	0.0333	ENSP00000216797,ENSP00000258149,ENSP00000265354,ENSP00000269305,ENSP00000298139,ENSP00000312988,ENSP00000322706,ENSP00000341826,ENSP00000344479,ENSP00000360266,ENSP00000404121,ENSP00000432083,ENSP00000451828	AKT1,HMGCS1,HNRNPA1,HSPA8,ILF3,JUN,MDM2,NFKBIA,NFKBIB,NR4A2,SRF,TP53,WRN
GO:0032501	multicellular organismal process	32	6507	0.0333	ENSP00000001008,ENSP00000216181,ENSP00000216797,ENSP00000253024,ENSP00000258149,ENSP00000265354,ENSP00000265433,ENSP00000266126,ENSP00000269305,ENSP00000278616,ENSP00000283179,ENSP00000298139,ENSP00000313420,ENSP00000322706,ENSP00000335153,ENSP00000344479,ENSP00000349313,ENSP00000352257,ENSP00000355759,ENSP00000359181,ENSP00000360266,ENSP00000367527,ENSP00000369129,ENSP00000369424,ENSP00000375892…	AKT1,AKT2,ATM,DCLRE1C,DSP,EIF2B2,FKBP4,H2AFX,HMGCS1,HNRNPU,HSP90AA1,JUN,MDM2,MYC,MYH9,NBN,NFKBIA,NHEJ1,NR4A2,PARP1,POLL,PRKDC,RBBP7,SRF,TBP,TP53,TRIM28,VIM,WRN,XRCC5,XRCC6,YWHAZ
GO:0000381	regulation of alternative mRNA splicing, via spliceosome	2	42	0.0336	ENSP00000283179,ENSP00000341826	HNRNPA1,HNRNPU
GO:0002449	lymphocyte mediated immunity	3	127	0.0336	ENSP00000265433,ENSP00000339001,ENSP00000341289	NBN,TUBB,TUBB4B
GO:0031648	protein destabilization	2	42	0.0336	ENSP00000258149,ENSP00000313420	MDM2,PRKDC
GO:0045429	positive regulation of nitric oxide biosynthetic process	2	42	0.0336	ENSP00000335153,ENSP00000451828	AKT1,HSP90AA1
GO:0045540	regulation of cholesterol biosynthetic process	2	42	0.0336	ENSP00000322706,ENSP00000329357	HMGCS1,SP1
GO:1904407	positive regulation of nitric oxide metabolic process	2	42	0.0336	ENSP00000335153,ENSP00000451828	AKT1,HSP90AA1
GO:0003206	cardiac chamber morphogenesis	3	128	0.0342	ENSP00000258149,ENSP00000265354,ENSP00000369129	DSP,MDM2,SRF
GO:0010648	negative regulation of cell communication	10	1255	0.0345	ENSP00000216797,ENSP00000258149,ENSP00000265354,ENSP00000278616,ENSP00000318687,ENSP00000344479,ENSP00000364802,ENSP00000365576,ENSP00000451828,ENSP00000479618	AKT1,ATM,HSPA1A,HSPH1,MDM2,MYC,NFKBIA,NR4A2,SRF,UBQLN1
GO:0046326	positive regulation of glucose import	2	43	0.0346	ENSP00000375892,ENSP00000451828	AKT1,AKT2
GO:0062013	positive regulation of small molecule metabolic process	3	129	0.0347	ENSP00000351777,ENSP00000375892,ENSP00000451828	AKT1,AKT2,VCP
GO:0023057	negative regulation of signaling	10	1258	0.0348	ENSP00000216797,ENSP00000258149,ENSP00000265354,ENSP00000278616,ENSP00000318687,ENSP00000344479,ENSP00000364802,ENSP00000365576,ENSP00000451828,ENSP00000479618	AKT1,ATM,HSPA1A,HSPH1,MDM2,MYC,NFKBIA,NR4A2,SRF,UBQLN1
GO:0030030	cell projection organization	9	1067	0.0351	ENSP00000216181,ENSP00000265070,ENSP00000265354,ENSP00000335153,ENSP00000339001,ENSP00000341289,ENSP00000344479,ENSP00000360266,ENSP00000451828	AKT1,GOLPH3,HSP90AA1,JUN,MYH9,NR4A2,SRF,TUBB,TUBB4B
GO:0030217	T cell differentiation	3	131	0.0358	ENSP00000265354,ENSP00000313420,ENSP00000349313	NHEJ1,PRKDC,SRF
GO:0033077	T cell differentiation in thymus	2	44	0.0358	ENSP00000265354,ENSP00000313420	PRKDC,SRF
GO:0090329	regulation of DNA-dependent DNA replication	2	44	0.0358	ENSP00000265433,ENSP00000325863	MRE11A,NBN
GO:0045637	regulation of myeloid cell differentiation	4	249	0.0361	ENSP00000216797,ENSP00000360266,ENSP00000364802,ENSP00000479618	HSPA1A,JUN,MYC,NFKBIA
GO:0016236	macroautophagy	3	132	0.0364	ENSP00000351777,ENSP00000365576,ENSP00000418529	NSFL1C,UBQLN1,VCP
GO:0051091	positive regulation of DNA-binding transcription factor activity	4	250	0.0365	ENSP00000265354,ENSP00000356520,ENSP00000364802,ENSP00000451828	AKT1,DHX9,HSPA1A,SRF
GO:0010501	RNA secondary structure unwinding	2	45	0.0369	ENSP00000293831,ENSP00000356520	DHX9,EIF4A1
GO:0050999	regulation of nitric-oxide synthase activity	2	45	0.0369	ENSP00000335153,ENSP00000451828	AKT1,HSP90AA1
GO:0090199	regulation of release of cytochrome c from mitochondria	2	45	0.0369	ENSP00000269305,ENSP00000451828	AKT1,TP53
GO:0007548	sex differentiation	4	252	0.0372	ENSP00000001008,ENSP00000266126,ENSP00000278616,ENSP00000322706	ATM,EIF2B2,FKBP4,HMGCS1
GO:0031113	regulation of microtubule polymerization	2	46	0.0382	ENSP00000001008,ENSP00000364802	FKBP4,HSPA1A
GO:0043330	response to exogenous dsRNA	2	46	0.0382	ENSP00000216797,ENSP00000356520	DHX9,NFKBIA
GO:0071705	nitrogen compound transport	12	1690	0.0384	ENSP00000216181,ENSP00000216797,ENSP00000265070,ENSP00000302961,ENSP00000335153,ENSP00000341826,ENSP00000346067,ENSP00000351777,ENSP00000356520,ENSP00000375892,ENSP00000432083,ENSP00000451828	AKT1,AKT2,DHX9,GOLPH3,HNRNPA1,HSP90AA1,HSPA4,HSPA8,MYH9,NFKBIA,RPSA,VCP
GO:0009966	regulation of signal transduction	18	3033	0.0389	ENSP00000216797,ENSP00000258149,ENSP00000265070,ENSP00000269305,ENSP00000278616,ENSP00000318687,ENSP00000335153,ENSP00000344479,ENSP00000351777,ENSP00000355759,ENSP00000360266,ENSP00000364802,ENSP00000365576,ENSP00000371267,ENSP00000375942,ENSP00000379287,ENSP00000451828,ENSP00000479618	AKT1,ATM,GOLPH3,HSP90AA1,HSPA1A,HSPH1,JUN,MDM2,MYC,NFKBIA,NR4A2,PARP1,TBP,TP53,UBQLN1,VCP,YWHAQ,YWHAZ
GO:0010634	positive regulation of epithelial cell migration	3	136	0.0389	ENSP00000329357,ENSP00000360266,ENSP00000451828	AKT1,JUN,SP1
GO:0010977	negative regulation of neuron projection development	3	136	0.0389	ENSP00000001008,ENSP00000258149,ENSP00000446007	FKBP4,MDM2,VIM
GO:0045595	regulation of cell differentiation	12	1695	0.0391	ENSP00000001008,ENSP00000216797,ENSP00000258149,ENSP00000265354,ENSP00000283179,ENSP00000355759,ENSP00000360266,ENSP00000364802,ENSP00000375978,ENSP00000446007,ENSP00000451828,ENSP00000479618	AKT1,FKBP4,HNRNPU,HSPA1A,JUN,MDM2,MYC,NFKBIA,PARP1,SRF,VIM,XRCC5
GO:0051094	positive regulation of developmental process	10	1286	0.0391	ENSP00000265354,ENSP00000283179,ENSP00000313420,ENSP00000329357,ENSP00000355759,ENSP00000360266,ENSP00000364802,ENSP00000375978,ENSP00000451828,ENSP00000479618	AKT1,HNRNPU,HSPA1A,JUN,MYC,PARP1,PRKDC,SP1,SRF,XRCC5
GO:0007623	circadian rhythm	3	137	0.0393	ENSP00000269305,ENSP00000283179,ENSP00000360266	HNRNPU,JUN,TP53
GO:0035722	interleukin-12-mediated signaling pathway	2	47	0.0393	ENSP00000261366,ENSP00000400433	HNRNPF,LMNB1
GO:0043161	proteasome-mediated ubiquitin-dependent protein catabolic process	4	257	0.0393	ENSP00000258149,ENSP00000351777,ENSP00000365576,ENSP00000418529	MDM2,NSFL1C,UBQLN1,VCP
GO:2001169	regulation of ATP biosynthetic process	2	47	0.0393	ENSP00000351777,ENSP00000355759	PARP1,VCP
GO:0009967	positive regulation of signal transduction	11	1493	0.0396	ENSP00000265070,ENSP00000269305,ENSP00000278616,ENSP00000335153,ENSP00000351777,ENSP00000355759,ENSP00000360266,ENSP00000364802,ENSP00000371267,ENSP00000379287,ENSP00000451828	AKT1,ATM,GOLPH3,HSP90AA1,HSPA1A,JUN,PARP1,TP53,VCP,YWHAQ,YWHAZ
GO:1901564	organonitrogen compound metabolic process	27	5281	0.0402	ENSP00000001008,ENSP00000216181,ENSP00000216797,ENSP00000253024,ENSP00000258149,ENSP00000265070,ENSP00000266126,ENSP00000269305,ENSP00000278616,ENSP00000293831,ENSP00000313420,ENSP00000335153,ENSP00000344479,ENSP00000346067,ENSP00000351777,ENSP00000355759,ENSP00000359531,ENSP00000364802,ENSP00000365576,ENSP00000369129,ENSP00000369424,ENSP00000375892,ENSP00000404121,ENSP00000418529,ENSP00000432083…	AKT1,AKT2,ATM,DSP,EIF2B2,EIF4A1,FKBP4,GOLPH3,GTF2B,HSP90AA1,HSPA1A,HSPA8,ILF3,MDM2,MYC,MYH9,NFKBIA,NR4A2,NSFL1C,PARP1,PRKDC,RBBP7,RPSA,TP53,TRIM28,UBQLN1,VCP
GO:0001558	regulation of cell growth	5	402	0.0404	ENSP00000265354,ENSP00000269305,ENSP00000364802,ENSP00000369424,ENSP00000451828	AKT1,HSPA1A,RBBP7,SRF,TP53
GO:0009409	response to cold	2	48	0.0404	ENSP00000216797,ENSP00000335153	HSP90AA1,NFKBIA
GO:0072657	protein localization to membrane	5	405	0.0413	ENSP00000265070,ENSP00000302961,ENSP00000335153,ENSP00000346067,ENSP00000375892	AKT2,GOLPH3,HSP90AA1,HSPA4,RPSA
GO:0001541	ovarian follicle development	2	49	0.0417	ENSP00000266126,ENSP00000278616	ATM,EIF2B2
GO:0006913	nucleocytoplasmic transport	4	263	0.0417	ENSP00000216797,ENSP00000341826,ENSP00000346067,ENSP00000451828	AKT1,HNRNPA1,NFKBIA,RPSA
GO:0036297	interstrand cross-link repair	2	49	0.0417	ENSP00000363017,ENSP00000367527	DCLRE1C,RPA2
GO:0055013	cardiac muscle cell development	2	49	0.0417	ENSP00000265354,ENSP00000283179	HNRNPU,SRF
GO:0006413	translational initiation	3	142	0.0421	ENSP00000266126,ENSP00000293831,ENSP00000346067	EIF2B2,EIF4A1,RPSA
GO:0022613	ribonucleoprotein complex biogenesis	5	409	0.0424	ENSP00000335153,ENSP00000346067,ENSP00000348107,ENSP00000356520,ENSP00000359128	C1D,DHX9,HSP90AA1,NPM3,RPSA
GO:0006468	protein phosphorylation	8	923	0.0428	ENSP00000253024,ENSP00000278616,ENSP00000313420,ENSP00000335153,ENSP00000375892,ENSP00000404121,ENSP00000451828,ENSP00000479618	AKT1,AKT2,ATM,HSP90AA1,ILF3,MYC,PRKDC,TRIM28
GO:0010823	negative regulation of mitochondrion organization	2	50	0.0428	ENSP00000364802,ENSP00000451828	AKT1,HSPA1A
GO:0022008	neurogenesis	11	1519	0.0434	ENSP00000001008,ENSP00000258149,ENSP00000265354,ENSP00000266126,ENSP00000335153,ENSP00000344479,ENSP00000360266,ENSP00000375892,ENSP00000375978,ENSP00000446007,ENSP00000451828	AKT1,AKT2,EIF2B2,FKBP4,HSP90AA1,JUN,MDM2,NR4A2,SRF,VIM,XRCC5
GO:0045931	positive regulation of mitotic cell cycle	3	144	0.0434	ENSP00000258149,ENSP00000283179,ENSP00000418529	HNRNPU,MDM2,NSFL1C
GO:0009117	nucleotide metabolic process	6	576	0.0445	ENSP00000323511,ENSP00000351777,ENSP00000355759,ENSP00000364802,ENSP00000368100,ENSP00000432083	HSPA1A,HSPA8,PARP1,PNKP,RAD50,VCP
GO:0010646	regulation of cell communication	19	3327	0.0445	ENSP00000216797,ENSP00000258149,ENSP00000265070,ENSP00000265354,ENSP00000269305,ENSP00000278616,ENSP00000318687,ENSP00000335153,ENSP00000344479,ENSP00000351777,ENSP00000355759,ENSP00000360266,ENSP00000364802,ENSP00000365576,ENSP00000371267,ENSP00000375942,ENSP00000379287,ENSP00000451828,ENSP00000479618	AKT1,ATM,GOLPH3,HSP90AA1,HSPA1A,HSPH1,JUN,MDM2,MYC,NFKBIA,NR4A2,PARP1,SRF,TBP,TP53,UBQLN1,VCP,YWHAQ,YWHAZ
GO:0071222	cellular response to lipopolysaccharide	3	146	0.0446	ENSP00000216797,ENSP00000312988,ENSP00000451828	AKT1,NFKBIA,NFKBIB
GO:0035556	intracellular signal transduction	11	1528	0.0448	ENSP00000216797,ENSP00000253024,ENSP00000258149,ENSP00000265433,ENSP00000269305,ENSP00000278616,ENSP00000313420,ENSP00000360266,ENSP00000375892,ENSP00000451828,ENSP00000479618	AKT1,AKT2,ATM,JUN,MDM2,MYC,NBN,NFKBIA,PRKDC,TP53,TRIM28
GO:0000045	autophagosome assembly	2	52	0.0452	ENSP00000365576,ENSP00000418529	NSFL1C,UBQLN1
GO:0043392	negative regulation of DNA binding	2	52	0.0452	ENSP00000216797,ENSP00000360266	JUN,NFKBIA
GO:0045071	negative regulation of viral genome replication	2	52	0.0452	ENSP00000253024,ENSP00000404121	ILF3,TRIM28
GO:0060760	positive regulation of response to cytokine stimulus	2	52	0.0452	ENSP00000356520,ENSP00000364802	DHX9,HSPA1A
GO:0001933	negative regulation of protein phosphorylation	5	422	0.0466	ENSP00000313420,ENSP00000318687,ENSP00000360266,ENSP00000451828,ENSP00000479618	AKT1,HSPH1,JUN,MYC,PRKDC
GO:0050793	regulation of developmental process	15	2416	0.0473	ENSP00000001008,ENSP00000216181,ENSP00000216797,ENSP00000258149,ENSP00000265354,ENSP00000283179,ENSP00000313420,ENSP00000329357,ENSP00000355759,ENSP00000360266,ENSP00000364802,ENSP00000375978,ENSP00000446007,ENSP00000451828,ENSP00000479618	AKT1,FKBP4,HNRNPU,HSPA1A,JUN,MDM2,MYC,MYH9,NFKBIA,PARP1,PRKDC,SP1,SRF,VIM,XRCC5
GO:0070647	protein modification by small protein conjugation or removal	8	945	0.0473	ENSP00000216797,ENSP00000253024,ENSP00000258149,ENSP00000269305,ENSP00000313420,ENSP00000351777,ENSP00000451828,ENSP00000479618	AKT1,MDM2,MYC,NFKBIA,PRKDC,TP53,TRIM28,VCP
GO:0002683	negative regulation of immune system process	5	425	0.0478	ENSP00000216797,ENSP00000278616,ENSP00000313420,ENSP00000365576,ENSP00000479618	ATM,MYC,NFKBIA,PRKDC,UBQLN1
GO:0045840	positive regulation of mitotic nuclear division	2	54	0.0478	ENSP00000283179,ENSP00000418529	HNRNPU,NSFL1C
GO:0071398	cellular response to fatty acid	2	54	0.0478	ENSP00000375978,ENSP00000451828	AKT1,XRCC5
GO:0090181	regulation of cholesterol metabolic process	2	54	0.0478	ENSP00000322706,ENSP00000329357	HMGCS1,SP1
GO:0023051	regulation of signaling	19	3360	0.0479	ENSP00000216797,ENSP00000258149,ENSP00000265070,ENSP00000265354,ENSP00000269305,ENSP00000278616,ENSP00000318687,ENSP00000335153,ENSP00000344479,ENSP00000351777,ENSP00000355759,ENSP00000360266,ENSP00000364802,ENSP00000365576,ENSP00000371267,ENSP00000375942,ENSP00000379287,ENSP00000451828,ENSP00000479618	AKT1,ATM,GOLPH3,HSP90AA1,HSPA1A,HSPH1,JUN,MDM2,MYC,NFKBIA,NR4A2,PARP1,SRF,TBP,TP53,UBQLN1,VCP,YWHAQ,YWHAZ
GO:0007010	cytoskeleton organization	8	953	0.0490	ENSP00000216181,ENSP00000265354,ENSP00000318697,ENSP00000339001,ENSP00000341289,ENSP00000369129,ENSP00000418529,ENSP00000446007	DSP,MYH9,NSFL1C,SRF,TUBB,TUBB4B,TUBB6,VIM
GO:0043536	positive regulation of blood vessel endothelial cell migration	2	55	0.0490	ENSP00000329357,ENSP00000451828	AKT1,SP1
GO:0031497	chromatin assembly	3	154	0.0498	ENSP00000269305,ENSP00000369424,ENSP00000434024	H2AFX,RBBP7,TP53
GO:0048738	cardiac muscle tissue development	3	154	0.0498	ENSP00000265354,ENSP00000283179,ENSP00000369129	DSP,HNRNPU,SRF

## Sheet: all_mol_function_GO
#term ID	term description	observed gene count	background gene count	false discovery rate	matching proteins in your network (IDs)	matching proteins in your network (labels)
GO:0097159	organic cyclic compound binding	53	5382	5.38e-16	ENSP00000001008,ENSP00000216181,ENSP00000253024,ENSP00000254108,ENSP00000258149,ENSP00000265354,ENSP00000265433,ENSP00000266126,ENSP00000269305,ENSP00000278616,ENSP00000283179,ENSP00000293831,ENSP00000298139,ENSP00000302961,ENSP00000313420,ENSP00000318687,ENSP00000318697,ENSP00000323511,ENSP00000325863,ENSP00000329357,ENSP00000335153,ENSP00000339001,ENSP00000341289,ENSP00000341826,ENSP00000344479…	AKT1,AKT2,ATM,C1D,DCLRE1C,DHX9,EIF2B2,EIF4A1,FKBP4,FUS,GTF2B,H2AFX,HNRNPA1,HNRNPC,HNRNPF,HNRNPU,HSP90AA1,HSPA1A,HSPA4,HSPA8,HSPH1,ILF2,ILF3,JUN,MDM2,MRE11A,MYC,MYH9,NBN,NHEJ1,NR4A2,PARP1,PNKP,POLL,POLR2A,POU2F1,PRKDC,RAD50,RBBP7,RPA2,SP1,SRF,TBP,TP53,TRIM28,TUBB,TUBB4B,TUBB6,VCP,VIM,WRN,XRCC5,XRCC6
GO:1901363	heterocyclic compound binding	53	5305	5.38e-16	ENSP00000001008,ENSP00000216181,ENSP00000253024,ENSP00000254108,ENSP00000258149,ENSP00000265354,ENSP00000265433,ENSP00000266126,ENSP00000269305,ENSP00000278616,ENSP00000283179,ENSP00000293831,ENSP00000298139,ENSP00000302961,ENSP00000313420,ENSP00000318687,ENSP00000318697,ENSP00000323511,ENSP00000325863,ENSP00000329357,ENSP00000335153,ENSP00000339001,ENSP00000341289,ENSP00000341826,ENSP00000344479…	AKT1,AKT2,ATM,C1D,DCLRE1C,DHX9,EIF2B2,EIF4A1,FKBP4,FUS,GTF2B,H2AFX,HNRNPA1,HNRNPC,HNRNPF,HNRNPU,HSP90AA1,HSPA1A,HSPA4,HSPA8,HSPH1,ILF2,ILF3,JUN,MDM2,MRE11A,MYC,MYH9,NBN,NHEJ1,NR4A2,PARP1,PNKP,POLL,POLR2A,POU2F1,PRKDC,RAD50,RBBP7,RPA2,SP1,SRF,TBP,TP53,TRIM28,TUBB,TUBB4B,TUBB6,VCP,VIM,WRN,XRCC5,XRCC6
GO:0003676	nucleic acid binding	41	3332	1.11e-13	ENSP00000253024,ENSP00000254108,ENSP00000258149,ENSP00000265354,ENSP00000265433,ENSP00000266126,ENSP00000269305,ENSP00000278616,ENSP00000283179,ENSP00000293831,ENSP00000298139,ENSP00000313420,ENSP00000323511,ENSP00000325863,ENSP00000329357,ENSP00000341289,ENSP00000341826,ENSP00000344479,ENSP00000348107,ENSP00000349313,ENSP00000352257,ENSP00000355011,ENSP00000355759,ENSP00000356520,ENSP00000356840…	ATM,C1D,DCLRE1C,DHX9,EIF2B2,EIF4A1,FUS,GTF2B,H2AFX,HNRNPA1,HNRNPC,HNRNPF,HNRNPU,ILF2,ILF3,JUN,MDM2,MRE11A,MYC,NBN,NHEJ1,NR4A2,PARP1,PNKP,POLL,POLR2A,POU2F1,PRKDC,RAD50,RBBP7,RPA2,SP1,SRF,TBP,TP53,TRIM28,TUBB4B,VIM,WRN,XRCC5,XRCC6
GO:0008134	transcription factor binding	19	610	1.74e-11	ENSP00000001008,ENSP00000216797,ENSP00000254108,ENSP00000265354,ENSP00000265433,ENSP00000269305,ENSP00000283179,ENSP00000313420,ENSP00000329357,ENSP00000344479,ENSP00000348107,ENSP00000355759,ENSP00000356520,ENSP00000359531,ENSP00000360266,ENSP00000375942,ENSP00000379287,ENSP00000400433,ENSP00000479618	C1D,DHX9,FKBP4,FUS,GTF2B,HNRNPF,HNRNPU,JUN,MYC,NBN,NFKBIA,NR4A2,PARP1,PRKDC,SP1,SRF,TBP,TP53,YWHAZ
GO:0003677	DNA binding	33	2457	2.87e-11	ENSP00000253024,ENSP00000254108,ENSP00000265354,ENSP00000265433,ENSP00000269305,ENSP00000278616,ENSP00000283179,ENSP00000298139,ENSP00000313420,ENSP00000323511,ENSP00000325863,ENSP00000329357,ENSP00000341826,ENSP00000344479,ENSP00000348107,ENSP00000349313,ENSP00000352257,ENSP00000355011,ENSP00000355759,ENSP00000356520,ENSP00000356840,ENSP00000359181,ENSP00000359531,ENSP00000360266,ENSP00000363017…	ATM,C1D,DCLRE1C,DHX9,FUS,GTF2B,H2AFX,HNRNPA1,HNRNPU,ILF2,ILF3,JUN,MRE11A,MYC,NBN,NHEJ1,NR4A2,PARP1,PNKP,POLL,POLR2A,POU2F1,PRKDC,RAD50,RPA2,SP1,SRF,TBP,TP53,TRIM28,WRN,XRCC5,XRCC6
GO:0003684	damaged DNA binding	9	64	1.91e-10	ENSP00000265433,ENSP00000269305,ENSP00000298139,ENSP00000323511,ENSP00000352257,ENSP00000363017,ENSP00000367527,ENSP00000375978,ENSP00000434024	DCLRE1C,H2AFX,NBN,PNKP,RPA2,TP53,WRN,XRCC5,XRCC6
GO:0031625	ubiquitin protein ligase binding	14	311	2.17e-10	ENSP00000216797,ENSP00000253024,ENSP00000258149,ENSP00000269305,ENSP00000335153,ENSP00000339001,ENSP00000351777,ENSP00000360266,ENSP00000363017,ENSP00000364802,ENSP00000375978,ENSP00000379287,ENSP00000432083,ENSP00000480158	HSP90AA1,HSPA1A,HSPA8,JUN,MDM2,NFKBIA,POLR2A,RPA2,TP53,TRIM28,TUBB,VCP,XRCC5,YWHAZ
GO:0005515	protein binding	50	6605	4.57e-10	ENSP00000001008,ENSP00000216181,ENSP00000216797,ENSP00000253024,ENSP00000254108,ENSP00000258149,ENSP00000261366,ENSP00000265070,ENSP00000265354,ENSP00000265433,ENSP00000269305,ENSP00000278616,ENSP00000283179,ENSP00000298139,ENSP00000313420,ENSP00000318687,ENSP00000322706,ENSP00000325863,ENSP00000329357,ENSP00000335153,ENSP00000339001,ENSP00000341289,ENSP00000341826,ENSP00000344479,ENSP00000348107…	AKT1,ATM,C1D,DHX9,DSP,FKBP4,FUS,GOLPH3,GTF2B,H2AFX,HMGCS1,HNRNPA1,HNRNPC,HNRNPF,HNRNPU,HSP90AA1,HSPA1A,HSPA8,HSPH1,JUN,LMNB1,MDM2,MRE11A,MYC,MYH9,NBN,NFKBIA,NR4A2,NSFL1C,PARP1,POLR2A,PRKDC,RAD50,RPA2,SP1,SRF,TBP,TP53,TRIM28,TUBB,TUBB4B,UBQLN1,VCP,VIM,WRN,XRCC4,XRCC5,XRCC6,YWHAQ,YWHAZ
GO:0019899	enzyme binding	29	2197	1.29e-09	ENSP00000216797,ENSP00000253024,ENSP00000258149,ENSP00000261366,ENSP00000265070,ENSP00000265354,ENSP00000269305,ENSP00000283179,ENSP00000313420,ENSP00000329357,ENSP00000335153,ENSP00000339001,ENSP00000351777,ENSP00000355759,ENSP00000356520,ENSP00000359531,ENSP00000360266,ENSP00000363017,ENSP00000364802,ENSP00000365576,ENSP00000369129,ENSP00000375942,ENSP00000375978,ENSP00000379287,ENSP00000418529…	AKT1,DHX9,DSP,GOLPH3,GTF2B,H2AFX,HNRNPU,HSP90AA1,HSPA1A,HSPA8,JUN,LMNB1,MDM2,NFKBIA,NSFL1C,PARP1,POLR2A,PRKDC,RPA2,SP1,SRF,TBP,TP53,TRIM28,TUBB,UBQLN1,VCP,XRCC5,YWHAZ
GO:0005488	binding	64	11878	1.58e-09	ENSP00000001008,ENSP00000216181,ENSP00000216797,ENSP00000253024,ENSP00000254108,ENSP00000258149,ENSP00000261366,ENSP00000265070,ENSP00000265354,ENSP00000265433,ENSP00000266126,ENSP00000269305,ENSP00000278616,ENSP00000283179,ENSP00000293831,ENSP00000298139,ENSP00000302961,ENSP00000313420,ENSP00000318687,ENSP00000318697,ENSP00000322706,ENSP00000323511,ENSP00000325863,ENSP00000329357,ENSP00000335153…	AKT1,AKT2,ATM,C1D,DCLRE1C,DHX9,DSP,EIF2B2,EIF4A1,FKBP4,FUS,GOLPH3,GTF2B,H2AFX,HMGCS1,HNRNPA1,HNRNPC,HNRNPF,HNRNPU,HSP90AA1,HSPA1A,HSPA4,HSPA8,HSPH1,ILF2,ILF3,JUN,LMNB1,MDM2,MRE11A,MYC,MYH9,NBN,NFKBIA,NHEJ1,NR4A2,NSFL1C,PARP1,PNKP,POLL,POLR2A,POU2F1,PRKDC,RAD50,RBBP7,RPA2,RPSA,SP1,SRF,TBP,TP53,TRIM28,TUBB,TUBB4B,TUBB6,UBQLN1,VCP,VIM,WRN,XRCC4,XRCC5,XRCC6,YWHAQ,YWHAZ
GO:0035639	purine ribonucleoside triphosphate binding	26	1794	2.39e-09	ENSP00000001008,ENSP00000216181,ENSP00000266126,ENSP00000269305,ENSP00000278616,ENSP00000283179,ENSP00000293831,ENSP00000298139,ENSP00000302961,ENSP00000313420,ENSP00000318687,ENSP00000318697,ENSP00000323511,ENSP00000335153,ENSP00000339001,ENSP00000341289,ENSP00000351777,ENSP00000352257,ENSP00000355011,ENSP00000356520,ENSP00000364802,ENSP00000368100,ENSP00000375892,ENSP00000375978,ENSP00000432083…	AKT1,AKT2,ATM,DHX9,EIF2B2,EIF4A1,FKBP4,HNRNPU,HSP90AA1,HSPA1A,HSPA4,HSPA8,HSPH1,ILF2,MYH9,PNKP,PRKDC,RAD50,TP53,TUBB,TUBB4B,TUBB6,VCP,WRN,XRCC5,XRCC6
GO:0032555	purine ribonucleotide binding	26	1853	4.46e-09	ENSP00000001008,ENSP00000216181,ENSP00000266126,ENSP00000269305,ENSP00000278616,ENSP00000283179,ENSP00000293831,ENSP00000298139,ENSP00000302961,ENSP00000313420,ENSP00000318687,ENSP00000318697,ENSP00000323511,ENSP00000335153,ENSP00000339001,ENSP00000341289,ENSP00000351777,ENSP00000352257,ENSP00000355011,ENSP00000356520,ENSP00000364802,ENSP00000368100,ENSP00000375892,ENSP00000375978,ENSP00000432083…	AKT1,AKT2,ATM,DHX9,EIF2B2,EIF4A1,FKBP4,HNRNPU,HSP90AA1,HSPA1A,HSPA4,HSPA8,HSPH1,ILF2,MYH9,PNKP,PRKDC,RAD50,TP53,TUBB,TUBB4B,TUBB6,VCP,WRN,XRCC5,XRCC6
GO:0003690	double-stranded DNA binding	18	828	6.84e-09	ENSP00000265354,ENSP00000269305,ENSP00000283179,ENSP00000313420,ENSP00000323511,ENSP00000325863,ENSP00000329357,ENSP00000344479,ENSP00000352257,ENSP00000355759,ENSP00000356520,ENSP00000356840,ENSP00000359531,ENSP00000360266,ENSP00000368100,ENSP00000375942,ENSP00000375978,ENSP00000479618	DHX9,GTF2B,HNRNPU,JUN,MRE11A,MYC,NR4A2,PARP1,PNKP,POU2F1,PRKDC,RAD50,SP1,SRF,TBP,TP53,XRCC5,XRCC6
GO:0005524	ATP binding	23	1462	6.84e-09	ENSP00000001008,ENSP00000216181,ENSP00000266126,ENSP00000269305,ENSP00000278616,ENSP00000283179,ENSP00000293831,ENSP00000298139,ENSP00000302961,ENSP00000313420,ENSP00000318687,ENSP00000323511,ENSP00000335153,ENSP00000351777,ENSP00000352257,ENSP00000355011,ENSP00000356520,ENSP00000364802,ENSP00000368100,ENSP00000375892,ENSP00000375978,ENSP00000432083,ENSP00000451828	AKT1,AKT2,ATM,DHX9,EIF2B2,EIF4A1,FKBP4,HNRNPU,HSP90AA1,HSPA1A,HSPA4,HSPA8,HSPH1,ILF2,MYH9,PNKP,PRKDC,RAD50,TP53,VCP,WRN,XRCC5,XRCC6
GO:0000166	nucleotide binding	27	2097	8.33e-09	ENSP00000001008,ENSP00000216181,ENSP00000266126,ENSP00000269305,ENSP00000278616,ENSP00000283179,ENSP00000293831,ENSP00000298139,ENSP00000302961,ENSP00000313420,ENSP00000318687,ENSP00000318697,ENSP00000323511,ENSP00000335153,ENSP00000339001,ENSP00000341289,ENSP00000351777,ENSP00000352257,ENSP00000355011,ENSP00000355759,ENSP00000356520,ENSP00000364802,ENSP00000368100,ENSP00000375892,ENSP00000375978…	AKT1,AKT2,ATM,DHX9,EIF2B2,EIF4A1,FKBP4,HNRNPU,HSP90AA1,HSPA1A,HSPA4,HSPA8,HSPH1,ILF2,MYH9,PARP1,PNKP,PRKDC,RAD50,TP53,TUBB,TUBB4B,TUBB6,VCP,WRN,XRCC5,XRCC6
GO:0008144	drug binding	24	1710	1.78e-08	ENSP00000001008,ENSP00000216181,ENSP00000266126,ENSP00000269305,ENSP00000278616,ENSP00000283179,ENSP00000293831,ENSP00000298139,ENSP00000302961,ENSP00000313420,ENSP00000318687,ENSP00000322706,ENSP00000323511,ENSP00000335153,ENSP00000351777,ENSP00000352257,ENSP00000355011,ENSP00000356520,ENSP00000364802,ENSP00000368100,ENSP00000375892,ENSP00000375978,ENSP00000432083,ENSP00000451828	AKT1,AKT2,ATM,DHX9,EIF2B2,EIF4A1,FKBP4,HMGCS1,HNRNPU,HSP90AA1,HSPA1A,HSPA4,HSPA8,HSPH1,ILF2,MYH9,PNKP,PRKDC,RAD50,TP53,VCP,WRN,XRCC5,XRCC6
GO:0043565	sequence-specific DNA binding	19	1047	2.66e-08	ENSP00000253024,ENSP00000265354,ENSP00000269305,ENSP00000283179,ENSP00000298139,ENSP00000329357,ENSP00000341826,ENSP00000344479,ENSP00000352257,ENSP00000355759,ENSP00000356520,ENSP00000356840,ENSP00000359531,ENSP00000360266,ENSP00000363017,ENSP00000368100,ENSP00000375942,ENSP00000375978,ENSP00000479618	DHX9,GTF2B,HNRNPA1,HNRNPU,JUN,MYC,NR4A2,PARP1,POU2F1,RAD50,RPA2,SP1,SRF,TBP,TP53,TRIM28,WRN,XRCC5,XRCC6
GO:0042802	identical protein binding	24	1754	2.70e-08	ENSP00000216181,ENSP00000216797,ENSP00000254108,ENSP00000258149,ENSP00000265354,ENSP00000269305,ENSP00000283179,ENSP00000298139,ENSP00000322706,ENSP00000325863,ENSP00000329357,ENSP00000335153,ENSP00000341826,ENSP00000344479,ENSP00000351777,ENSP00000355759,ENSP00000360266,ENSP00000365576,ENSP00000371267,ENSP00000379287,ENSP00000421491,ENSP00000446007,ENSP00000451291,ENSP00000451828	AKT1,FUS,HMGCS1,HNRNPA1,HNRNPC,HNRNPU,HSP90AA1,JUN,MDM2,MRE11A,MYH9,NFKBIA,NR4A2,PARP1,SP1,SRF,TP53,UBQLN1,VCP,VIM,WRN,XRCC4,YWHAQ,YWHAZ
GO:0019904	protein domain specific binding	16	706	2.89e-08	ENSP00000216181,ENSP00000253024,ENSP00000258149,ENSP00000269305,ENSP00000313420,ENSP00000329357,ENSP00000335153,ENSP00000339001,ENSP00000341826,ENSP00000351777,ENSP00000360266,ENSP00000364802,ENSP00000371267,ENSP00000379287,ENSP00000432083,ENSP00000446007	HNRNPA1,HSP90AA1,HSPA1A,HSPA8,JUN,MDM2,MYH9,PRKDC,SP1,TP53,TRIM28,TUBB,VCP,VIM,YWHAQ,YWHAZ
GO:0036094	small molecule binding	28	2460	3.85e-08	ENSP00000001008,ENSP00000216181,ENSP00000266126,ENSP00000269305,ENSP00000278616,ENSP00000283179,ENSP00000293831,ENSP00000298139,ENSP00000302961,ENSP00000313420,ENSP00000318687,ENSP00000318697,ENSP00000322706,ENSP00000323511,ENSP00000335153,ENSP00000339001,ENSP00000341289,ENSP00000351777,ENSP00000352257,ENSP00000355011,ENSP00000355759,ENSP00000356520,ENSP00000364802,ENSP00000368100,ENSP00000375892…	AKT1,AKT2,ATM,DHX9,EIF2B2,EIF4A1,FKBP4,HMGCS1,HNRNPU,HSP90AA1,HSPA1A,HSPA4,HSPA8,HSPH1,ILF2,MYH9,PARP1,PNKP,PRKDC,RAD50,TP53,TUBB,TUBB4B,TUBB6,VCP,WRN,XRCC5,XRCC6
GO:0003723	RNA binding	17	850	4.81e-08	ENSP00000258149,ENSP00000265354,ENSP00000266126,ENSP00000269305,ENSP00000283179,ENSP00000293831,ENSP00000341289,ENSP00000341826,ENSP00000348107,ENSP00000355011,ENSP00000356520,ENSP00000369424,ENSP00000375978,ENSP00000400433,ENSP00000404121,ENSP00000446007,ENSP00000451291	C1D,DHX9,EIF2B2,EIF4A1,HNRNPA1,HNRNPC,HNRNPF,HNRNPU,ILF2,ILF3,MDM2,RBBP7,SRF,TP53,TUBB4B,VIM,XRCC5
GO:0042162	telomeric DNA binding	6	36	8.05e-08	ENSP00000298139,ENSP00000341826,ENSP00000352257,ENSP00000363017,ENSP00000368100,ENSP00000375978	HNRNPA1,RAD50,RPA2,WRN,XRCC5,XRCC6
GO:0047485	protein N-terminus binding	8	109	8.05e-08	ENSP00000258149,ENSP00000265433,ENSP00000269305,ENSP00000278616,ENSP00000355759,ENSP00000363017,ENSP00000364802,ENSP00000371267	ATM,HSPA1A,MDM2,NBN,PARP1,RPA2,TP53,YWHAQ
GO:0003725	double-stranded RNA binding	7	70	9.79e-08	ENSP00000283179,ENSP00000293831,ENSP00000341289,ENSP00000355011,ENSP00000356520,ENSP00000404121,ENSP00000446007	DHX9,EIF4A1,HNRNPU,ILF2,ILF3,TUBB4B,VIM
GO:1990841	promoter-specific chromatin binding	6	43	1.91e-07	ENSP00000253024,ENSP00000269305,ENSP00000283179,ENSP00000356520,ENSP00000359531,ENSP00000480158	DHX9,GTF2B,HNRNPU,POLR2A,TP53,TRIM28
GO:0140297	DNA-binding transcription factor binding	11	327	2.15e-07	ENSP00000001008,ENSP00000216797,ENSP00000254108,ENSP00000329357,ENSP00000344479,ENSP00000348107,ENSP00000355759,ENSP00000359531,ENSP00000360266,ENSP00000375942,ENSP00000479618	C1D,FKBP4,FUS,GTF2B,JUN,MYC,NFKBIA,NR4A2,PARP1,SP1,TBP
GO:0043168	anion binding	28	2696	2.25e-07	ENSP00000001008,ENSP00000216181,ENSP00000265070,ENSP00000266126,ENSP00000269305,ENSP00000278616,ENSP00000283179,ENSP00000293831,ENSP00000298139,ENSP00000302961,ENSP00000313420,ENSP00000318687,ENSP00000318697,ENSP00000323511,ENSP00000335153,ENSP00000339001,ENSP00000341289,ENSP00000351777,ENSP00000352257,ENSP00000355011,ENSP00000356520,ENSP00000364802,ENSP00000368100,ENSP00000375892,ENSP00000375978…	AKT1,AKT2,ATM,DHX9,EIF2B2,EIF4A1,FKBP4,GOLPH3,HNRNPU,HSP90AA1,HSPA1A,HSPA4,HSPA8,HSPH1,ILF2,MYH9,NSFL1C,PNKP,PRKDC,RAD50,TP53,TUBB,TUBB4B,TUBB6,VCP,WRN,XRCC5,XRCC6
GO:0061629	RNA polymerase II-specific DNA-binding transcription factor binding	10	257	2.56e-07	ENSP00000001008,ENSP00000216797,ENSP00000254108,ENSP00000329357,ENSP00000344479,ENSP00000348107,ENSP00000355759,ENSP00000359531,ENSP00000360266,ENSP00000375942	C1D,FKBP4,FUS,GTF2B,JUN,NFKBIA,NR4A2,PARP1,SP1,TBP
GO:0016887	ATPase activity	11	392	1.18e-06	ENSP00000216181,ENSP00000293831,ENSP00000298139,ENSP00000335153,ENSP00000351777,ENSP00000352257,ENSP00000356520,ENSP00000364802,ENSP00000368100,ENSP00000375978,ENSP00000432083	DHX9,EIF4A1,HSP90AA1,HSPA1A,HSPA8,MYH9,RAD50,VCP,WRN,XRCC5,XRCC6
GO:0044877	protein-containing complex binding	16	968	1.49e-06	ENSP00000216181,ENSP00000216797,ENSP00000258149,ENSP00000269305,ENSP00000278616,ENSP00000283179,ENSP00000298139,ENSP00000339001,ENSP00000346067,ENSP00000351777,ENSP00000352257,ENSP00000356520,ENSP00000359531,ENSP00000375978,ENSP00000446007,ENSP00000479618	ATM,DHX9,GTF2B,HNRNPU,MDM2,MYC,MYH9,NFKBIA,RPSA,TP53,TUBB,VCP,VIM,WRN,XRCC5,XRCC6
GO:0140097	catalytic activity, acting on DNA	8	173	1.88e-06	ENSP00000298139,ENSP00000325863,ENSP00000352257,ENSP00000355759,ENSP00000356520,ENSP00000359181,ENSP00000367527,ENSP00000375978	DCLRE1C,DHX9,MRE11A,PARP1,POLL,WRN,XRCC5,XRCC6
GO:0001085	RNA polymerase II transcription factor binding	7	121	2.67e-06	ENSP00000265354,ENSP00000269305,ENSP00000283179,ENSP00000329357,ENSP00000356520,ENSP00000360266,ENSP00000375942	DHX9,HNRNPU,JUN,SP1,SRF,TBP,TP53
GO:0017111	nucleoside-triphosphatase activity	14	778	3.52e-06	ENSP00000216181,ENSP00000293831,ENSP00000298139,ENSP00000318697,ENSP00000335153,ENSP00000339001,ENSP00000341289,ENSP00000351777,ENSP00000352257,ENSP00000356520,ENSP00000364802,ENSP00000368100,ENSP00000375978,ENSP00000432083	DHX9,EIF4A1,HSP90AA1,HSPA1A,HSPA8,MYH9,RAD50,TUBB,TUBB4B,TUBB6,VCP,WRN,XRCC5,XRCC6
GO:0001099	basal RNA polymerase II transcription machinery binding	5	39	3.71e-06	ENSP00000269305,ENSP00000283179,ENSP00000356520,ENSP00000359531,ENSP00000375942	DHX9,GTF2B,HNRNPU,TBP,TP53
GO:0140296	general transcription initiation factor binding	5	39	3.71e-06	ENSP00000269305,ENSP00000283179,ENSP00000359531,ENSP00000375942,ENSP00000400433	GTF2B,HNRNPF,HNRNPU,TBP,TP53
GO:0044212	transcription regulatory region DNA binding	14	829	6.34e-06	ENSP00000265354,ENSP00000269305,ENSP00000283179,ENSP00000329357,ENSP00000344479,ENSP00000352257,ENSP00000355759,ENSP00000356520,ENSP00000356840,ENSP00000359531,ENSP00000360266,ENSP00000375942,ENSP00000375978,ENSP00000479618	DHX9,GTF2B,HNRNPU,JUN,MYC,NR4A2,PARP1,POU2F1,SP1,SRF,TBP,TP53,XRCC5,XRCC6
GO:0042623	ATPase activity, coupled	9	320	1.35e-05	ENSP00000216181,ENSP00000293831,ENSP00000298139,ENSP00000335153,ENSP00000352257,ENSP00000356520,ENSP00000364802,ENSP00000375978,ENSP00000432083	DHX9,EIF4A1,HSP90AA1,HSPA1A,HSPA8,MYH9,WRN,XRCC5,XRCC6
GO:0000977	RNA polymerase II regulatory region sequence-specific DNA binding	12	647	1.60e-05	ENSP00000265354,ENSP00000269305,ENSP00000283179,ENSP00000329357,ENSP00000344479,ENSP00000355759,ENSP00000356520,ENSP00000356840,ENSP00000359531,ENSP00000360266,ENSP00000375942,ENSP00000479618	DHX9,GTF2B,HNRNPU,JUN,MYC,NR4A2,PARP1,POU2F1,SP1,SRF,TBP,TP53
GO:0042826	histone deacetylase binding	6	110	2.08e-05	ENSP00000265354,ENSP00000269305,ENSP00000329357,ENSP00000335153,ENSP00000355759,ENSP00000364802	HSP90AA1,HSPA1A,PARP1,SP1,SRF,TP53
GO:0000978	RNA polymerase II proximal promoter sequence-specific DNA binding	10	457	2.86e-05	ENSP00000265354,ENSP00000269305,ENSP00000283179,ENSP00000329357,ENSP00000344479,ENSP00000356520,ENSP00000356840,ENSP00000360266,ENSP00000375942,ENSP00000479618	DHX9,HNRNPU,JUN,MYC,NR4A2,POU2F1,SP1,SRF,TBP,TP53
GO:0004003	ATP-dependent DNA helicase activity	4	29	3.40e-05	ENSP00000298139,ENSP00000352257,ENSP00000356520,ENSP00000375978	DHX9,WRN,XRCC5,XRCC6
GO:0097718	disordered domain specific binding	4	33	5.14e-05	ENSP00000258149,ENSP00000269305,ENSP00000335153,ENSP00000364802	HSP90AA1,HSPA1A,MDM2,TP53
GO:0003727	single-stranded RNA binding	5	80	6.98e-05	ENSP00000283179,ENSP00000341826,ENSP00000356520,ENSP00000400433,ENSP00000451291	DHX9,HNRNPA1,HNRNPC,HNRNPF,HNRNPU
GO:0043167	ion binding	38	6066	7.88e-05	ENSP00000001008,ENSP00000216181,ENSP00000253024,ENSP00000254108,ENSP00000258149,ENSP00000265070,ENSP00000266126,ENSP00000269305,ENSP00000278616,ENSP00000283179,ENSP00000293831,ENSP00000298139,ENSP00000302961,ENSP00000313420,ENSP00000318687,ENSP00000318697,ENSP00000323511,ENSP00000325863,ENSP00000329357,ENSP00000335153,ENSP00000339001,ENSP00000341289,ENSP00000344479,ENSP00000351777,ENSP00000352257…	AKT1,AKT2,ATM,DHX9,EIF2B2,EIF4A1,FKBP4,FUS,GOLPH3,GTF2B,HNRNPU,HSP90AA1,HSPA1A,HSPA4,HSPA8,HSPH1,ILF2,MDM2,MRE11A,MYH9,NR4A2,NSFL1C,PARP1,PNKP,POLL,POLR2A,PRKDC,RAD50,SP1,TP53,TRIM28,TUBB,TUBB4B,TUBB6,VCP,WRN,XRCC5,XRCC6
GO:0035257	nuclear hormone receptor binding	6	149	9.42e-05	ENSP00000001008,ENSP00000254108,ENSP00000344479,ENSP00000348107,ENSP00000355759,ENSP00000359531	C1D,FKBP4,FUS,GTF2B,NR4A2,PARP1
GO:0043047	single-stranded telomeric DNA binding	3	12	0.00010	ENSP00000341826,ENSP00000363017,ENSP00000368100	HNRNPA1,RAD50,RPA2
GO:0008026	ATP-dependent helicase activity	5	90	0.00011	ENSP00000293831,ENSP00000298139,ENSP00000352257,ENSP00000356520,ENSP00000375978	DHX9,EIF4A1,WRN,XRCC5,XRCC6
GO:0001047	core promoter binding	4	45	0.00014	ENSP00000269305,ENSP00000356840,ENSP00000359531,ENSP00000375942	GTF2B,POU2F1,TBP,TP53
GO:0001091	RNA polymerase II general transcription initiation factor binding	3	14	0.00015	ENSP00000269305,ENSP00000283179,ENSP00000375942	HNRNPU,TBP,TP53
GO:0003697	single-stranded DNA binding	5	99	0.00016	ENSP00000283179,ENSP00000341826,ENSP00000356520,ENSP00000363017,ENSP00000368100	DHX9,HNRNPA1,HNRNPU,RAD50,RPA2
GO:0005200	structural constituent of cytoskeleton	5	106	0.00021	ENSP00000318697,ENSP00000339001,ENSP00000341289,ENSP00000369129,ENSP00000446007	DSP,TUBB,TUBB4B,TUBB6,VIM
GO:0016922	nuclear receptor binding	5	111	0.00026	ENSP00000001008,ENSP00000254108,ENSP00000344479,ENSP00000348107,ENSP00000355759	C1D,FKBP4,FUS,NR4A2,PARP1
GO:0003682	chromatin binding	9	501	0.00030	ENSP00000253024,ENSP00000265354,ENSP00000269305,ENSP00000283179,ENSP00000298139,ENSP00000356520,ENSP00000359531,ENSP00000360266,ENSP00000480158	DHX9,GTF2B,HNRNPU,JUN,POLR2A,SRF,TP53,TRIM28,WRN
GO:0097110	scaffold protein binding	4	57	0.00030	ENSP00000258149,ENSP00000335153,ENSP00000369129,ENSP00000446007	DSP,HSP90AA1,MDM2,VIM
GO:0008022	protein C-terminus binding	6	194	0.00032	ENSP00000325863,ENSP00000329357,ENSP00000352257,ENSP00000375978,ENSP00000421491,ENSP00000446007	MRE11A,SP1,VIM,XRCC4,XRCC5,XRCC6
GO:0042288	MHC class I protein binding	3	20	0.00033	ENSP00000339001,ENSP00000341289,ENSP00000351777	TUBB,TUBB4B,VCP
GO:0000993	RNA polymerase II complex binding	3	25	0.00059	ENSP00000283179,ENSP00000356520,ENSP00000359531	DHX9,GTF2B,HNRNPU
GO:0004677	DNA-dependent protein kinase activity	2	4	0.00084	ENSP00000278616,ENSP00000313420	ATM,PRKDC
GO:0000014	single-stranded DNA endodeoxyribonuclease activity	2	5	0.0011	ENSP00000325863,ENSP00000367527	DCLRE1C,MRE11A
GO:0051575	5'-deoxyribose-5-phosphate lyase activity	2	5	0.0011	ENSP00000352257,ENSP00000359181	POLL,XRCC6
GO:0030235	nitric-oxide synthase regulator activity	2	6	0.0014	ENSP00000335153,ENSP00000451828	AKT1,HSP90AA1
GO:0035258	steroid hormone receptor binding	4	90	0.0014	ENSP00000001008,ENSP00000254108,ENSP00000344479,ENSP00000355759	FKBP4,FUS,NR4A2,PARP1
GO:0055131	C3HC4-type RING finger domain binding	2	6	0.0014	ENSP00000364802,ENSP00000432083	HSPA1A,HSPA8
GO:0001046	core promoter sequence-specific DNA binding	3	37	0.0015	ENSP00000269305,ENSP00000356840,ENSP00000359531	GTF2B,POU2F1,TP53
GO:0043140	ATP-dependent 3'-5' DNA helicase activity	2	7	0.0018	ENSP00000298139,ENSP00000356520	DHX9,WRN
GO:0051880	G-quadruplex DNA binding	2	7	0.0018	ENSP00000298139,ENSP00000368100	RAD50,WRN
GO:0030674	protein binding, bridging	5	182	0.0019	ENSP00000001008,ENSP00000216181,ENSP00000368100,ENSP00000369129,ENSP00000432083	DSP,FKBP4,HSPA8,MYH9,RAD50
GO:0046983	protein dimerization activity	13	1301	0.0019	ENSP00000216181,ENSP00000265354,ENSP00000269305,ENSP00000278616,ENSP00000298139,ENSP00000322706,ENSP00000329357,ENSP00000335153,ENSP00000344479,ENSP00000360266,ENSP00000434024,ENSP00000451828,ENSP00000479618	AKT1,ATM,H2AFX,HMGCS1,HSP90AA1,JUN,MYC,MYH9,NR4A2,SP1,SRF,TP53,WRN
GO:0003712	transcription coregulator activity	8	534	0.0021	ENSP00000253024,ENSP00000254108,ENSP00000283179,ENSP00000312988,ENSP00000348107,ENSP00000356520,ENSP00000360266,ENSP00000364802	C1D,DHX9,FUS,HNRNPU,HSPA1A,JUN,NFKBIB,TRIM28
GO:0001228	DNA-binding transcription activator activity, RNA polymerase II-specific	7	408	0.0022	ENSP00000265354,ENSP00000269305,ENSP00000329357,ENSP00000344479,ENSP00000355759,ENSP00000360266,ENSP00000479618	JUN,MYC,NR4A2,PARP1,SP1,SRF,TP53
GO:0005102	signaling receptor binding	14	1513	0.0022	ENSP00000001008,ENSP00000254108,ENSP00000258149,ENSP00000269305,ENSP00000339001,ENSP00000341289,ENSP00000344479,ENSP00000348107,ENSP00000351777,ENSP00000355759,ENSP00000359531,ENSP00000364802,ENSP00000375942,ENSP00000432083	C1D,FKBP4,FUS,GTF2B,HSPA1A,HSPA8,MDM2,NR4A2,PARP1,TBP,TP53,TUBB,TUBB4B,VCP
GO:0051082	unfolded protein binding	4	106	0.0022	ENSP00000335153,ENSP00000341289,ENSP00000364802,ENSP00000432083	HSP90AA1,HSPA1A,HSPA8,TUBB4B
GO:0003729	mRNA binding	5	198	0.0026	ENSP00000269305,ENSP00000283179,ENSP00000293831,ENSP00000356520,ENSP00000451291	DHX9,EIF4A1,HNRNPC,HNRNPU,TP53
GO:0031072	heat shock protein binding	4	112	0.0026	ENSP00000001008,ENSP00000216797,ENSP00000364802,ENSP00000432083	FKBP4,HSPA1A,HSPA8,NFKBIA
GO:0043021	ribonucleoprotein complex binding	4	116	0.0029	ENSP00000258149,ENSP00000283179,ENSP00000346067,ENSP00000356520	DHX9,HNRNPU,MDM2,RPSA
GO:0098505	G-rich strand telomeric DNA binding	2	10	0.0029	ENSP00000341826,ENSP00000363017	HNRNPA1,RPA2
GO:0019903	protein phosphatase binding	4	123	0.0035	ENSP00000269305,ENSP00000351777,ENSP00000363017,ENSP00000451828	AKT1,RPA2,TP53,VCP
GO:0035259	glucocorticoid receptor binding	2	13	0.0043	ENSP00000001008,ENSP00000344479	FKBP4,NR4A2
GO:0016787	hydrolase activity	18	2448	0.0044	ENSP00000216181,ENSP00000293831,ENSP00000298139,ENSP00000318697,ENSP00000323511,ENSP00000325863,ENSP00000335153,ENSP00000339001,ENSP00000341289,ENSP00000351777,ENSP00000352257,ENSP00000356520,ENSP00000364802,ENSP00000367527,ENSP00000368100,ENSP00000369424,ENSP00000375978,ENSP00000432083	DCLRE1C,DHX9,EIF4A1,HSP90AA1,HSPA1A,HSPA8,MRE11A,MYH9,PNKP,RAD50,RBBP7,TUBB,TUBB4B,TUBB6,VCP,WRN,XRCC5,XRCC6
GO:0070491	repressing transcription factor binding	3	60	0.0047	ENSP00000329357,ENSP00000375942,ENSP00000479618	MYC,SP1,TBP
GO:0032794	GTPase activating protein binding	2	14	0.0048	ENSP00000339001,ENSP00000451828	AKT1,TUBB
GO:0140110	transcription regulator activity	16	2069	0.0051	ENSP00000253024,ENSP00000254108,ENSP00000265354,ENSP00000269305,ENSP00000283179,ENSP00000312988,ENSP00000329357,ENSP00000344479,ENSP00000348107,ENSP00000355759,ENSP00000356520,ENSP00000356840,ENSP00000360266,ENSP00000364802,ENSP00000375942,ENSP00000479618	C1D,DHX9,FUS,HNRNPU,HSPA1A,JUN,MYC,NFKBIB,NR4A2,PARP1,POU2F1,SP1,SRF,TBP,TP53,TRIM28
GO:0003730	mRNA 3'-UTR binding	3	63	0.0052	ENSP00000269305,ENSP00000283179,ENSP00000451291	HNRNPC,HNRNPU,TP53
GO:0046965	retinoid X receptor binding	2	15	0.0053	ENSP00000254108,ENSP00000344479	FUS,NR4A2
GO:0003824	catalytic activity	31	5592	0.0056	ENSP00000001008,ENSP00000216181,ENSP00000253024,ENSP00000258149,ENSP00000278616,ENSP00000293831,ENSP00000298139,ENSP00000313420,ENSP00000318697,ENSP00000322706,ENSP00000323511,ENSP00000325863,ENSP00000335153,ENSP00000339001,ENSP00000341289,ENSP00000351777,ENSP00000352257,ENSP00000355011,ENSP00000355759,ENSP00000356520,ENSP00000359181,ENSP00000359531,ENSP00000364802,ENSP00000367527,ENSP00000368100…	AKT1,AKT2,ATM,DCLRE1C,DHX9,EIF4A1,FKBP4,GTF2B,HMGCS1,HSP90AA1,HSPA1A,HSPA8,ILF2,MDM2,MRE11A,MYH9,PARP1,PNKP,POLL,POLR2A,PRKDC,RAD50,RBBP7,TRIM28,TUBB,TUBB4B,TUBB6,VCP,WRN,XRCC5,XRCC6
GO:0140223	general transcription initiation factor activity	2	16	0.0058	ENSP00000356840,ENSP00000375942	POU2F1,TBP
GO:0016772	transferase activity, transferring phosphorus-containing groups	10	982	0.0063	ENSP00000253024,ENSP00000278616,ENSP00000313420,ENSP00000323511,ENSP00000335153,ENSP00000359181,ENSP00000368100,ENSP00000375892,ENSP00000451828,ENSP00000480158	AKT1,AKT2,ATM,HSP90AA1,PNKP,POLL,POLR2A,PRKDC,RAD50,TRIM28
GO:0042803	protein homodimerization activity	9	830	0.0070	ENSP00000216181,ENSP00000265354,ENSP00000298139,ENSP00000322706,ENSP00000329357,ENSP00000335153,ENSP00000344479,ENSP00000360266,ENSP00000451828	AKT1,HMGCS1,HSP90AA1,JUN,MYH9,NR4A2,SP1,SRF,WRN
GO:0048156	tau protein binding	2	18	0.0070	ENSP00000001008,ENSP00000335153	FKBP4,HSP90AA1
GO:0071837	HMG box domain binding	2	18	0.0070	ENSP00000329357,ENSP00000360266	JUN,SP1
GO:0004527	exonuclease activity	3	72	0.0071	ENSP00000298139,ENSP00000325863,ENSP00000367527	DCLRE1C,MRE11A,WRN
GO:0000979	RNA polymerase II core promoter sequence-specific DNA binding	2	21	0.0090	ENSP00000356840,ENSP00000359531	GTF2B,POU2F1
GO:0070034	telomerase RNA binding	2	22	0.0096	ENSP00000283179,ENSP00000451291	HNRNPC,HNRNPU
GO:0008187	poly-pyrimidine tract binding	2	23	0.0104	ENSP00000283179,ENSP00000451291	HNRNPC,HNRNPU
GO:0070412	R-SMAD binding	2	23	0.0104	ENSP00000355759,ENSP00000360266	JUN,PARP1
GO:0031490	chromatin DNA binding	3	87	0.0112	ENSP00000265354,ENSP00000283179,ENSP00000356520	DHX9,HNRNPU,SRF
GO:0017025	TBP-class protein binding	2	25	0.0117	ENSP00000359531,ENSP00000400433	GTF2B,HNRNPF
GO:0050145	nucleoside monophosphate kinase activity	2	25	0.0117	ENSP00000323511,ENSP00000368100	PNKP,RAD50
GO:0098631	cell adhesion mediator activity	2	25	0.0117	ENSP00000346067,ENSP00000369129	DSP,RPSA
GO:0003713	transcription coactivator activity	5	307	0.0127	ENSP00000253024,ENSP00000254108,ENSP00000312988,ENSP00000356520,ENSP00000360266	DHX9,FUS,JUN,NFKBIB,TRIM28
GO:0035035	histone acetyltransferase binding	2	27	0.0131	ENSP00000269305,ENSP00000329357	SP1,TP53
GO:0004518	nuclease activity	4	192	0.0134	ENSP00000298139,ENSP00000323511,ENSP00000325863,ENSP00000367527	DCLRE1C,MRE11A,PNKP,WRN
GO:0046966	thyroid hormone receptor binding	2	28	0.0138	ENSP00000254108,ENSP00000359531	FUS,GTF2B
GO:0001103	RNA polymerase II repressing transcription factor binding	2	29	0.0146	ENSP00000329357,ENSP00000375942	SP1,TBP
GO:0051721	protein phosphatase 2A binding	2	29	0.0146	ENSP00000269305,ENSP00000451828	AKT1,TP53
GO:0043531	ADP binding	2	33	0.0181	ENSP00000216181,ENSP00000351777	MYH9,VCP
GO:0061980	regulatory RNA binding	2	34	0.0190	ENSP00000341826,ENSP00000356520	DHX9,HNRNPA1
GO:0036002	pre-mRNA binding	2	36	0.0209	ENSP00000283179,ENSP00000341826	HNRNPA1,HNRNPU
GO:0003714	transcription corepressor activity	4	224	0.0214	ENSP00000253024,ENSP00000283179,ENSP00000348107,ENSP00000364802	C1D,HNRNPU,HSPA1A,TRIM28
GO:0016301	kinase activity	8	835	0.0215	ENSP00000253024,ENSP00000278616,ENSP00000313420,ENSP00000323511,ENSP00000335153,ENSP00000368100,ENSP00000375892,ENSP00000451828	AKT1,AKT2,ATM,HSP90AA1,PNKP,PRKDC,RAD50,TRIM28
GO:0004519	endonuclease activity	3	118	0.0226	ENSP00000323511,ENSP00000325863,ENSP00000367527	DCLRE1C,MRE11A,PNKP
GO:0016740	transferase activity	15	2250	0.0227	ENSP00000253024,ENSP00000258149,ENSP00000278616,ENSP00000313420,ENSP00000322706,ENSP00000323511,ENSP00000335153,ENSP00000355011,ENSP00000355759,ENSP00000359181,ENSP00000359531,ENSP00000368100,ENSP00000375892,ENSP00000451828,ENSP00000480158	AKT1,AKT2,ATM,GTF2B,HMGCS1,HSP90AA1,ILF2,MDM2,PARP1,PNKP,POLL,POLR2A,PRKDC,RAD50,TRIM28
GO:0005198	structural molecule activity	7	679	0.0235	ENSP00000261366,ENSP00000318697,ENSP00000339001,ENSP00000341289,ENSP00000346067,ENSP00000369129,ENSP00000446007	DSP,LMNB1,RPSA,TUBB,TUBB4B,TUBB6,VIM
GO:0005525	GTP binding	5	366	0.0235	ENSP00000001008,ENSP00000266126,ENSP00000318697,ENSP00000339001,ENSP00000341289	EIF2B2,FKBP4,TUBB,TUBB4B,TUBB6
GO:0019900	kinase binding	7	678	0.0235	ENSP00000269305,ENSP00000335153,ENSP00000355759,ENSP00000365576,ENSP00000369129,ENSP00000379287,ENSP00000451828	AKT1,DSP,HSP90AA1,PARP1,TP53,UBQLN1,YWHAZ
GO:0030331	estrogen receptor binding	2	42	0.0257	ENSP00000254108,ENSP00000355759	FUS,PARP1
GO:0008408	3'-5' exonuclease activity	2	47	0.0306	ENSP00000298139,ENSP00000325863	MRE11A,WRN
GO:0031593	polyubiquitin modification-dependent protein binding	2	48	0.0316	ENSP00000351777,ENSP00000365576	UBQLN1,VCP
GO:0005080	protein kinase C binding	2	49	0.0326	ENSP00000369129,ENSP00000451828	AKT1,DSP
GO:0003743	translation initiation factor activity	2	50	0.0334	ENSP00000266126,ENSP00000293831	EIF2B2,EIF4A1
GO:0030145	manganese ion binding	2	53	0.0370	ENSP00000298139,ENSP00000325863	MRE11A,WRN
GO:0016773	phosphotransferase activity, alcohol group as acceptor	7	767	0.0388	ENSP00000253024,ENSP00000278616,ENSP00000313420,ENSP00000323511,ENSP00000335153,ENSP00000375892,ENSP00000451828	AKT1,AKT2,ATM,HSP90AA1,PNKP,PRKDC,TRIM28
GO:0019901	protein kinase binding	6	599	0.0408	ENSP00000269305,ENSP00000335153,ENSP00000355759,ENSP00000369129,ENSP00000379287,ENSP00000451828	AKT1,DSP,HSP90AA1,PARP1,TP53,YWHAZ

## Sheet: in_vitro_biol_process_GO
#term ID	term description	observed gene count	background gene count	false discovery rate	matching proteins in your network (IDs)	matching proteins in your network (labels)
GO:0045935	positive regulation of nucleobase-containing compound metabolic process	17	1770	4.83e-11	ENSP00000216797,ENSP00000265433,ENSP00000269305,ENSP00000312988,ENSP00000325863,ENSP00000329357,ENSP00000352257,ENSP00000355011,ENSP00000355759,ENSP00000356520,ENSP00000359531,ENSP00000360266,ENSP00000368100,ENSP00000375942,ENSP00000375978,ENSP00000404121,ENSP00000479618	DHX9,GTF2B,ILF2,ILF3,JUN,MRE11A,MYC,NBN,NFKBIA,NFKBIB,PARP1,RAD50,SP1,TBP,TP53,XRCC5,XRCC6
GO:0010604	positive regulation of macromolecule metabolic process	19	3081	4.06e-10	ENSP00000216797,ENSP00000258149,ENSP00000265433,ENSP00000269305,ENSP00000312988,ENSP00000325863,ENSP00000329357,ENSP00000352257,ENSP00000355011,ENSP00000355759,ENSP00000356520,ENSP00000359531,ENSP00000360266,ENSP00000368100,ENSP00000375942,ENSP00000375978,ENSP00000404121,ENSP00000451291,ENSP00000479618	DHX9,GTF2B,HNRNPC,ILF2,ILF3,JUN,MDM2,MRE11A,MYC,NBN,NFKBIA,NFKBIB,PARP1,RAD50,SP1,TBP,TP53,XRCC5,XRCC6
GO:0032392	DNA geometric change	7	63	4.35e-10	ENSP00000265433,ENSP00000269305,ENSP00000325863,ENSP00000352257,ENSP00000356520,ENSP00000368100,ENSP00000375978	DHX9,MRE11A,NBN,RAD50,TP53,XRCC5,XRCC6
GO:0044403	symbiont process	12	650	4.35e-10	ENSP00000216797,ENSP00000258149,ENSP00000269305,ENSP00000325863,ENSP00000329357,ENSP00000352257,ENSP00000356520,ENSP00000359531,ENSP00000360266,ENSP00000368100,ENSP00000375942,ENSP00000375978	DHX9,GTF2B,JUN,MDM2,MRE11A,NFKBIA,RAD50,SP1,TBP,TP53,XRCC5,XRCC6
GO:0010556	regulation of macromolecule biosynthetic process	20	4143	9.76e-10	ENSP00000216797,ENSP00000258149,ENSP00000265433,ENSP00000266126,ENSP00000269305,ENSP00000312988,ENSP00000325863,ENSP00000329357,ENSP00000348107,ENSP00000352257,ENSP00000355011,ENSP00000355759,ENSP00000356520,ENSP00000359531,ENSP00000360266,ENSP00000375942,ENSP00000375978,ENSP00000404121,ENSP00000451291,ENSP00000479618	C1D,DHX9,EIF2B2,GTF2B,HNRNPC,ILF2,ILF3,JUN,MDM2,MRE11A,MYC,NBN,NFKBIA,NFKBIB,PARP1,SP1,TBP,TP53,XRCC5,XRCC6
GO:0016032	viral process	11	571	9.76e-10	ENSP00000216797,ENSP00000258149,ENSP00000269305,ENSP00000325863,ENSP00000329357,ENSP00000352257,ENSP00000356520,ENSP00000359531,ENSP00000368100,ENSP00000375942,ENSP00000375978	DHX9,GTF2B,MDM2,MRE11A,NFKBIA,RAD50,SP1,TBP,TP53,XRCC5,XRCC6
GO:0019219	regulation of nucleobase-containing compound metabolic process	20	4133	9.76e-10	ENSP00000216797,ENSP00000258149,ENSP00000265433,ENSP00000269305,ENSP00000312988,ENSP00000325863,ENSP00000329357,ENSP00000348107,ENSP00000352257,ENSP00000355011,ENSP00000355759,ENSP00000356520,ENSP00000359531,ENSP00000360266,ENSP00000368100,ENSP00000375942,ENSP00000375978,ENSP00000404121,ENSP00000451291,ENSP00000479618	C1D,DHX9,GTF2B,HNRNPC,ILF2,ILF3,JUN,MDM2,MRE11A,MYC,NBN,NFKBIA,NFKBIB,PARP1,RAD50,SP1,TBP,TP53,XRCC5,XRCC6
GO:0031326	regulation of cellular biosynthetic process	20	4266	9.76e-10	ENSP00000216797,ENSP00000258149,ENSP00000265433,ENSP00000266126,ENSP00000269305,ENSP00000312988,ENSP00000325863,ENSP00000329357,ENSP00000348107,ENSP00000352257,ENSP00000355011,ENSP00000355759,ENSP00000356520,ENSP00000359531,ENSP00000360266,ENSP00000375942,ENSP00000375978,ENSP00000404121,ENSP00000451291,ENSP00000479618	C1D,DHX9,EIF2B2,GTF2B,HNRNPC,ILF2,ILF3,JUN,MDM2,MRE11A,MYC,NBN,NFKBIA,NFKBIB,PARP1,SP1,TBP,TP53,XRCC5,XRCC6
GO:0032204	regulation of telomere maintenance	7	81	9.76e-10	ENSP00000265433,ENSP00000325863,ENSP00000355759,ENSP00000368100,ENSP00000375978,ENSP00000451291,ENSP00000479618	HNRNPC,MRE11A,MYC,NBN,PARP1,RAD50,XRCC5
GO:0034645	cellular macromolecule biosynthetic process	19	3518	9.76e-10	ENSP00000265433,ENSP00000266126,ENSP00000269305,ENSP00000312988,ENSP00000325863,ENSP00000329357,ENSP00000348107,ENSP00000352257,ENSP00000355011,ENSP00000355759,ENSP00000356520,ENSP00000359181,ENSP00000359531,ENSP00000360266,ENSP00000368100,ENSP00000375942,ENSP00000375978,ENSP00000404121,ENSP00000479618	C1D,DHX9,EIF2B2,GTF2B,ILF2,ILF3,JUN,MRE11A,MYC,NBN,NFKBIB,PARP1,POLL,RAD50,SP1,TBP,TP53,XRCC5,XRCC6
GO:0051052	regulation of DNA metabolic process	10	381	9.76e-10	ENSP00000265433,ENSP00000269305,ENSP00000325863,ENSP00000355759,ENSP00000356520,ENSP00000360266,ENSP00000368100,ENSP00000375978,ENSP00000451291,ENSP00000479618	DHX9,HNRNPC,JUN,MRE11A,MYC,NBN,PARP1,RAD50,TP53,XRCC5
GO:0051173	positive regulation of nitrogen compound metabolic process	18	2946	9.76e-10	ENSP00000216797,ENSP00000258149,ENSP00000265433,ENSP00000269305,ENSP00000312988,ENSP00000325863,ENSP00000329357,ENSP00000352257,ENSP00000355011,ENSP00000355759,ENSP00000356520,ENSP00000359531,ENSP00000360266,ENSP00000368100,ENSP00000375942,ENSP00000375978,ENSP00000404121,ENSP00000479618	DHX9,GTF2B,ILF2,ILF3,JUN,MDM2,MRE11A,MYC,NBN,NFKBIA,NFKBIB,PARP1,RAD50,SP1,TBP,TP53,XRCC5,XRCC6
GO:0031325	positive regulation of cellular metabolic process	18	3060	1.12e-09	ENSP00000216797,ENSP00000258149,ENSP00000265433,ENSP00000269305,ENSP00000312988,ENSP00000325863,ENSP00000329357,ENSP00000352257,ENSP00000355011,ENSP00000355759,ENSP00000356520,ENSP00000359531,ENSP00000360266,ENSP00000368100,ENSP00000375942,ENSP00000375978,ENSP00000404121,ENSP00000479618	DHX9,GTF2B,ILF2,ILF3,JUN,MDM2,MRE11A,MYC,NBN,NFKBIA,NFKBIB,PARP1,RAD50,SP1,TBP,TP53,XRCC5,XRCC6
GO:0045934	negative regulation of nucleobase-containing compound metabolic process	14	1424	1.84e-09	ENSP00000258149,ENSP00000265433,ENSP00000269305,ENSP00000325863,ENSP00000348107,ENSP00000352257,ENSP00000355759,ENSP00000356520,ENSP00000360266,ENSP00000368100,ENSP00000375978,ENSP00000404121,ENSP00000451291,ENSP00000479618	C1D,DHX9,HNRNPC,ILF3,JUN,MDM2,MRE11A,MYC,NBN,PARP1,RAD50,TP53,XRCC5,XRCC6
GO:0032508	DNA duplex unwinding	6	53	3.18e-09	ENSP00000265433,ENSP00000325863,ENSP00000352257,ENSP00000356520,ENSP00000368100,ENSP00000375978	DHX9,MRE11A,NBN,RAD50,XRCC5,XRCC6
GO:0010332	response to gamma radiation	6	55	3.70e-09	ENSP00000258149,ENSP00000269305,ENSP00000352257,ENSP00000355759,ENSP00000375978,ENSP00000479618	MDM2,MYC,PARP1,TP53,XRCC5,XRCC6
GO:0090304	nucleic acid metabolic process	19	3941	3.70e-09	ENSP00000265433,ENSP00000269305,ENSP00000312988,ENSP00000325863,ENSP00000329357,ENSP00000348107,ENSP00000352257,ENSP00000355011,ENSP00000355759,ENSP00000356520,ENSP00000359181,ENSP00000359531,ENSP00000360266,ENSP00000368100,ENSP00000375942,ENSP00000375978,ENSP00000404121,ENSP00000451291,ENSP00000479618	C1D,DHX9,GTF2B,HNRNPC,ILF2,ILF3,JUN,MRE11A,MYC,NBN,NFKBIB,PARP1,POLL,RAD50,SP1,TBP,TP53,XRCC5,XRCC6
GO:0051054	positive regulation of DNA metabolic process	8	209	3.71e-09	ENSP00000265433,ENSP00000325863,ENSP00000355759,ENSP00000356520,ENSP00000360266,ENSP00000368100,ENSP00000375978,ENSP00000479618	DHX9,JUN,MRE11A,MYC,NBN,PARP1,RAD50,XRCC5
GO:2000112	regulation of cellular macromolecule biosynthetic process	19	4050	5.29e-09	ENSP00000216797,ENSP00000258149,ENSP00000265433,ENSP00000266126,ENSP00000269305,ENSP00000325863,ENSP00000329357,ENSP00000348107,ENSP00000352257,ENSP00000355011,ENSP00000355759,ENSP00000356520,ENSP00000359531,ENSP00000360266,ENSP00000375942,ENSP00000375978,ENSP00000404121,ENSP00000451291,ENSP00000479618	C1D,DHX9,EIF2B2,GTF2B,HNRNPC,ILF2,ILF3,JUN,MDM2,MRE11A,MYC,NBN,NFKBIA,PARP1,SP1,TBP,TP53,XRCC5,XRCC6
GO:0051053	negative regulation of DNA metabolic process	7	134	8.18e-09	ENSP00000265433,ENSP00000269305,ENSP00000325863,ENSP00000355759,ENSP00000368100,ENSP00000375978,ENSP00000451291	HNRNPC,MRE11A,NBN,PARP1,RAD50,TP53,XRCC5
GO:0006303	double-strand break repair via nonhomologous end joining	6	66	8.30e-09	ENSP00000265433,ENSP00000325863,ENSP00000352257,ENSP00000359181,ENSP00000368100,ENSP00000375978	MRE11A,NBN,POLL,RAD50,XRCC5,XRCC6
GO:0044271	cellular nitrogen compound biosynthetic process	18	3528	8.30e-09	ENSP00000266126,ENSP00000269305,ENSP00000312988,ENSP00000325863,ENSP00000329357,ENSP00000348107,ENSP00000352257,ENSP00000355011,ENSP00000355759,ENSP00000356520,ENSP00000359181,ENSP00000359531,ENSP00000360266,ENSP00000368100,ENSP00000375942,ENSP00000375978,ENSP00000404121,ENSP00000479618	C1D,DHX9,EIF2B2,GTF2B,ILF2,ILF3,JUN,MRE11A,MYC,NFKBIB,PARP1,POLL,RAD50,SP1,TBP,TP53,XRCC5,XRCC6
GO:0051171	regulation of nitrogen compound metabolic process	21	5827	8.30e-09	ENSP00000216797,ENSP00000258149,ENSP00000265433,ENSP00000266126,ENSP00000269305,ENSP00000312988,ENSP00000325863,ENSP00000329357,ENSP00000348107,ENSP00000352257,ENSP00000355011,ENSP00000355759,ENSP00000356520,ENSP00000359531,ENSP00000360266,ENSP00000368100,ENSP00000375942,ENSP00000375978,ENSP00000404121,ENSP00000451291,ENSP00000479618	C1D,DHX9,EIF2B2,GTF2B,HNRNPC,ILF2,ILF3,JUN,MDM2,MRE11A,MYC,NBN,NFKBIA,NFKBIB,PARP1,RAD50,SP1,TBP,TP53,XRCC5,XRCC6
GO:0034654	nucleobase-containing compound biosynthetic process	17	3031	1.10e-08	ENSP00000269305,ENSP00000312988,ENSP00000325863,ENSP00000329357,ENSP00000348107,ENSP00000352257,ENSP00000355011,ENSP00000355759,ENSP00000356520,ENSP00000359181,ENSP00000359531,ENSP00000360266,ENSP00000368100,ENSP00000375942,ENSP00000375978,ENSP00000404121,ENSP00000479618	C1D,DHX9,GTF2B,ILF2,ILF3,JUN,MRE11A,MYC,NFKBIB,PARP1,POLL,RAD50,SP1,TBP,TP53,XRCC5,XRCC6
GO:0080090	regulation of primary metabolic process	21	5982	1.21e-08	ENSP00000216797,ENSP00000258149,ENSP00000265433,ENSP00000266126,ENSP00000269305,ENSP00000312988,ENSP00000325863,ENSP00000329357,ENSP00000348107,ENSP00000352257,ENSP00000355011,ENSP00000355759,ENSP00000356520,ENSP00000359531,ENSP00000360266,ENSP00000368100,ENSP00000375942,ENSP00000375978,ENSP00000404121,ENSP00000451291,ENSP00000479618	C1D,DHX9,EIF2B2,GTF2B,HNRNPC,ILF2,ILF3,JUN,MDM2,MRE11A,MYC,NBN,NFKBIA,NFKBIB,PARP1,RAD50,SP1,TBP,TP53,XRCC5,XRCC6
GO:0034641	cellular nitrogen compound metabolic process	20	5126	1.40e-08	ENSP00000265433,ENSP00000266126,ENSP00000269305,ENSP00000312988,ENSP00000325863,ENSP00000329357,ENSP00000348107,ENSP00000352257,ENSP00000355011,ENSP00000355759,ENSP00000356520,ENSP00000359181,ENSP00000359531,ENSP00000360266,ENSP00000368100,ENSP00000375942,ENSP00000375978,ENSP00000404121,ENSP00000451291,ENSP00000479618	C1D,DHX9,EIF2B2,GTF2B,HNRNPC,ILF2,ILF3,JUN,MRE11A,MYC,NBN,NFKBIB,PARP1,POLL,RAD50,SP1,TBP,TP53,XRCC5,XRCC6
GO:0060255	regulation of macromolecule metabolic process	21	6072	1.45e-08	ENSP00000216797,ENSP00000258149,ENSP00000265433,ENSP00000266126,ENSP00000269305,ENSP00000312988,ENSP00000325863,ENSP00000329357,ENSP00000348107,ENSP00000352257,ENSP00000355011,ENSP00000355759,ENSP00000356520,ENSP00000359531,ENSP00000360266,ENSP00000368100,ENSP00000375942,ENSP00000375978,ENSP00000404121,ENSP00000451291,ENSP00000479618	C1D,DHX9,EIF2B2,GTF2B,HNRNPC,ILF2,ILF3,JUN,MDM2,MRE11A,MYC,NBN,NFKBIA,NFKBIB,PARP1,RAD50,SP1,TBP,TP53,XRCC5,XRCC6
GO:0031323	regulation of cellular metabolic process	21	6082	1.46e-08	ENSP00000216797,ENSP00000258149,ENSP00000265433,ENSP00000266126,ENSP00000269305,ENSP00000312988,ENSP00000325863,ENSP00000329357,ENSP00000348107,ENSP00000352257,ENSP00000355011,ENSP00000355759,ENSP00000356520,ENSP00000359531,ENSP00000360266,ENSP00000368100,ENSP00000375942,ENSP00000375978,ENSP00000404121,ENSP00000451291,ENSP00000479618	C1D,DHX9,EIF2B2,GTF2B,HNRNPC,ILF2,ILF3,JUN,MDM2,MRE11A,MYC,NBN,NFKBIA,NFKBIB,PARP1,RAD50,SP1,TBP,TP53,XRCC5,XRCC6
GO:0010557	positive regulation of macromolecule biosynthetic process	14	1758	1.51e-08	ENSP00000216797,ENSP00000269305,ENSP00000312988,ENSP00000329357,ENSP00000352257,ENSP00000355011,ENSP00000355759,ENSP00000356520,ENSP00000359531,ENSP00000360266,ENSP00000375942,ENSP00000375978,ENSP00000404121,ENSP00000479618	DHX9,GTF2B,ILF2,ILF3,JUN,MYC,NFKBIA,NFKBIB,PARP1,SP1,TBP,TP53,XRCC5,XRCC6
GO:0010628	positive regulation of gene expression	14	1826	2.36e-08	ENSP00000216797,ENSP00000258149,ENSP00000269305,ENSP00000329357,ENSP00000352257,ENSP00000355011,ENSP00000355759,ENSP00000356520,ENSP00000359531,ENSP00000360266,ENSP00000375942,ENSP00000404121,ENSP00000451291,ENSP00000479618	DHX9,GTF2B,HNRNPC,ILF2,ILF3,JUN,MDM2,MYC,NFKBIA,PARP1,SP1,TBP,TP53,XRCC6
GO:0043170	macromolecule metabolic process	22	7453	2.36e-08	ENSP00000216797,ENSP00000258149,ENSP00000265433,ENSP00000266126,ENSP00000269305,ENSP00000312988,ENSP00000325863,ENSP00000329357,ENSP00000348107,ENSP00000352257,ENSP00000355011,ENSP00000355759,ENSP00000356520,ENSP00000359181,ENSP00000359531,ENSP00000360266,ENSP00000368100,ENSP00000375942,ENSP00000375978,ENSP00000404121,ENSP00000451291,ENSP00000479618	C1D,DHX9,EIF2B2,GTF2B,HNRNPC,ILF2,ILF3,JUN,MDM2,MRE11A,MYC,NBN,NFKBIA,NFKBIB,PARP1,POLL,RAD50,SP1,TBP,TP53,XRCC5,XRCC6
GO:0031328	positive regulation of cellular biosynthetic process	14	1846	2.53e-08	ENSP00000216797,ENSP00000269305,ENSP00000312988,ENSP00000329357,ENSP00000352257,ENSP00000355011,ENSP00000355759,ENSP00000356520,ENSP00000359531,ENSP00000360266,ENSP00000375942,ENSP00000375978,ENSP00000404121,ENSP00000479618	DHX9,GTF2B,ILF2,ILF3,JUN,MYC,NFKBIA,NFKBIB,PARP1,SP1,TBP,TP53,XRCC5,XRCC6
GO:0006302	double-strand break repair	7	178	3.01e-08	ENSP00000265433,ENSP00000325863,ENSP00000352257,ENSP00000355759,ENSP00000359181,ENSP00000368100,ENSP00000375978	MRE11A,NBN,PARP1,POLL,RAD50,XRCC5,XRCC6
GO:0032205	negative regulation of telomere maintenance	5	38	3.25e-08	ENSP00000265433,ENSP00000355759,ENSP00000368100,ENSP00000375978,ENSP00000451291	HNRNPC,NBN,PARP1,RAD50,XRCC5
GO:0044260	cellular macromolecule metabolic process	21	6413	3.25e-08	ENSP00000216797,ENSP00000258149,ENSP00000265433,ENSP00000266126,ENSP00000269305,ENSP00000312988,ENSP00000325863,ENSP00000329357,ENSP00000348107,ENSP00000352257,ENSP00000355011,ENSP00000355759,ENSP00000356520,ENSP00000359181,ENSP00000359531,ENSP00000360266,ENSP00000368100,ENSP00000375942,ENSP00000375978,ENSP00000404121,ENSP00000479618	C1D,DHX9,EIF2B2,GTF2B,ILF2,ILF3,JUN,MDM2,MRE11A,MYC,NBN,NFKBIA,NFKBIB,PARP1,POLL,RAD50,SP1,TBP,TP53,XRCC5,XRCC6
GO:0048518	positive regulation of biological process	20	5459	3.25e-08	ENSP00000216797,ENSP00000258149,ENSP00000265433,ENSP00000266126,ENSP00000269305,ENSP00000312988,ENSP00000325863,ENSP00000329357,ENSP00000352257,ENSP00000355011,ENSP00000355759,ENSP00000356520,ENSP00000359531,ENSP00000360266,ENSP00000368100,ENSP00000375942,ENSP00000375978,ENSP00000404121,ENSP00000451291,ENSP00000479618	DHX9,EIF2B2,GTF2B,HNRNPC,ILF2,ILF3,JUN,MDM2,MRE11A,MYC,NBN,NFKBIA,NFKBIB,PARP1,RAD50,SP1,TBP,TP53,XRCC5,XRCC6
GO:1903508	positive regulation of nucleic acid-templated transcription	13	1520	3.25e-08	ENSP00000216797,ENSP00000269305,ENSP00000312988,ENSP00000329357,ENSP00000352257,ENSP00000355011,ENSP00000355759,ENSP00000356520,ENSP00000359531,ENSP00000360266,ENSP00000375942,ENSP00000404121,ENSP00000479618	DHX9,GTF2B,ILF2,ILF3,JUN,MYC,NFKBIA,NFKBIB,PARP1,SP1,TBP,TP53,XRCC6
GO:0033044	regulation of chromosome organization	8	313	3.58e-08	ENSP00000265433,ENSP00000269305,ENSP00000325863,ENSP00000355759,ENSP00000368100,ENSP00000375978,ENSP00000451291,ENSP00000479618	HNRNPC,MRE11A,MYC,NBN,PARP1,RAD50,TP53,XRCC5
GO:0000723	telomere maintenance	6	101	4.18e-08	ENSP00000265433,ENSP00000325863,ENSP00000352257,ENSP00000355759,ENSP00000368100,ENSP00000375978	MRE11A,NBN,PARP1,RAD50,XRCC5,XRCC6
GO:0051254	positive regulation of RNA metabolic process	13	1596	4.66e-08	ENSP00000216797,ENSP00000269305,ENSP00000312988,ENSP00000329357,ENSP00000352257,ENSP00000355011,ENSP00000355759,ENSP00000356520,ENSP00000359531,ENSP00000360266,ENSP00000375942,ENSP00000404121,ENSP00000479618	DHX9,GTF2B,ILF2,ILF3,JUN,MYC,NFKBIA,NFKBIB,PARP1,SP1,TBP,TP53,XRCC6
GO:0006310	DNA recombination	7	202	5.34e-08	ENSP00000265433,ENSP00000325863,ENSP00000352257,ENSP00000355759,ENSP00000359181,ENSP00000368100,ENSP00000375978	MRE11A,NBN,PARP1,POLL,RAD50,XRCC5,XRCC6
GO:0006974	cellular response to DNA damage stimulus	10	749	7.55e-08	ENSP00000258149,ENSP00000265433,ENSP00000269305,ENSP00000325863,ENSP00000352257,ENSP00000355759,ENSP00000359181,ENSP00000368100,ENSP00000375978,ENSP00000479618	MDM2,MRE11A,MYC,NBN,PARP1,POLL,RAD50,TP53,XRCC5,XRCC6
GO:0006807	nitrogen compound metabolic process	22	8349	1.75e-07	ENSP00000216797,ENSP00000258149,ENSP00000265433,ENSP00000266126,ENSP00000269305,ENSP00000312988,ENSP00000325863,ENSP00000329357,ENSP00000348107,ENSP00000352257,ENSP00000355011,ENSP00000355759,ENSP00000356520,ENSP00000359181,ENSP00000359531,ENSP00000360266,ENSP00000368100,ENSP00000375942,ENSP00000375978,ENSP00000404121,ENSP00000451291,ENSP00000479618	C1D,DHX9,EIF2B2,GTF2B,HNRNPC,ILF2,ILF3,JUN,MDM2,MRE11A,MYC,NBN,NFKBIA,NFKBIB,PARP1,POLL,RAD50,SP1,TBP,TP53,XRCC5,XRCC6
GO:0045893	positive regulation of transcription, DNA-templated	12	1435	1.87e-07	ENSP00000216797,ENSP00000269305,ENSP00000329357,ENSP00000352257,ENSP00000355011,ENSP00000355759,ENSP00000356520,ENSP00000359531,ENSP00000360266,ENSP00000375942,ENSP00000404121,ENSP00000479618	DHX9,GTF2B,ILF2,ILF3,JUN,MYC,NFKBIA,PARP1,SP1,TBP,TP53,XRCC6
GO:0051704	multi-organism process	14	2222	1.87e-07	ENSP00000216797,ENSP00000258149,ENSP00000269305,ENSP00000312988,ENSP00000325863,ENSP00000329357,ENSP00000352257,ENSP00000356520,ENSP00000359531,ENSP00000360266,ENSP00000368100,ENSP00000375942,ENSP00000375978,ENSP00000404121	DHX9,GTF2B,ILF3,JUN,MDM2,MRE11A,NFKBIA,NFKBIB,RAD50,SP1,TBP,TP53,XRCC5,XRCC6
GO:0006950	response to stress	16	3267	2.27e-07	ENSP00000216797,ENSP00000258149,ENSP00000265433,ENSP00000266126,ENSP00000269305,ENSP00000325863,ENSP00000329357,ENSP00000352257,ENSP00000355759,ENSP00000356520,ENSP00000359181,ENSP00000360266,ENSP00000368100,ENSP00000375978,ENSP00000404121,ENSP00000479618	DHX9,EIF2B2,ILF3,JUN,MDM2,MRE11A,MYC,NBN,NFKBIA,PARP1,POLL,RAD50,SP1,TP53,XRCC5,XRCC6
GO:0051252	regulation of RNA metabolic process	17	3890	2.48e-07	ENSP00000216797,ENSP00000258149,ENSP00000269305,ENSP00000312988,ENSP00000329357,ENSP00000348107,ENSP00000352257,ENSP00000355011,ENSP00000355759,ENSP00000356520,ENSP00000359531,ENSP00000360266,ENSP00000375942,ENSP00000375978,ENSP00000404121,ENSP00000451291,ENSP00000479618	C1D,DHX9,GTF2B,HNRNPC,ILF2,ILF3,JUN,MDM2,MYC,NFKBIA,NFKBIB,PARP1,SP1,TBP,TP53,XRCC5,XRCC6
GO:0050434	positive regulation of viral transcription	4	21	3.15e-07	ENSP00000329357,ENSP00000356520,ENSP00000359531,ENSP00000360266	DHX9,GTF2B,JUN,SP1
GO:0071478	cellular response to radiation	6	153	3.59e-07	ENSP00000258149,ENSP00000269305,ENSP00000352257,ENSP00000355759,ENSP00000375978,ENSP00000479618	MDM2,MYC,PARP1,TP53,XRCC5,XRCC6
GO:0033554	cellular response to stress	12	1553	4.00e-07	ENSP00000216797,ENSP00000258149,ENSP00000265433,ENSP00000269305,ENSP00000325863,ENSP00000352257,ENSP00000355759,ENSP00000359181,ENSP00000360266,ENSP00000368100,ENSP00000375978,ENSP00000479618	JUN,MDM2,MRE11A,MYC,NBN,NFKBIA,PARP1,POLL,RAD50,TP53,XRCC5,XRCC6
GO:0022616	DNA strand elongation	4	23	4.12e-07	ENSP00000265433,ENSP00000325863,ENSP00000355759,ENSP00000368100	MRE11A,NBN,PARP1,RAD50
GO:0044237	cellular metabolic process	22	8797	4.62e-07	ENSP00000216797,ENSP00000258149,ENSP00000265433,ENSP00000266126,ENSP00000269305,ENSP00000312988,ENSP00000325863,ENSP00000329357,ENSP00000348107,ENSP00000352257,ENSP00000355011,ENSP00000355759,ENSP00000356520,ENSP00000359181,ENSP00000359531,ENSP00000360266,ENSP00000368100,ENSP00000375942,ENSP00000375978,ENSP00000404121,ENSP00000451291,ENSP00000479618	C1D,DHX9,EIF2B2,GTF2B,HNRNPC,ILF2,ILF3,JUN,MDM2,MRE11A,MYC,NBN,NFKBIA,NFKBIB,PARP1,POLL,RAD50,SP1,TBP,TP53,XRCC5,XRCC6
GO:0044238	primary metabolic process	22	8808	4.68e-07	ENSP00000216797,ENSP00000258149,ENSP00000265433,ENSP00000266126,ENSP00000269305,ENSP00000312988,ENSP00000325863,ENSP00000329357,ENSP00000348107,ENSP00000352257,ENSP00000355011,ENSP00000355759,ENSP00000356520,ENSP00000359181,ENSP00000359531,ENSP00000360266,ENSP00000368100,ENSP00000375942,ENSP00000375978,ENSP00000404121,ENSP00000451291,ENSP00000479618	C1D,DHX9,EIF2B2,GTF2B,HNRNPC,ILF2,ILF3,JUN,MDM2,MRE11A,MYC,NBN,NFKBIA,NFKBIB,PARP1,POLL,RAD50,SP1,TBP,TP53,XRCC5,XRCC6
GO:0071480	cellular response to gamma radiation	4	27	6.98e-07	ENSP00000258149,ENSP00000269305,ENSP00000352257,ENSP00000375978	MDM2,TP53,XRCC5,XRCC6
GO:0006281	DNA repair	8	491	7.24e-07	ENSP00000265433,ENSP00000269305,ENSP00000325863,ENSP00000352257,ENSP00000355759,ENSP00000359181,ENSP00000368100,ENSP00000375978	MRE11A,NBN,PARP1,POLL,RAD50,TP53,XRCC5,XRCC6
GO:0051253	negative regulation of RNA metabolic process	11	1303	7.68e-07	ENSP00000258149,ENSP00000269305,ENSP00000348107,ENSP00000352257,ENSP00000355759,ENSP00000356520,ENSP00000360266,ENSP00000375978,ENSP00000404121,ENSP00000451291,ENSP00000479618	C1D,DHX9,HNRNPC,ILF3,JUN,MDM2,MYC,PARP1,TP53,XRCC5,XRCC6
GO:0031860	telomeric 3' overhang formation	3	4	7.74e-07	ENSP00000265433,ENSP00000325863,ENSP00000368100	MRE11A,NBN,RAD50
GO:0010605	negative regulation of macromolecule metabolic process	14	2558	8.86e-07	ENSP00000258149,ENSP00000265433,ENSP00000269305,ENSP00000325863,ENSP00000348107,ENSP00000352257,ENSP00000355759,ENSP00000356520,ENSP00000360266,ENSP00000368100,ENSP00000375978,ENSP00000404121,ENSP00000451291,ENSP00000479618	C1D,DHX9,HNRNPC,ILF3,JUN,MDM2,MRE11A,MYC,NBN,PARP1,RAD50,TP53,XRCC5,XRCC6
GO:0000724	double-strand break repair via homologous recombination	5	88	9.25e-07	ENSP00000265433,ENSP00000325863,ENSP00000355759,ENSP00000359181,ENSP00000368100	MRE11A,NBN,PARP1,POLL,RAD50
GO:0006351	transcription, DNA-templated	14	2569	9.25e-07	ENSP00000269305,ENSP00000312988,ENSP00000329357,ENSP00000348107,ENSP00000352257,ENSP00000355011,ENSP00000355759,ENSP00000356520,ENSP00000359531,ENSP00000360266,ENSP00000375942,ENSP00000375978,ENSP00000404121,ENSP00000479618	C1D,DHX9,GTF2B,ILF2,ILF3,JUN,MYC,NFKBIB,PARP1,SP1,TBP,TP53,XRCC5,XRCC6
GO:1903506	regulation of nucleic acid-templated transcription	16	3683	9.71e-07	ENSP00000216797,ENSP00000258149,ENSP00000269305,ENSP00000312988,ENSP00000329357,ENSP00000348107,ENSP00000352257,ENSP00000355011,ENSP00000355759,ENSP00000356520,ENSP00000359531,ENSP00000360266,ENSP00000375942,ENSP00000375978,ENSP00000404121,ENSP00000479618	C1D,DHX9,GTF2B,ILF2,ILF3,JUN,MDM2,MYC,NFKBIA,NFKBIB,PARP1,SP1,TBP,TP53,XRCC5,XRCC6
GO:2000113	negative regulation of cellular macromolecule biosynthetic process	11	1348	9.71e-07	ENSP00000258149,ENSP00000269305,ENSP00000325863,ENSP00000348107,ENSP00000352257,ENSP00000355759,ENSP00000360266,ENSP00000375978,ENSP00000404121,ENSP00000451291,ENSP00000479618	C1D,HNRNPC,ILF3,JUN,MDM2,MRE11A,MYC,PARP1,TP53,XRCC5,XRCC6
GO:0010467	gene expression	16	3733	1.14e-06	ENSP00000266126,ENSP00000269305,ENSP00000312988,ENSP00000329357,ENSP00000348107,ENSP00000352257,ENSP00000355011,ENSP00000355759,ENSP00000356520,ENSP00000359531,ENSP00000360266,ENSP00000375942,ENSP00000375978,ENSP00000404121,ENSP00000451291,ENSP00000479618	C1D,DHX9,EIF2B2,GTF2B,HNRNPC,ILF2,ILF3,JUN,MYC,NFKBIB,PARP1,SP1,TBP,TP53,XRCC5,XRCC6
GO:0006259	DNA metabolic process	9	773	1.20e-06	ENSP00000265433,ENSP00000269305,ENSP00000325863,ENSP00000352257,ENSP00000355759,ENSP00000356520,ENSP00000359181,ENSP00000368100,ENSP00000375978	DHX9,MRE11A,NBN,PARP1,POLL,RAD50,TP53,XRCC5,XRCC6
GO:0006260	DNA replication	6	203	1.38e-06	ENSP00000265433,ENSP00000325863,ENSP00000355759,ENSP00000356520,ENSP00000359181,ENSP00000368100	DHX9,MRE11A,NBN,PARP1,POLL,RAD50
GO:0010468	regulation of gene expression	17	4533	1.91e-06	ENSP00000216797,ENSP00000258149,ENSP00000266126,ENSP00000269305,ENSP00000329357,ENSP00000348107,ENSP00000352257,ENSP00000355011,ENSP00000355759,ENSP00000356520,ENSP00000359531,ENSP00000360266,ENSP00000375942,ENSP00000375978,ENSP00000404121,ENSP00000451291,ENSP00000479618	C1D,DHX9,EIF2B2,GTF2B,HNRNPC,ILF2,ILF3,JUN,MDM2,MYC,NFKBIA,PARP1,SP1,TBP,TP53,XRCC5,XRCC6
GO:0032270	positive regulation of cellular protein metabolic process	11	1496	2.51e-06	ENSP00000216797,ENSP00000258149,ENSP00000265433,ENSP00000269305,ENSP00000325863,ENSP00000352257,ENSP00000356520,ENSP00000360266,ENSP00000368100,ENSP00000375978,ENSP00000479618	DHX9,JUN,MDM2,MRE11A,MYC,NBN,NFKBIA,RAD50,TP53,XRCC5,XRCC6
GO:0031952	regulation of protein autophosphorylation	4	43	2.95e-06	ENSP00000265433,ENSP00000325863,ENSP00000360266,ENSP00000368100	JUN,MRE11A,NBN,RAD50
GO:0016070	RNA metabolic process	15	3430	3.16e-06	ENSP00000269305,ENSP00000312988,ENSP00000329357,ENSP00000348107,ENSP00000352257,ENSP00000355011,ENSP00000355759,ENSP00000356520,ENSP00000359531,ENSP00000360266,ENSP00000375942,ENSP00000375978,ENSP00000404121,ENSP00000451291,ENSP00000479618	C1D,DHX9,GTF2B,HNRNPC,ILF2,ILF3,JUN,MYC,NFKBIB,PARP1,SP1,TBP,TP53,XRCC5,XRCC6
GO:0009314	response to radiation	7	425	4.27e-06	ENSP00000258149,ENSP00000269305,ENSP00000352257,ENSP00000355759,ENSP00000360266,ENSP00000375978,ENSP00000479618	JUN,MDM2,MYC,PARP1,TP53,XRCC5,XRCC6
GO:0032268	regulation of cellular protein metabolic process	13	2486	5.04e-06	ENSP00000216797,ENSP00000258149,ENSP00000265433,ENSP00000266126,ENSP00000269305,ENSP00000325863,ENSP00000352257,ENSP00000356520,ENSP00000360266,ENSP00000368100,ENSP00000375978,ENSP00000404121,ENSP00000479618	DHX9,EIF2B2,ILF3,JUN,MDM2,MRE11A,MYC,NBN,NFKBIA,RAD50,TP53,XRCC5,XRCC6
GO:0032206	positive regulation of telomere maintenance	4	51	5.25e-06	ENSP00000265433,ENSP00000325863,ENSP00000368100,ENSP00000375978	MRE11A,NBN,RAD50,XRCC5
GO:0006355	regulation of transcription, DNA-templated	15	3661	7.27e-06	ENSP00000216797,ENSP00000258149,ENSP00000269305,ENSP00000329357,ENSP00000348107,ENSP00000352257,ENSP00000355011,ENSP00000355759,ENSP00000356520,ENSP00000359531,ENSP00000360266,ENSP00000375942,ENSP00000375978,ENSP00000404121,ENSP00000479618	C1D,DHX9,GTF2B,ILF2,ILF3,JUN,MDM2,MYC,NFKBIA,PARP1,SP1,TBP,TP53,XRCC5,XRCC6
GO:0051276	chromosome organization	9	999	8.48e-06	ENSP00000265433,ENSP00000269305,ENSP00000325863,ENSP00000352257,ENSP00000355759,ENSP00000356520,ENSP00000368100,ENSP00000375978,ENSP00000479618	DHX9,MRE11A,MYC,NBN,PARP1,RAD50,TP53,XRCC5,XRCC6
GO:2001252	positive regulation of chromosome organization	5	160	1.17e-05	ENSP00000265433,ENSP00000269305,ENSP00000325863,ENSP00000368100,ENSP00000375978	MRE11A,NBN,RAD50,TP53,XRCC5
GO:0032481	positive regulation of type I interferon production	4	65	1.22e-05	ENSP00000325863,ENSP00000352257,ENSP00000356520,ENSP00000375978	DHX9,MRE11A,XRCC5,XRCC6
GO:0009628	response to abiotic stimulus	9	1052	1.25e-05	ENSP00000216797,ENSP00000258149,ENSP00000266126,ENSP00000269305,ENSP00000352257,ENSP00000355759,ENSP00000360266,ENSP00000375978,ENSP00000479618	EIF2B2,JUN,MDM2,MYC,NFKBIA,PARP1,TP53,XRCC5,XRCC6
GO:0043923	positive regulation by host of viral transcription	3	17	1.69e-05	ENSP00000329357,ENSP00000359531,ENSP00000360266	GTF2B,JUN,SP1
GO:0050792	regulation of viral process	5	174	1.69e-05	ENSP00000329357,ENSP00000356520,ENSP00000359531,ENSP00000360266,ENSP00000404121	DHX9,GTF2B,ILF3,JUN,SP1
GO:0045944	positive regulation of transcription by RNA polymerase II	9	1104	1.82e-05	ENSP00000216797,ENSP00000269305,ENSP00000329357,ENSP00000352257,ENSP00000355759,ENSP00000356520,ENSP00000359531,ENSP00000360266,ENSP00000479618	DHX9,GTF2B,JUN,MYC,NFKBIA,PARP1,SP1,TP53,XRCC6
GO:0051123	RNA polymerase II preinitiation complex assembly	3	19	2.22e-05	ENSP00000269305,ENSP00000359531,ENSP00000375942	GTF2B,TBP,TP53
GO:0034644	cellular response to UV	4	78	2.32e-05	ENSP00000258149,ENSP00000269305,ENSP00000355759,ENSP00000479618	MDM2,MYC,PARP1,TP53
GO:0045892	negative regulation of transcription, DNA-templated	9	1169	2.84e-05	ENSP00000258149,ENSP00000269305,ENSP00000348107,ENSP00000352257,ENSP00000355759,ENSP00000360266,ENSP00000375978,ENSP00000404121,ENSP00000479618	C1D,ILF3,JUN,MDM2,MYC,PARP1,TP53,XRCC5,XRCC6
GO:0048145	regulation of fibroblast proliferation	4	84	3.03e-05	ENSP00000269305,ENSP00000356520,ENSP00000360266,ENSP00000479618	DHX9,JUN,MYC,TP53
GO:0000729	DNA double-strand break processing	3	23	3.56e-05	ENSP00000265433,ENSP00000325863,ENSP00000368100	MRE11A,NBN,RAD50
GO:1901701	cellular response to oxygen-containing compound	8	896	3.96e-05	ENSP00000216797,ENSP00000258149,ENSP00000269305,ENSP00000312988,ENSP00000329357,ENSP00000355759,ENSP00000360266,ENSP00000375978	JUN,MDM2,NFKBIA,NFKBIB,PARP1,SP1,TP53,XRCC5
GO:0006275	regulation of DNA replication	4	96	4.79e-05	ENSP00000265433,ENSP00000325863,ENSP00000356520,ENSP00000360266	DHX9,JUN,MRE11A,NBN
GO:0010629	negative regulation of gene expression	10	1670	5.52e-05	ENSP00000258149,ENSP00000269305,ENSP00000348107,ENSP00000352257,ENSP00000355759,ENSP00000356520,ENSP00000360266,ENSP00000375978,ENSP00000404121,ENSP00000479618	C1D,DHX9,ILF3,JUN,MDM2,MYC,PARP1,TP53,XRCC5,XRCC6
GO:0031954	positive regulation of protein autophosphorylation	3	28	5.73e-05	ENSP00000265433,ENSP00000325863,ENSP00000368100	MRE11A,NBN,RAD50
GO:0044773	mitotic DNA damage checkpoint	4	102	5.74e-05	ENSP00000258149,ENSP00000265433,ENSP00000269305,ENSP00000325863	MDM2,MRE11A,NBN,TP53
GO:2000144	positive regulation of DNA-templated transcription, initiation	3	29	6.19e-05	ENSP00000269305,ENSP00000359531,ENSP00000360266	GTF2B,JUN,TP53
GO:0044093	positive regulation of molecular function	10	1713	6.69e-05	ENSP00000265433,ENSP00000325863,ENSP00000352257,ENSP00000355759,ENSP00000356520,ENSP00000359531,ENSP00000360266,ENSP00000368100,ENSP00000375978,ENSP00000479618	DHX9,GTF2B,JUN,MRE11A,MYC,NBN,PARP1,RAD50,XRCC5,XRCC6
GO:1901652	response to peptide	6	431	6.71e-05	ENSP00000216797,ENSP00000258149,ENSP00000266126,ENSP00000269305,ENSP00000329357,ENSP00000355759	EIF2B2,MDM2,NFKBIA,PARP1,SP1,TP53
GO:2000278	regulation of DNA biosynthetic process	4	108	6.94e-05	ENSP00000269305,ENSP00000375978,ENSP00000451291,ENSP00000479618	HNRNPC,MYC,TP53,XRCC5
GO:1901698	response to nitrogen compound	8	988	7.29e-05	ENSP00000216797,ENSP00000258149,ENSP00000266126,ENSP00000269305,ENSP00000329357,ENSP00000355759,ENSP00000356520,ENSP00000360266	DHX9,EIF2B2,JUN,MDM2,NFKBIA,PARP1,SP1,TP53
GO:0048523	negative regulation of cellular process	15	4454	7.32e-05	ENSP00000216797,ENSP00000258149,ENSP00000265433,ENSP00000269305,ENSP00000325863,ENSP00000348107,ENSP00000352257,ENSP00000355759,ENSP00000356520,ENSP00000360266,ENSP00000368100,ENSP00000375978,ENSP00000404121,ENSP00000451291,ENSP00000479618	C1D,DHX9,HNRNPC,ILF3,JUN,MDM2,MRE11A,MYC,NBN,NFKBIA,PARP1,RAD50,TP53,XRCC5,XRCC6
GO:0071824	protein-DNA complex subunit organization	5	253	8.09e-05	ENSP00000269305,ENSP00000355759,ENSP00000359531,ENSP00000375942,ENSP00000479618	GTF2B,MYC,PARP1,TBP,TP53
GO:0010165	response to X-ray	3	33	8.24e-05	ENSP00000269305,ENSP00000352257,ENSP00000375978	TP53,XRCC5,XRCC6
GO:0051101	regulation of DNA binding	4	116	8.59e-05	ENSP00000216797,ENSP00000355759,ENSP00000359531,ENSP00000360266	GTF2B,JUN,NFKBIA,PARP1
GO:0050790	regulation of catalytic activity	11	2249	9.34e-05	ENSP00000258149,ENSP00000265433,ENSP00000269305,ENSP00000325863,ENSP00000352257,ENSP00000355759,ENSP00000356520,ENSP00000360266,ENSP00000368100,ENSP00000375978,ENSP00000479618	DHX9,JUN,MDM2,MRE11A,MYC,NBN,PARP1,RAD50,TP53,XRCC5,XRCC6
GO:0065009	regulation of molecular function	13	3322	9.99e-05	ENSP00000216797,ENSP00000258149,ENSP00000265433,ENSP00000269305,ENSP00000325863,ENSP00000352257,ENSP00000355759,ENSP00000356520,ENSP00000359531,ENSP00000360266,ENSP00000368100,ENSP00000375978,ENSP00000479618	DHX9,GTF2B,JUN,MDM2,MRE11A,MYC,NBN,NFKBIA,PARP1,RAD50,TP53,XRCC5,XRCC6
GO:0012501	programmed cell death	8	1042	0.00010	ENSP00000216797,ENSP00000265433,ENSP00000269305,ENSP00000348107,ENSP00000355759,ENSP00000356520,ENSP00000360266,ENSP00000479618	C1D,DHX9,JUN,MYC,NBN,NFKBIA,PARP1,TP53
GO:0048660	regulation of smooth muscle cell proliferation	4	126	0.00011	ENSP00000258149,ENSP00000352257,ENSP00000360266,ENSP00000375978	JUN,MDM2,XRCC5,XRCC6
GO:0051128	regulation of cellular component organization	11	2306	0.00011	ENSP00000258149,ENSP00000265433,ENSP00000269305,ENSP00000325863,ENSP00000355759,ENSP00000359531,ENSP00000360266,ENSP00000368100,ENSP00000375978,ENSP00000451291,ENSP00000479618	GTF2B,HNRNPC,JUN,MDM2,MRE11A,MYC,NBN,PARP1,RAD50,TP53,XRCC5
GO:0071475	cellular hyperosmotic salinity response	2	3	0.00011	ENSP00000352257,ENSP00000375978	XRCC5,XRCC6
GO:0072717	cellular response to actinomycin D	2	3	0.00011	ENSP00000258149,ENSP00000269305	MDM2,TP53
GO:1901700	response to oxygen-containing compound	9	1427	0.00011	ENSP00000216797,ENSP00000258149,ENSP00000266126,ENSP00000269305,ENSP00000312988,ENSP00000329357,ENSP00000355759,ENSP00000360266,ENSP00000375978	EIF2B2,JUN,MDM2,NFKBIA,NFKBIB,PARP1,SP1,TP53,XRCC5
GO:0002376	immune system process	11	2370	0.00015	ENSP00000216797,ENSP00000265433,ENSP00000266126,ENSP00000352257,ENSP00000355011,ENSP00000355759,ENSP00000356520,ENSP00000359181,ENSP00000360266,ENSP00000375978,ENSP00000404121	DHX9,EIF2B2,ILF2,ILF3,JUN,NBN,NFKBIA,PARP1,POLL,XRCC5,XRCC6
GO:0006366	transcription by RNA polymerase II	7	784	0.00015	ENSP00000269305,ENSP00000329357,ENSP00000355759,ENSP00000359531,ENSP00000360266,ENSP00000375942,ENSP00000479618	GTF2B,JUN,MYC,PARP1,SP1,TBP,TP53
GO:0051130	positive regulation of cellular component organization	8	1128	0.00017	ENSP00000265433,ENSP00000269305,ENSP00000325863,ENSP00000355759,ENSP00000359531,ENSP00000360266,ENSP00000368100,ENSP00000375978	GTF2B,JUN,MRE11A,NBN,PARP1,RAD50,TP53,XRCC5
GO:0065008	regulation of biological quality	13	3559	0.00019	ENSP00000216797,ENSP00000258149,ENSP00000265433,ENSP00000269305,ENSP00000325863,ENSP00000352257,ENSP00000355759,ENSP00000356520,ENSP00000360266,ENSP00000368100,ENSP00000375978,ENSP00000451291,ENSP00000479618	DHX9,HNRNPC,JUN,MDM2,MRE11A,MYC,NBN,NFKBIA,PARP1,RAD50,TP53,XRCC5,XRCC6
GO:0000019	regulation of mitotic recombination	2	5	0.00021	ENSP00000325863,ENSP00000368100	MRE11A,RAD50
GO:0051972	regulation of telomerase activity	3	49	0.00022	ENSP00000269305,ENSP00000375978,ENSP00000479618	MYC,TP53,XRCC5
GO:0042127	regulation of cell population proliferation	9	1594	0.00025	ENSP00000216797,ENSP00000258149,ENSP00000269305,ENSP00000329357,ENSP00000352257,ENSP00000356520,ENSP00000360266,ENSP00000375978,ENSP00000479618	DHX9,JUN,MDM2,MYC,NFKBIA,SP1,TP53,XRCC5,XRCC6
GO:1901991	negative regulation of mitotic cell cycle phase transition	4	160	0.00025	ENSP00000258149,ENSP00000265433,ENSP00000269305,ENSP00000325863	MDM2,MRE11A,NBN,TP53
GO:0010243	response to organonitrogen compound	7	876	0.00028	ENSP00000216797,ENSP00000258149,ENSP00000266126,ENSP00000269305,ENSP00000329357,ENSP00000355759,ENSP00000360266	EIF2B2,JUN,MDM2,NFKBIA,PARP1,SP1,TP53
GO:0048146	positive regulation of fibroblast proliferation	3	54	0.00028	ENSP00000356520,ENSP00000360266,ENSP00000479618	DHX9,JUN,MYC
GO:0019220	regulation of phosphate metabolic process	9	1657	0.00032	ENSP00000265433,ENSP00000269305,ENSP00000325863,ENSP00000352257,ENSP00000355759,ENSP00000360266,ENSP00000368100,ENSP00000375978,ENSP00000479618	JUN,MRE11A,MYC,NBN,PARP1,RAD50,TP53,XRCC5,XRCC6
GO:0051098	regulation of binding	5	356	0.00033	ENSP00000216797,ENSP00000355759,ENSP00000356520,ENSP00000359531,ENSP00000360266	DHX9,GTF2B,JUN,NFKBIA,PARP1
GO:0006357	regulation of transcription by RNA polymerase II	11	2633	0.00035	ENSP00000216797,ENSP00000258149,ENSP00000269305,ENSP00000329357,ENSP00000352257,ENSP00000355759,ENSP00000356520,ENSP00000359531,ENSP00000360266,ENSP00000375942,ENSP00000479618	DHX9,GTF2B,JUN,MDM2,MYC,NFKBIA,PARP1,SP1,TBP,TP53,XRCC6
GO:0006915	apoptotic process	7	915	0.00035	ENSP00000216797,ENSP00000265433,ENSP00000269305,ENSP00000348107,ENSP00000355759,ENSP00000360266,ENSP00000479618	C1D,JUN,MYC,NBN,NFKBIA,PARP1,TP53
GO:1904356	regulation of telomere maintenance via telomere lengthening	3	62	0.00039	ENSP00000355759,ENSP00000375978,ENSP00000451291	HNRNPC,PARP1,XRCC5
GO:0006979	response to oxidative stress	5	373	0.00040	ENSP00000258149,ENSP00000269305,ENSP00000329357,ENSP00000355759,ENSP00000360266	JUN,MDM2,PARP1,SP1,TP53
GO:0001934	positive regulation of protein phosphorylation	7	941	0.00041	ENSP00000265433,ENSP00000269305,ENSP00000325863,ENSP00000352257,ENSP00000360266,ENSP00000368100,ENSP00000375978	JUN,MRE11A,NBN,RAD50,TP53,XRCC5,XRCC6
GO:0051129	negative regulation of cellular component organization	6	632	0.00041	ENSP00000258149,ENSP00000265433,ENSP00000355759,ENSP00000368100,ENSP00000375978,ENSP00000451291	HNRNPC,MDM2,NBN,PARP1,RAD50,XRCC5
GO:0051347	positive regulation of transferase activity	6	630	0.00041	ENSP00000265433,ENSP00000325863,ENSP00000352257,ENSP00000368100,ENSP00000375978,ENSP00000479618	MRE11A,MYC,NBN,RAD50,XRCC5,XRCC6
GO:0075713	establishment of integrated proviral latency	2	8	0.00041	ENSP00000352257,ENSP00000375978	XRCC5,XRCC6
GO:1904354	negative regulation of telomere capping	2	8	0.00041	ENSP00000265433,ENSP00000368100	NBN,RAD50
GO:2001020	regulation of response to DNA damage stimulus	4	188	0.00042	ENSP00000258149,ENSP00000355759,ENSP00000356520,ENSP00000479618	DHX9,MDM2,MYC,PARP1
GO:0046824	positive regulation of nucleocytoplasmic transport	3	65	0.00043	ENSP00000258149,ENSP00000269305,ENSP00000356520	DHX9,MDM2,TP53
GO:0051338	regulation of transferase activity	7	964	0.00046	ENSP00000265433,ENSP00000269305,ENSP00000325863,ENSP00000352257,ENSP00000368100,ENSP00000375978,ENSP00000479618	MRE11A,MYC,NBN,RAD50,TP53,XRCC5,XRCC6
GO:0071310	cellular response to organic substance	10	2219	0.00046	ENSP00000216797,ENSP00000258149,ENSP00000269305,ENSP00000312988,ENSP00000329357,ENSP00000355759,ENSP00000356520,ENSP00000360266,ENSP00000375978,ENSP00000479618	DHX9,JUN,MDM2,MYC,NFKBIA,NFKBIB,PARP1,SP1,TP53,XRCC5
GO:0001932	regulation of protein phosphorylation	8	1370	0.00053	ENSP00000265433,ENSP00000269305,ENSP00000325863,ENSP00000352257,ENSP00000360266,ENSP00000368100,ENSP00000375978,ENSP00000479618	JUN,MRE11A,MYC,NBN,RAD50,TP53,XRCC5,XRCC6
GO:0042795	snRNA transcription by RNA polymerase II	3	71	0.00053	ENSP00000329357,ENSP00000359531,ENSP00000375942	GTF2B,SP1,TBP
GO:0050896	response to stimulus	18	7824	0.00053	ENSP00000216797,ENSP00000258149,ENSP00000265433,ENSP00000266126,ENSP00000269305,ENSP00000312988,ENSP00000325863,ENSP00000329357,ENSP00000352257,ENSP00000355011,ENSP00000355759,ENSP00000356520,ENSP00000359181,ENSP00000360266,ENSP00000368100,ENSP00000375978,ENSP00000404121,ENSP00000479618	DHX9,EIF2B2,ILF2,ILF3,JUN,MDM2,MRE11A,MYC,NBN,NFKBIA,NFKBIB,PARP1,POLL,RAD50,SP1,TP53,XRCC5,XRCC6
GO:0043085	positive regulation of catalytic activity	8	1381	0.00056	ENSP00000265433,ENSP00000325863,ENSP00000352257,ENSP00000356520,ENSP00000360266,ENSP00000368100,ENSP00000375978,ENSP00000479618	DHX9,JUN,MRE11A,MYC,NBN,RAD50,XRCC5,XRCC6
GO:0010033	response to organic substance	11	2815	0.00057	ENSP00000216797,ENSP00000258149,ENSP00000266126,ENSP00000269305,ENSP00000312988,ENSP00000329357,ENSP00000355759,ENSP00000356520,ENSP00000360266,ENSP00000375978,ENSP00000479618	DHX9,EIF2B2,JUN,MDM2,MYC,NFKBIA,NFKBIB,PARP1,SP1,TP53,XRCC5
GO:0071481	cellular response to X-ray	2	11	0.00063	ENSP00000352257,ENSP00000375978	XRCC5,XRCC6
GO:0051716	cellular response to stimulus	16	6212	0.00065	ENSP00000216797,ENSP00000258149,ENSP00000265433,ENSP00000266126,ENSP00000269305,ENSP00000312988,ENSP00000325863,ENSP00000329357,ENSP00000352257,ENSP00000355759,ENSP00000356520,ENSP00000359181,ENSP00000360266,ENSP00000368100,ENSP00000375978,ENSP00000479618	DHX9,EIF2B2,JUN,MDM2,MRE11A,MYC,NBN,NFKBIA,NFKBIB,PARP1,POLL,RAD50,SP1,TP53,XRCC5,XRCC6
GO:0034599	cellular response to oxidative stress	4	222	0.00072	ENSP00000258149,ENSP00000269305,ENSP00000355759,ENSP00000360266	JUN,MDM2,PARP1,TP53
GO:0065004	protein-DNA complex assembly	4	223	0.00072	ENSP00000269305,ENSP00000355759,ENSP00000359531,ENSP00000375942	GTF2B,PARP1,TBP,TP53
GO:0030330	DNA damage response, signal transduction by p53 class mediator	3	82	0.00075	ENSP00000258149,ENSP00000265433,ENSP00000269305	MDM2,NBN,TP53
GO:2001022	positive regulation of response to DNA damage stimulus	3	84	0.00080	ENSP00000355759,ENSP00000356520,ENSP00000479618	DHX9,MYC,PARP1
GO:1901216	positive regulation of neuron death	3	85	0.00082	ENSP00000269305,ENSP00000355759,ENSP00000360266	JUN,PARP1,TP53
GO:0016073	snRNA metabolic process	3	88	0.00090	ENSP00000329357,ENSP00000359531,ENSP00000375942	GTF2B,SP1,TBP
GO:0031334	positive regulation of protein complex assembly	4	241	0.00093	ENSP00000269305,ENSP00000355759,ENSP00000359531,ENSP00000360266	GTF2B,JUN,PARP1,TP53
GO:0065003	protein-containing complex assembly	8	1514	0.00098	ENSP00000258149,ENSP00000269305,ENSP00000352257,ENSP00000355759,ENSP00000356520,ENSP00000359531,ENSP00000375942,ENSP00000479618	DHX9,GTF2B,MDM2,MYC,PARP1,TBP,TP53,XRCC6
GO:0006266	DNA ligation	2	16	0.0011	ENSP00000352257,ENSP00000355759	PARP1,XRCC6
GO:0048511	rhythmic process	4	250	0.0011	ENSP00000269305,ENSP00000329357,ENSP00000356520,ENSP00000360266	DHX9,JUN,SP1,TP53
GO:0051240	positive regulation of multicellular organismal process	8	1551	0.0011	ENSP00000325863,ENSP00000329357,ENSP00000352257,ENSP00000355759,ENSP00000356520,ENSP00000360266,ENSP00000375978,ENSP00000479618	DHX9,JUN,MRE11A,MYC,PARP1,SP1,XRCC5,XRCC6
GO:0071897	DNA biosynthetic process	3	95	0.0011	ENSP00000325863,ENSP00000359181,ENSP00000368100	MRE11A,POLL,RAD50
GO:0045089	positive regulation of innate immune response	4	259	0.0012	ENSP00000216797,ENSP00000352257,ENSP00000356520,ENSP00000375978	DHX9,NFKBIA,XRCC5,XRCC6
GO:0044085	cellular component biogenesis	10	2556	0.0013	ENSP00000258149,ENSP00000265433,ENSP00000269305,ENSP00000348107,ENSP00000352257,ENSP00000355759,ENSP00000356520,ENSP00000359531,ENSP00000375942,ENSP00000479618	C1D,DHX9,GTF2B,MDM2,MYC,NBN,PARP1,TBP,TP53,XRCC6
GO:0048584	positive regulation of response to stimulus	9	2054	0.0013	ENSP00000216797,ENSP00000266126,ENSP00000269305,ENSP00000352257,ENSP00000355759,ENSP00000356520,ENSP00000360266,ENSP00000375978,ENSP00000479618	DHX9,EIF2B2,JUN,MYC,NFKBIA,PARP1,TP53,XRCC5,XRCC6
GO:0007004	telomere maintenance via telomerase	2	18	0.0014	ENSP00000325863,ENSP00000368100	MRE11A,RAD50
GO:0016579	protein deubiquitination	4	275	0.0014	ENSP00000216797,ENSP00000258149,ENSP00000269305,ENSP00000479618	MDM2,MYC,NFKBIA,TP53
GO:0033993	response to lipid	6	825	0.0014	ENSP00000216797,ENSP00000258149,ENSP00000312988,ENSP00000355759,ENSP00000360266,ENSP00000375978	JUN,MDM2,NFKBIA,NFKBIB,PARP1,XRCC5
GO:0035994	response to muscle stretch	2	18	0.0014	ENSP00000216797,ENSP00000360266	JUN,NFKBIA
GO:0045786	negative regulation of cell cycle	5	517	0.0014	ENSP00000258149,ENSP00000265433,ENSP00000269305,ENSP00000325863,ENSP00000479618	MDM2,MRE11A,MYC,NBN,TP53
GO:0006289	nucleotide-excision repair	3	110	0.0015	ENSP00000269305,ENSP00000355759,ENSP00000359181	PARP1,POLL,TP53
GO:0045655	regulation of monocyte differentiation	2	19	0.0015	ENSP00000360266,ENSP00000479618	JUN,MYC
GO:0007095	mitotic G2 DNA damage checkpoint	2	21	0.0017	ENSP00000265433,ENSP00000325863	MRE11A,NBN
GO:0043066	negative regulation of apoptotic process	6	859	0.0017	ENSP00000216797,ENSP00000258149,ENSP00000269305,ENSP00000325863,ENSP00000360266,ENSP00000479618	JUN,MDM2,MRE11A,MYC,NFKBIA,TP53
GO:0046827	positive regulation of protein export from nucleus	2	21	0.0017	ENSP00000258149,ENSP00000269305	MDM2,TP53
GO:0060261	positive regulation of transcription initiation from RNA polymerase II promoter	2	21	0.0017	ENSP00000269305,ENSP00000359531	GTF2B,TP53
GO:1901653	cellular response to peptide	4	289	0.0017	ENSP00000258149,ENSP00000269305,ENSP00000329357,ENSP00000355759	MDM2,PARP1,SP1,TP53
GO:0033674	positive regulation of kinase activity	5	553	0.0018	ENSP00000265433,ENSP00000325863,ENSP00000352257,ENSP00000368100,ENSP00000375978	MRE11A,NBN,RAD50,XRCC5,XRCC6
GO:0050776	regulation of immune response	6	873	0.0018	ENSP00000216797,ENSP00000266126,ENSP00000352257,ENSP00000356520,ENSP00000360266,ENSP00000375978	DHX9,EIF2B2,JUN,NFKBIA,XRCC5,XRCC6
GO:0002684	positive regulation of immune system process	6	882	0.0019	ENSP00000216797,ENSP00000266126,ENSP00000352257,ENSP00000356520,ENSP00000360266,ENSP00000375978	DHX9,EIF2B2,JUN,NFKBIA,XRCC5,XRCC6
GO:0022402	cell cycle process	6	890	0.0019	ENSP00000258149,ENSP00000265433,ENSP00000269305,ENSP00000325863,ENSP00000368100,ENSP00000479618	MDM2,MRE11A,MYC,NBN,RAD50,TP53
GO:1903047	mitotic cell cycle process	5	564	0.0019	ENSP00000258149,ENSP00000265433,ENSP00000269305,ENSP00000325863,ENSP00000479618	MDM2,MRE11A,MYC,NBN,TP53
GO:0042493	response to drug	6	900	0.0020	ENSP00000216797,ENSP00000258149,ENSP00000269305,ENSP00000360266,ENSP00000375978,ENSP00000479618	JUN,MDM2,MYC,NFKBIA,TP53,XRCC5
GO:1901699	cellular response to nitrogen compound	5	568	0.0020	ENSP00000258149,ENSP00000269305,ENSP00000329357,ENSP00000355759,ENSP00000356520	DHX9,MDM2,PARP1,SP1,TP53
GO:0071840	cellular component organization or biogenesis	14	5342	0.0021	ENSP00000258149,ENSP00000265433,ENSP00000269305,ENSP00000325863,ENSP00000348107,ENSP00000352257,ENSP00000355759,ENSP00000356520,ENSP00000359531,ENSP00000360266,ENSP00000368100,ENSP00000375942,ENSP00000375978,ENSP00000479618	C1D,DHX9,GTF2B,JUN,MDM2,MRE11A,MYC,NBN,PARP1,RAD50,TBP,TP53,XRCC5,XRCC6
GO:0080134	regulation of response to stress	7	1299	0.0021	ENSP00000216797,ENSP00000258149,ENSP00000352257,ENSP00000355759,ENSP00000356520,ENSP00000375978,ENSP00000479618	DHX9,MDM2,MYC,NFKBIA,PARP1,XRCC5,XRCC6
GO:2000679	positive regulation of transcription regulatory region DNA binding	2	24	0.0021	ENSP00000355759,ENSP00000359531	GTF2B,PARP1
GO:1901796	regulation of signal transduction by p53 class mediator	3	129	0.0022	ENSP00000258149,ENSP00000269305,ENSP00000375942	MDM2,TBP,TP53
GO:1902895	positive regulation of pri-miRNA transcription by RNA polymerase II	2	25	0.0022	ENSP00000269305,ENSP00000360266	JUN,TP53
GO:0050778	positive regulation of immune response	5	589	0.0023	ENSP00000216797,ENSP00000266126,ENSP00000352257,ENSP00000356520,ENSP00000375978	DHX9,EIF2B2,NFKBIA,XRCC5,XRCC6
GO:0051239	regulation of multicellular organismal process	10	2788	0.0023	ENSP00000216797,ENSP00000258149,ENSP00000325863,ENSP00000329357,ENSP00000352257,ENSP00000355759,ENSP00000356520,ENSP00000360266,ENSP00000375978,ENSP00000479618	DHX9,JUN,MDM2,MRE11A,MYC,NFKBIA,PARP1,SP1,XRCC5,XRCC6
GO:0002520	immune system development	5	601	0.0024	ENSP00000265433,ENSP00000355759,ENSP00000359181,ENSP00000360266,ENSP00000375978	JUN,NBN,PARP1,POLL,XRCC5
GO:0071456	cellular response to hypoxia	3	139	0.0026	ENSP00000258149,ENSP00000269305,ENSP00000479618	MDM2,MYC,TP53
GO:0016445	somatic diversification of immunoglobulins	2	29	0.0028	ENSP00000265433,ENSP00000359181	NBN,POLL
GO:0048147	negative regulation of fibroblast proliferation	2	29	0.0028	ENSP00000269305,ENSP00000479618	MYC,TP53
GO:1904357	negative regulation of telomere maintenance via telomere lengthening	2	29	0.0028	ENSP00000355759,ENSP00000451291	HNRNPC,PARP1
GO:0022607	cellular component assembly	9	2343	0.0029	ENSP00000258149,ENSP00000265433,ENSP00000269305,ENSP00000352257,ENSP00000355759,ENSP00000356520,ENSP00000359531,ENSP00000375942,ENSP00000479618	DHX9,GTF2B,MDM2,MYC,NBN,PARP1,TBP,TP53,XRCC6
GO:0002682	regulation of immune system process	7	1391	0.0030	ENSP00000216797,ENSP00000266126,ENSP00000352257,ENSP00000356520,ENSP00000360266,ENSP00000375978,ENSP00000479618	DHX9,EIF2B2,JUN,MYC,NFKBIA,XRCC5,XRCC6
GO:0007050	cell cycle arrest	3	149	0.0031	ENSP00000265433,ENSP00000269305,ENSP00000479618	MYC,NBN,TP53
GO:0043434	response to peptide hormone	4	362	0.0032	ENSP00000258149,ENSP00000266126,ENSP00000329357,ENSP00000355759	EIF2B2,MDM2,PARP1,SP1
GO:1904707	positive regulation of vascular smooth muscle cell proliferation	2	32	0.0032	ENSP00000258149,ENSP00000360266	JUN,MDM2
GO:2001242	regulation of intrinsic apoptotic signaling pathway	3	159	0.0036	ENSP00000258149,ENSP00000269305,ENSP00000355759	MDM2,PARP1,TP53
GO:0045740	positive regulation of DNA replication	2	35	0.0037	ENSP00000356520,ENSP00000360266	DHX9,JUN
GO:0034097	response to cytokine	6	1035	0.0038	ENSP00000216797,ENSP00000269305,ENSP00000356520,ENSP00000360266,ENSP00000375978,ENSP00000479618	DHX9,JUN,MYC,NFKBIA,TP53,XRCC5
GO:0051973	positive regulation of telomerase activity	2	36	0.0039	ENSP00000375978,ENSP00000479618	MYC,XRCC5
GO:0048255	mRNA stabilization	2	37	0.0041	ENSP00000356520,ENSP00000451291	DHX9,HNRNPC
GO:1902749	regulation of cell cycle G2/M phase transition	3	167	0.0041	ENSP00000265433,ENSP00000269305,ENSP00000325863	MRE11A,NBN,TP53
GO:0002253	activation of immune response	4	393	0.0042	ENSP00000216797,ENSP00000266126,ENSP00000352257,ENSP00000375978	EIF2B2,NFKBIA,XRCC5,XRCC6
GO:0042592	homeostatic process	7	1491	0.0043	ENSP00000265433,ENSP00000325863,ENSP00000352257,ENSP00000355759,ENSP00000368100,ENSP00000375978,ENSP00000479618	MRE11A,MYC,NBN,PARP1,RAD50,XRCC5,XRCC6
GO:0042981	regulation of apoptotic process	7	1501	0.0044	ENSP00000216797,ENSP00000258149,ENSP00000269305,ENSP00000325863,ENSP00000355759,ENSP00000360266,ENSP00000479618	JUN,MDM2,MRE11A,MYC,NFKBIA,PARP1,TP53
GO:0051099	positive regulation of binding	3	172	0.0044	ENSP00000355759,ENSP00000356520,ENSP00000359531	DHX9,GTF2B,PARP1
GO:2000279	negative regulation of DNA biosynthetic process	2	39	0.0044	ENSP00000269305,ENSP00000451291	HNRNPC,TP53
GO:0006284	base-excision repair	2	40	0.0046	ENSP00000269305,ENSP00000359181	POLL,TP53
GO:0071216	cellular response to biotic stimulus	3	176	0.0046	ENSP00000216797,ENSP00000269305,ENSP00000312988	NFKBIA,NFKBIB,TP53
GO:0050679	positive regulation of epithelial cell proliferation	3	178	0.0047	ENSP00000329357,ENSP00000360266,ENSP00000479618	JUN,MYC,SP1
GO:0006996	organelle organization	10	3131	0.0049	ENSP00000265433,ENSP00000269305,ENSP00000325863,ENSP00000352257,ENSP00000355759,ENSP00000356520,ENSP00000360266,ENSP00000368100,ENSP00000375978,ENSP00000479618	DHX9,JUN,MRE11A,MYC,NBN,PARP1,RAD50,TP53,XRCC5,XRCC6
GO:0002218	activation of innate immune response	3	186	0.0052	ENSP00000216797,ENSP00000352257,ENSP00000375978	NFKBIA,XRCC5,XRCC6
GO:0016043	cellular component organization	13	5163	0.0053	ENSP00000258149,ENSP00000265433,ENSP00000269305,ENSP00000325863,ENSP00000352257,ENSP00000355759,ENSP00000356520,ENSP00000359531,ENSP00000360266,ENSP00000368100,ENSP00000375942,ENSP00000375978,ENSP00000479618	DHX9,GTF2B,JUN,MDM2,MRE11A,MYC,NBN,PARP1,RAD50,TBP,TP53,XRCC5,XRCC6
GO:0090329	regulation of DNA-dependent DNA replication	2	44	0.0053	ENSP00000265433,ENSP00000325863	MRE11A,NBN
GO:0051726	regulation of cell cycle	6	1129	0.0054	ENSP00000258149,ENSP00000265433,ENSP00000269305,ENSP00000325863,ENSP00000360266,ENSP00000479618	JUN,MDM2,MRE11A,MYC,NBN,TP53
GO:0043330	response to exogenous dsRNA	2	46	0.0057	ENSP00000216797,ENSP00000356520	DHX9,NFKBIA
GO:0043523	regulation of neuron apoptotic process	3	195	0.0059	ENSP00000269305,ENSP00000355759,ENSP00000360266	JUN,PARP1,TP53
GO:0010608	posttranscriptional regulation of gene expression	4	441	0.0060	ENSP00000266126,ENSP00000356520,ENSP00000404121,ENSP00000451291	DHX9,EIF2B2,HNRNPC,ILF3
GO:0007131	reciprocal meiotic recombination	2	48	0.0061	ENSP00000325863,ENSP00000368100	MRE11A,RAD50
GO:0043525	positive regulation of neuron apoptotic process	2	49	0.0063	ENSP00000269305,ENSP00000360266	JUN,TP53
GO:0048583	regulation of response to stimulus	11	3882	0.0063	ENSP00000216797,ENSP00000258149,ENSP00000266126,ENSP00000269305,ENSP00000352257,ENSP00000355759,ENSP00000356520,ENSP00000360266,ENSP00000375942,ENSP00000375978,ENSP00000479618	DHX9,EIF2B2,JUN,MDM2,MYC,NFKBIA,PARP1,TBP,TP53,XRCC5,XRCC6
GO:0031669	cellular response to nutrient levels	3	206	0.0067	ENSP00000258149,ENSP00000269305,ENSP00000360266	JUN,MDM2,TP53
GO:0043392	negative regulation of DNA binding	2	52	0.0069	ENSP00000216797,ENSP00000360266	JUN,NFKBIA
GO:0045739	positive regulation of DNA repair	2	53	0.0072	ENSP00000355759,ENSP00000356520	DHX9,PARP1
GO:0000122	negative regulation of transcription by RNA polymerase II	5	809	0.0073	ENSP00000258149,ENSP00000269305,ENSP00000355759,ENSP00000360266,ENSP00000479618	JUN,MDM2,MYC,PARP1,TP53
GO:0032210	regulation of telomere maintenance via telomerase	2	54	0.0073	ENSP00000375978,ENSP00000451291	HNRNPC,XRCC5
GO:0051321	meiotic cell cycle	3	214	0.0073	ENSP00000265433,ENSP00000325863,ENSP00000368100	MRE11A,NBN,RAD50
GO:0034622	cellular protein-containing complex assembly	5	832	0.0082	ENSP00000269305,ENSP00000355759,ENSP00000356520,ENSP00000359531,ENSP00000375942	DHX9,GTF2B,PARP1,TBP,TP53
GO:0006977	DNA damage response, signal transduction by p53 class mediator resulting in cell cycle arrest	2	59	0.0085	ENSP00000258149,ENSP00000269305	MDM2,TP53
GO:0034660	ncRNA metabolic process	4	497	0.0086	ENSP00000329357,ENSP00000348107,ENSP00000359531,ENSP00000375942	C1D,GTF2B,SP1,TBP
GO:0009725	response to hormone	5	854	0.0089	ENSP00000258149,ENSP00000266126,ENSP00000329357,ENSP00000355759,ENSP00000360266	EIF2B2,JUN,MDM2,PARP1,SP1
GO:0070848	response to growth factor	4	507	0.0090	ENSP00000258149,ENSP00000355759,ENSP00000360266,ENSP00000479618	JUN,MDM2,MYC,PARP1
GO:0044087	regulation of cellular component biogenesis	5	867	0.0094	ENSP00000269305,ENSP00000355759,ENSP00000359531,ENSP00000360266,ENSP00000375978	GTF2B,JUN,PARP1,TP53,XRCC5
GO:0009607	response to biotic stimulus	5	869	0.0095	ENSP00000216797,ENSP00000269305,ENSP00000312988,ENSP00000360266,ENSP00000404121	ILF3,JUN,NFKBIA,NFKBIB,TP53
GO:1902531	regulation of intracellular signal transduction	7	1764	0.0095	ENSP00000216797,ENSP00000258149,ENSP00000269305,ENSP00000355759,ENSP00000360266,ENSP00000375942,ENSP00000479618	JUN,MDM2,MYC,NFKBIA,PARP1,TBP,TP53
GO:0014070	response to organic cyclic compound	5	873	0.0096	ENSP00000216797,ENSP00000258149,ENSP00000355759,ENSP00000356520,ENSP00000360266	DHX9,JUN,MDM2,NFKBIA,PARP1
GO:0008284	positive regulation of cell population proliferation	5	878	0.0098	ENSP00000258149,ENSP00000329357,ENSP00000356520,ENSP00000360266,ENSP00000479618	DHX9,JUN,MDM2,MYC,SP1
GO:0071375	cellular response to peptide hormone stimulus	3	245	0.0099	ENSP00000258149,ENSP00000329357,ENSP00000355759	MDM2,PARP1,SP1
GO:0043618	regulation of transcription from RNA polymerase II promoter in response to stress	2	67	0.0103	ENSP00000269305,ENSP00000360266	JUN,TP53
GO:0045637	regulation of myeloid cell differentiation	3	249	0.0103	ENSP00000216797,ENSP00000360266,ENSP00000479618	JUN,MYC,NFKBIA
GO:0070192	chromosome organization involved in meiotic cell cycle	2	67	0.0103	ENSP00000325863,ENSP00000368100	MRE11A,RAD50
GO:0045321	leukocyte activation	5	894	0.0105	ENSP00000265433,ENSP00000352257,ENSP00000355011,ENSP00000360266,ENSP00000375978	ILF2,JUN,NBN,XRCC5,XRCC6
GO:0006353	DNA-templated transcription, termination	2	72	0.0115	ENSP00000356520,ENSP00000375942	DHX9,TBP
GO:0009719	response to endogenous stimulus	6	1353	0.0116	ENSP00000258149,ENSP00000266126,ENSP00000269305,ENSP00000329357,ENSP00000355759,ENSP00000360266	EIF2B2,JUN,MDM2,PARP1,SP1,TP53
GO:0002252	immune effector process	5	927	0.0119	ENSP00000265433,ENSP00000352257,ENSP00000355011,ENSP00000375978,ENSP00000404121	ILF2,ILF3,NBN,XRCC5,XRCC6
GO:1903312	negative regulation of mRNA metabolic process	2	74	0.0120	ENSP00000356520,ENSP00000451291	DHX9,HNRNPC
GO:0002274	myeloid leukocyte activation	4	574	0.0131	ENSP00000352257,ENSP00000355011,ENSP00000360266,ENSP00000375978	ILF2,JUN,XRCC5,XRCC6
GO:0071345	cellular response to cytokine stimulus	5	953	0.0132	ENSP00000216797,ENSP00000269305,ENSP00000356520,ENSP00000375978,ENSP00000479618	DHX9,MYC,NFKBIA,TP53,XRCC5
GO:0032870	cellular response to hormone stimulus	4	585	0.0139	ENSP00000258149,ENSP00000329357,ENSP00000355759,ENSP00000360266	JUN,MDM2,PARP1,SP1
GO:0090305	nucleic acid phosphodiester bond hydrolysis	3	287	0.0144	ENSP00000325863,ENSP00000355759,ENSP00000368100	MRE11A,PARP1,RAD50
GO:1903829	positive regulation of cellular protein localization	3	287	0.0144	ENSP00000258149,ENSP00000269305,ENSP00000355759	MDM2,PARP1,TP53
GO:0097190	apoptotic signaling pathway	3	295	0.0154	ENSP00000265433,ENSP00000269305,ENSP00000360266	JUN,NBN,TP53
GO:0032496	response to lipopolysaccharide	3	298	0.0158	ENSP00000216797,ENSP00000312988,ENSP00000360266	JUN,NFKBIA,NFKBIB
GO:0007179	transforming growth factor beta receptor signaling pathway	2	88	0.0160	ENSP00000355759,ENSP00000360266	JUN,PARP1
GO:0001938	positive regulation of endothelial cell proliferation	2	89	0.0162	ENSP00000329357,ENSP00000360266	JUN,SP1
GO:0002366	leukocyte activation involved in immune response	4	616	0.0162	ENSP00000265433,ENSP00000352257,ENSP00000355011,ENSP00000375978	ILF2,NBN,XRCC5,XRCC6
GO:0046677	response to antibiotic	3	305	0.0165	ENSP00000258149,ENSP00000269305,ENSP00000360266	JUN,MDM2,TP53
GO:0035690	cellular response to drug	3	310	0.0171	ENSP00000258149,ENSP00000269305,ENSP00000479618	MDM2,MYC,TP53
GO:0002443	leukocyte mediated immunity	4	632	0.0173	ENSP00000265433,ENSP00000352257,ENSP00000355011,ENSP00000375978	ILF2,NBN,XRCC5,XRCC6
GO:0045638	negative regulation of myeloid cell differentiation	2	93	0.0173	ENSP00000216797,ENSP00000479618	MYC,NFKBIA
GO:0048525	negative regulation of viral process	2	93	0.0173	ENSP00000360266,ENSP00000404121	ILF3,JUN
GO:0033365	protein localization to organelle	4	649	0.0188	ENSP00000216797,ENSP00000258149,ENSP00000356520,ENSP00000375978	DHX9,MDM2,NFKBIA,XRCC5
GO:0035556	intracellular signal transduction	6	1528	0.0193	ENSP00000216797,ENSP00000258149,ENSP00000265433,ENSP00000269305,ENSP00000360266,ENSP00000479618	JUN,MDM2,MYC,NBN,NFKBIA,TP53
GO:0006417	regulation of translation	3	327	0.0194	ENSP00000266126,ENSP00000356520,ENSP00000404121	DHX9,EIF2B2,ILF3
GO:0010942	positive regulation of cell death	4	663	0.0200	ENSP00000269305,ENSP00000355759,ENSP00000360266,ENSP00000479618	JUN,MYC,PARP1,TP53
GO:0002573	myeloid leukocyte differentiation	2	102	0.0201	ENSP00000355759,ENSP00000360266	JUN,PARP1
GO:0010038	response to metal ion	3	339	0.0211	ENSP00000258149,ENSP00000355759,ENSP00000360266	JUN,MDM2,PARP1
GO:0008283	cell population proliferation	4	676	0.0212	ENSP00000265433,ENSP00000269305,ENSP00000325863,ENSP00000375978	MRE11A,NBN,TP53,XRCC5
GO:0071495	cellular response to endogenous stimulus	5	1106	0.0224	ENSP00000258149,ENSP00000269305,ENSP00000329357,ENSP00000355759,ENSP00000360266	JUN,MDM2,PARP1,SP1,TP53
GO:0042542	response to hydrogen peroxide	2	112	0.0234	ENSP00000258149,ENSP00000360266	JUN,MDM2
GO:0007275	multicellular organism development	11	4726	0.0248	ENSP00000216797,ENSP00000258149,ENSP00000265433,ENSP00000266126,ENSP00000269305,ENSP00000352257,ENSP00000355759,ENSP00000359181,ENSP00000360266,ENSP00000375978,ENSP00000479618	EIF2B2,JUN,MDM2,MYC,NBN,NFKBIA,PARP1,POLL,TP53,XRCC5,XRCC6
GO:0002764	immune response-regulating signaling pathway	3	365	0.0251	ENSP00000216797,ENSP00000266126,ENSP00000360266	EIF2B2,JUN,NFKBIA
GO:0051222	positive regulation of protein transport	3	365	0.0251	ENSP00000258149,ENSP00000269305,ENSP00000356520	DHX9,MDM2,TP53
GO:0050729	positive regulation of inflammatory response	2	120	0.0263	ENSP00000216797,ENSP00000356520	DHX9,NFKBIA
GO:0001889	liver development	2	123	0.0274	ENSP00000216797,ENSP00000360266	JUN,NFKBIA
GO:0034614	cellular response to reactive oxygen species	2	124	0.0277	ENSP00000258149,ENSP00000360266	JUN,MDM2
GO:0045595	regulation of cell differentiation	6	1695	0.0296	ENSP00000216797,ENSP00000258149,ENSP00000355759,ENSP00000360266,ENSP00000375978,ENSP00000479618	JUN,MDM2,MYC,NFKBIA,PARP1,XRCC5
GO:0048731	system development	10	4144	0.0296	ENSP00000216797,ENSP00000258149,ENSP00000265433,ENSP00000266126,ENSP00000352257,ENSP00000355759,ENSP00000359181,ENSP00000360266,ENSP00000375978,ENSP00000479618	EIF2B2,JUN,MDM2,MYC,NBN,NFKBIA,PARP1,POLL,XRCC5,XRCC6
GO:0006508	proteolysis	5	1203	0.0303	ENSP00000216797,ENSP00000258149,ENSP00000269305,ENSP00000355759,ENSP00000479618	MDM2,MYC,NFKBIA,PARP1,TP53
GO:0060341	regulation of cellular localization	4	766	0.0307	ENSP00000258149,ENSP00000269305,ENSP00000355759,ENSP00000356520	DHX9,MDM2,PARP1,TP53
GO:0051090	regulation of DNA-binding transcription factor activity	3	403	0.0316	ENSP00000216797,ENSP00000356520,ENSP00000360266	DHX9,JUN,NFKBIA
GO:0010634	positive regulation of epithelial cell migration	2	136	0.0322	ENSP00000329357,ENSP00000360266	JUN,SP1
GO:0007623	circadian rhythm	2	137	0.0326	ENSP00000269305,ENSP00000360266	JUN,TP53
GO:0009267	cellular response to starvation	2	137	0.0326	ENSP00000269305,ENSP00000360266	JUN,TP53
GO:0006952	defense response	5	1234	0.0330	ENSP00000352257,ENSP00000356520,ENSP00000360266,ENSP00000375978,ENSP00000404121	DHX9,ILF3,JUN,XRCC5,XRCC6
GO:0051336	regulation of hydrolase activity	5	1238	0.0333	ENSP00000258149,ENSP00000269305,ENSP00000356520,ENSP00000360266,ENSP00000479618	DHX9,JUN,MDM2,MYC,TP53
GO:0048513	animal organ development	8	2926	0.0344	ENSP00000216797,ENSP00000258149,ENSP00000266126,ENSP00000352257,ENSP00000355759,ENSP00000360266,ENSP00000375978,ENSP00000479618	EIF2B2,JUN,MDM2,MYC,NFKBIA,PARP1,XRCC5,XRCC6
GO:0007005	mitochondrion organization	3	424	0.0355	ENSP00000269305,ENSP00000355759,ENSP00000360266	JUN,PARP1,TP53
GO:0071222	cellular response to lipopolysaccharide	2	146	0.0361	ENSP00000216797,ENSP00000312988	NFKBIA,NFKBIB
GO:0031099	regeneration	2	151	0.0380	ENSP00000216797,ENSP00000360266	JUN,NFKBIA
GO:0051094	positive regulation of developmental process	5	1286	0.0380	ENSP00000329357,ENSP00000355759,ENSP00000360266,ENSP00000375978,ENSP00000479618	JUN,MYC,PARP1,SP1,XRCC5
GO:0032869	cellular response to insulin stimulus	2	153	0.0388	ENSP00000329357,ENSP00000355759	PARP1,SP1
GO:0051707	response to other organism	4	835	0.0394	ENSP00000216797,ENSP00000312988,ENSP00000360266,ENSP00000404121	ILF3,JUN,NFKBIA,NFKBIB
GO:0007265	Ras protein signal transduction	2	155	0.0396	ENSP00000269305,ENSP00000360266	JUN,TP53
GO:0009266	response to temperature stimulus	2	155	0.0396	ENSP00000216797,ENSP00000266126	EIF2B2,NFKBIA
GO:0051262	protein tetramerization	2	157	0.0401	ENSP00000269305,ENSP00000352257	TP53,XRCC6
GO:0097193	intrinsic apoptotic signaling pathway	2	158	0.0405	ENSP00000265433,ENSP00000269305	NBN,TP53
GO:0030335	positive regulation of cell migration	3	452	0.0406	ENSP00000258149,ENSP00000329357,ENSP00000360266	JUN,MDM2,SP1
GO:0050793	regulation of developmental process	7	2416	0.0407	ENSP00000216797,ENSP00000258149,ENSP00000329357,ENSP00000355759,ENSP00000360266,ENSP00000375978,ENSP00000479618	JUN,MDM2,MYC,NFKBIA,PARP1,SP1,XRCC5
GO:0009605	response to external stimulus	6	1857	0.0420	ENSP00000216797,ENSP00000258149,ENSP00000269305,ENSP00000312988,ENSP00000360266,ENSP00000404121	ILF3,JUN,MDM2,NFKBIA,NFKBIB,TP53
GO:0071248	cellular response to metal ion	2	162	0.0420	ENSP00000355759,ENSP00000360266	JUN,PARP1
GO:0034504	protein localization to nucleus	2	164	0.0427	ENSP00000216797,ENSP00000258149	MDM2,NFKBIA
GO:2000026	regulation of multicellular organismal development	6	1876	0.0435	ENSP00000216797,ENSP00000258149,ENSP00000329357,ENSP00000360266,ENSP00000375978,ENSP00000479618	JUN,MDM2,MYC,NFKBIA,SP1,XRCC5
GO:0022414	reproductive process	5	1350	0.0441	ENSP00000265433,ENSP00000266126,ENSP00000325863,ENSP00000368100,ENSP00000375942	EIF2B2,MRE11A,NBN,RAD50,TBP
GO:0071363	cellular response to growth factor stimulus	3	477	0.0455	ENSP00000258149,ENSP00000355759,ENSP00000360266	JUN,MDM2,PARP1
GO:0034613	cellular protein localization	5	1367	0.0461	ENSP00000216797,ENSP00000258149,ENSP00000269305,ENSP00000356520,ENSP00000375978	DHX9,MDM2,NFKBIA,TP53,XRCC5
GO:0051050	positive regulation of transport	4	892	0.0467	ENSP00000216797,ENSP00000258149,ENSP00000269305,ENSP00000356520	DHX9,MDM2,NFKBIA,TP53
GO:0043312	neutrophil degranulation	3	485	0.0470	ENSP00000352257,ENSP00000355011,ENSP00000375978	ILF2,XRCC5,XRCC6
GO:0071396	cellular response to lipid	3	486	0.0471	ENSP00000216797,ENSP00000312988,ENSP00000375978	NFKBIA,NFKBIB,XRCC5
GO:0032880	regulation of protein localization	4	901	0.0477	ENSP00000258149,ENSP00000269305,ENSP00000355759,ENSP00000356520	DHX9,MDM2,PARP1,TP53
GO:0032879	regulation of localization	7	2524	0.0485	ENSP00000216797,ENSP00000258149,ENSP00000269305,ENSP00000329357,ENSP00000355759,ENSP00000356520,ENSP00000360266	DHX9,JUN,MDM2,NFKBIA,PARP1,SP1,TP53

## Sheet: in_vitro_mol_function_GO
#term ID	term description	observed gene count	background gene count	false discovery rate	matching proteins in your network (IDs)	matching proteins in your network (labels)
GO:0003676	nucleic acid binding	20	3332	1.70e-11	ENSP00000258149,ENSP00000265433,ENSP00000266126,ENSP00000269305,ENSP00000325863,ENSP00000329357,ENSP00000348107,ENSP00000352257,ENSP00000355011,ENSP00000355759,ENSP00000356520,ENSP00000359181,ENSP00000359531,ENSP00000360266,ENSP00000368100,ENSP00000375942,ENSP00000375978,ENSP00000404121,ENSP00000451291,ENSP00000479618	C1D,DHX9,EIF2B2,GTF2B,HNRNPC,ILF2,ILF3,JUN,MDM2,MRE11A,MYC,NBN,PARP1,POLL,RAD50,SP1,TBP,TP53,XRCC5,XRCC6
GO:0003677	DNA binding	17	2457	8.38e-10	ENSP00000265433,ENSP00000269305,ENSP00000325863,ENSP00000329357,ENSP00000348107,ENSP00000352257,ENSP00000355011,ENSP00000355759,ENSP00000356520,ENSP00000359181,ENSP00000359531,ENSP00000360266,ENSP00000368100,ENSP00000375942,ENSP00000375978,ENSP00000404121,ENSP00000479618	C1D,DHX9,GTF2B,ILF2,ILF3,JUN,MRE11A,MYC,NBN,PARP1,POLL,RAD50,SP1,TBP,TP53,XRCC5,XRCC6
GO:0003690	double-stranded DNA binding	12	828	1.21e-09	ENSP00000269305,ENSP00000325863,ENSP00000329357,ENSP00000352257,ENSP00000355759,ENSP00000356520,ENSP00000359531,ENSP00000360266,ENSP00000368100,ENSP00000375942,ENSP00000375978,ENSP00000479618	DHX9,GTF2B,JUN,MRE11A,MYC,PARP1,RAD50,SP1,TBP,TP53,XRCC5,XRCC6
GO:0008134	transcription factor binding	11	610	1.21e-09	ENSP00000216797,ENSP00000265433,ENSP00000269305,ENSP00000329357,ENSP00000348107,ENSP00000355759,ENSP00000356520,ENSP00000359531,ENSP00000360266,ENSP00000375942,ENSP00000479618	C1D,DHX9,GTF2B,JUN,MYC,NBN,NFKBIA,PARP1,SP1,TBP,TP53
GO:0140297	DNA-binding transcription factor binding	8	327	5.92e-08	ENSP00000216797,ENSP00000329357,ENSP00000348107,ENSP00000355759,ENSP00000359531,ENSP00000360266,ENSP00000375942,ENSP00000479618	C1D,GTF2B,JUN,MYC,NFKBIA,PARP1,SP1,TBP
GO:0043565	sequence-specific DNA binding	11	1047	1.31e-07	ENSP00000269305,ENSP00000329357,ENSP00000352257,ENSP00000355759,ENSP00000356520,ENSP00000359531,ENSP00000360266,ENSP00000368100,ENSP00000375942,ENSP00000375978,ENSP00000479618	DHX9,GTF2B,JUN,MYC,PARP1,RAD50,SP1,TBP,TP53,XRCC5,XRCC6
GO:0044212	transcription regulatory region DNA binding	10	829	2.10e-07	ENSP00000269305,ENSP00000329357,ENSP00000352257,ENSP00000355759,ENSP00000356520,ENSP00000359531,ENSP00000360266,ENSP00000375942,ENSP00000375978,ENSP00000479618	DHX9,GTF2B,JUN,MYC,PARP1,SP1,TBP,TP53,XRCC5,XRCC6
GO:0061629	RNA polymerase II-specific DNA-binding transcription factor binding	7	257	2.31e-07	ENSP00000216797,ENSP00000329357,ENSP00000348107,ENSP00000355759,ENSP00000359531,ENSP00000360266,ENSP00000375942	C1D,GTF2B,JUN,NFKBIA,PARP1,SP1,TBP
GO:0140097	catalytic activity, acting on DNA	6	173	6.99e-07	ENSP00000325863,ENSP00000352257,ENSP00000355759,ENSP00000356520,ENSP00000359181,ENSP00000375978	DHX9,MRE11A,PARP1,POLL,XRCC5,XRCC6
GO:0001099	basal RNA polymerase II transcription machinery binding	4	39	2.61e-06	ENSP00000269305,ENSP00000356520,ENSP00000359531,ENSP00000375942	DHX9,GTF2B,TBP,TP53
GO:0003723	RNA binding	9	850	2.70e-06	ENSP00000258149,ENSP00000266126,ENSP00000269305,ENSP00000348107,ENSP00000355011,ENSP00000356520,ENSP00000375978,ENSP00000404121,ENSP00000451291	C1D,DHX9,EIF2B2,HNRNPC,ILF2,ILF3,MDM2,TP53,XRCC5
GO:0001085	RNA polymerase II transcription factor binding	5	121	3.63e-06	ENSP00000269305,ENSP00000329357,ENSP00000356520,ENSP00000360266,ENSP00000375942	DHX9,JUN,SP1,TBP,TP53
GO:0000977	RNA polymerase II regulatory region sequence-specific DNA binding	8	647	4.41e-06	ENSP00000269305,ENSP00000329357,ENSP00000355759,ENSP00000356520,ENSP00000359531,ENSP00000360266,ENSP00000375942,ENSP00000479618	DHX9,GTF2B,JUN,MYC,PARP1,SP1,TBP,TP53
GO:0003684	damaged DNA binding	4	64	1.10e-05	ENSP00000265433,ENSP00000269305,ENSP00000352257,ENSP00000375978	NBN,TP53,XRCC5,XRCC6
GO:0004003	ATP-dependent DNA helicase activity	3	29	6.43e-05	ENSP00000352257,ENSP00000356520,ENSP00000375978	DHX9,XRCC5,XRCC6
GO:0044877	protein-containing complex binding	8	968	6.51e-05	ENSP00000216797,ENSP00000258149,ENSP00000269305,ENSP00000352257,ENSP00000356520,ENSP00000359531,ENSP00000375978,ENSP00000479618	DHX9,GTF2B,MDM2,MYC,NFKBIA,TP53,XRCC5,XRCC6
GO:0047485	protein N-terminus binding	4	109	7.00e-05	ENSP00000258149,ENSP00000265433,ENSP00000269305,ENSP00000355759	MDM2,NBN,PARP1,TP53
GO:0000978	RNA polymerase II proximal promoter sequence-specific DNA binding	6	457	8.66e-05	ENSP00000269305,ENSP00000329357,ENSP00000356520,ENSP00000360266,ENSP00000375942,ENSP00000479618	DHX9,JUN,MYC,SP1,TBP,TP53
GO:0042162	telomeric DNA binding	3	36	9.98e-05	ENSP00000352257,ENSP00000368100,ENSP00000375978	RAD50,XRCC5,XRCC6
GO:0140296	general transcription initiation factor binding	3	39	0.00012	ENSP00000269305,ENSP00000359531,ENSP00000375942	GTF2B,TBP,TP53
GO:1990841	promoter-specific chromatin binding	3	43	0.00014	ENSP00000269305,ENSP00000356520,ENSP00000359531	DHX9,GTF2B,TP53
GO:0001047	core promoter binding	3	45	0.00016	ENSP00000269305,ENSP00000359531,ENSP00000375942	GTF2B,TBP,TP53
GO:0031625	ubiquitin protein ligase binding	5	311	0.00016	ENSP00000216797,ENSP00000258149,ENSP00000269305,ENSP00000360266,ENSP00000375978	JUN,MDM2,NFKBIA,TP53,XRCC5
GO:0051575	5'-deoxyribose-5-phosphate lyase activity	2	5	0.00018	ENSP00000352257,ENSP00000359181	POLL,XRCC6
GO:0005515	protein binding	17	6605	0.00026	ENSP00000216797,ENSP00000258149,ENSP00000265433,ENSP00000269305,ENSP00000325863,ENSP00000329357,ENSP00000348107,ENSP00000352257,ENSP00000355759,ENSP00000356520,ENSP00000359531,ENSP00000360266,ENSP00000368100,ENSP00000375942,ENSP00000375978,ENSP00000451291,ENSP00000479618	C1D,DHX9,GTF2B,HNRNPC,JUN,MDM2,MRE11A,MYC,NBN,NFKBIA,PARP1,RAD50,SP1,TBP,TP53,XRCC5,XRCC6
GO:0070491	repressing transcription factor binding	3	60	0.00031	ENSP00000329357,ENSP00000375942,ENSP00000479618	MYC,SP1,TBP
GO:0019899	enzyme binding	10	2197	0.00037	ENSP00000216797,ENSP00000258149,ENSP00000269305,ENSP00000329357,ENSP00000355759,ENSP00000356520,ENSP00000359531,ENSP00000360266,ENSP00000375942,ENSP00000375978	DHX9,GTF2B,JUN,MDM2,NFKBIA,PARP1,SP1,TBP,TP53,XRCC5
GO:0008022	protein C-terminus binding	4	194	0.00039	ENSP00000325863,ENSP00000329357,ENSP00000352257,ENSP00000375978	MRE11A,SP1,XRCC5,XRCC6
GO:0003725	double-stranded RNA binding	3	70	0.00043	ENSP00000355011,ENSP00000356520,ENSP00000404121	DHX9,ILF2,ILF3
GO:0001228	DNA-binding transcription activator activity, RNA polymerase II-specific	5	408	0.00046	ENSP00000269305,ENSP00000329357,ENSP00000355759,ENSP00000360266,ENSP00000479618	JUN,MYC,PARP1,SP1,TP53
GO:0001091	RNA polymerase II general transcription initiation factor binding	2	14	0.00079	ENSP00000269305,ENSP00000375942	TBP,TP53
GO:0071837	HMG box domain binding	2	18	0.0012	ENSP00000329357,ENSP00000360266	JUN,SP1
GO:0140110	transcription regulator activity	9	2069	0.0012	ENSP00000269305,ENSP00000312988,ENSP00000329357,ENSP00000348107,ENSP00000355759,ENSP00000356520,ENSP00000360266,ENSP00000375942,ENSP00000479618	C1D,DHX9,JUN,MYC,NFKBIB,PARP1,SP1,TBP,TP53
GO:0005488	binding	21	11878	0.0013	ENSP00000216797,ENSP00000258149,ENSP00000265433,ENSP00000266126,ENSP00000269305,ENSP00000325863,ENSP00000329357,ENSP00000348107,ENSP00000352257,ENSP00000355011,ENSP00000355759,ENSP00000356520,ENSP00000359181,ENSP00000359531,ENSP00000360266,ENSP00000368100,ENSP00000375942,ENSP00000375978,ENSP00000404121,ENSP00000451291,ENSP00000479618	C1D,DHX9,EIF2B2,GTF2B,HNRNPC,ILF2,ILF3,JUN,MDM2,MRE11A,MYC,NBN,NFKBIA,PARP1,POLL,RAD50,SP1,TBP,TP53,XRCC5,XRCC6
GO:0042826	histone deacetylase binding	3	110	0.0013	ENSP00000269305,ENSP00000329357,ENSP00000355759	PARP1,SP1,TP53
GO:0070412	R-SMAD binding	2	23	0.0017	ENSP00000355759,ENSP00000360266	JUN,PARP1
GO:0000993	RNA polymerase II complex binding	2	25	0.0019	ENSP00000356520,ENSP00000359531	DHX9,GTF2B
GO:0042802	identical protein binding	8	1754	0.0019	ENSP00000216797,ENSP00000258149,ENSP00000269305,ENSP00000325863,ENSP00000329357,ENSP00000355759,ENSP00000360266,ENSP00000451291	HNRNPC,JUN,MDM2,MRE11A,NFKBIA,PARP1,SP1,TP53
GO:0035035	histone acetyltransferase binding	2	27	0.0021	ENSP00000269305,ENSP00000329357	SP1,TP53
GO:0001103	RNA polymerase II repressing transcription factor binding	2	29	0.0024	ENSP00000329357,ENSP00000375942	SP1,TBP
GO:0035257	nuclear hormone receptor binding	3	149	0.0027	ENSP00000348107,ENSP00000355759,ENSP00000359531	C1D,GTF2B,PARP1
GO:0097718	disordered domain specific binding	2	33	0.0029	ENSP00000258149,ENSP00000269305	MDM2,TP53
GO:0005524	ATP binding	7	1462	0.0033	ENSP00000266126,ENSP00000269305,ENSP00000352257,ENSP00000355011,ENSP00000356520,ENSP00000368100,ENSP00000375978	DHX9,EIF2B2,ILF2,RAD50,TP53,XRCC5,XRCC6
GO:0001046	core promoter sequence-specific DNA binding	2	37	0.0034	ENSP00000269305,ENSP00000359531	GTF2B,TP53
GO:0016887	ATPase activity	4	392	0.0035	ENSP00000352257,ENSP00000356520,ENSP00000368100,ENSP00000375978	DHX9,RAD50,XRCC5,XRCC6
GO:0000166	nucleotide binding	8	2097	0.0051	ENSP00000266126,ENSP00000269305,ENSP00000352257,ENSP00000355011,ENSP00000355759,ENSP00000356520,ENSP00000368100,ENSP00000375978	DHX9,EIF2B2,ILF2,PARP1,RAD50,TP53,XRCC5,XRCC6
GO:0003729	mRNA binding	3	198	0.0051	ENSP00000269305,ENSP00000356520,ENSP00000451291	DHX9,HNRNPC,TP53
GO:0003682	chromatin binding	4	501	0.0075	ENSP00000269305,ENSP00000356520,ENSP00000359531,ENSP00000360266	DHX9,GTF2B,JUN,TP53
GO:0003730	mRNA 3'-UTR binding	2	63	0.0080	ENSP00000269305,ENSP00000451291	HNRNPC,TP53
GO:0000980	RNA polymerase II distal enhancer sequence-specific DNA binding	2	67	0.0089	ENSP00000269305,ENSP00000360266	JUN,TP53
GO:0003712	transcription coregulator activity	4	534	0.0089	ENSP00000312988,ENSP00000348107,ENSP00000356520,ENSP00000360266	C1D,DHX9,JUN,NFKBIB
GO:0033613	activating transcription factor binding	2	69	0.0090	ENSP00000360266,ENSP00000479618	JUN,MYC
GO:0002039	p53 binding	2	73	0.0098	ENSP00000258149,ENSP00000269305	MDM2,TP53
GO:0003727	single-stranded RNA binding	2	80	0.0109	ENSP00000356520,ENSP00000451291	DHX9,HNRNPC
GO:0003713	transcription coactivator activity	3	307	0.0135	ENSP00000312988,ENSP00000356520,ENSP00000360266	DHX9,JUN,NFKBIB
GO:0005102	signaling receptor binding	6	1513	0.0149	ENSP00000258149,ENSP00000269305,ENSP00000348107,ENSP00000355759,ENSP00000359531,ENSP00000375942	C1D,GTF2B,MDM2,PARP1,TBP,TP53
GO:0046914	transition metal ion binding	5	1051	0.0149	ENSP00000258149,ENSP00000269305,ENSP00000325863,ENSP00000355759,ENSP00000359531	GTF2B,MDM2,MRE11A,PARP1,TP53
GO:0003697	single-stranded DNA binding	2	99	0.0151	ENSP00000356520,ENSP00000368100	DHX9,RAD50
GO:0043167	ion binding	13	6066	0.0156	ENSP00000258149,ENSP00000266126,ENSP00000269305,ENSP00000325863,ENSP00000329357,ENSP00000352257,ENSP00000355011,ENSP00000355759,ENSP00000356520,ENSP00000359181,ENSP00000359531,ENSP00000368100,ENSP00000375978	DHX9,EIF2B2,GTF2B,ILF2,MDM2,MRE11A,PARP1,POLL,RAD50,SP1,TP53,XRCC5,XRCC6
GO:0016922	nuclear receptor binding	2	111	0.0182	ENSP00000348107,ENSP00000355759	C1D,PARP1
GO:0019904	protein domain specific binding	4	706	0.0190	ENSP00000258149,ENSP00000269305,ENSP00000329357,ENSP00000360266	JUN,MDM2,SP1,TP53
GO:0000981	DNA-binding transcription factor activity, RNA polymerase II-specific	6	1631	0.0194	ENSP00000269305,ENSP00000329357,ENSP00000355759,ENSP00000360266,ENSP00000375942,ENSP00000479618	JUN,MYC,PARP1,SP1,TBP,TP53
GO:0043021	ribonucleoprotein complex binding	2	116	0.0194	ENSP00000258149,ENSP00000356520	DHX9,MDM2
GO:0008270	zinc ion binding	4	800	0.0273	ENSP00000258149,ENSP00000269305,ENSP00000355759,ENSP00000359531	GTF2B,MDM2,PARP1,TP53
GO:0016874	ligase activity	2	155	0.0305	ENSP00000258149,ENSP00000355759	MDM2,PARP1

## Sheet: in_vivo_biol_process_GO
#term ID	term description	observed gene count	background gene count	false discovery rate	matching proteins in your network (IDs)	matching proteins in your network (labels)
GO:0006950	response to stress	28	3267	2.48e-08	ENSP00000253024,ENSP00000265354,ENSP00000278616,ENSP00000298139,ENSP00000302961,ENSP00000313420,ENSP00000318687,ENSP00000323511,ENSP00000335153,ENSP00000339001,ENSP00000341289,ENSP00000341826,ENSP00000344479,ENSP00000349313,ENSP00000351777,ENSP00000363017,ENSP00000364802,ENSP00000365576,ENSP00000367527,ENSP00000369129,ENSP00000369424,ENSP00000379287,ENSP00000421491,ENSP00000432083,ENSP00000434024…	AKT1,ATM,DCLRE1C,DSP,H2AFX,HNRNPA1,HSP90AA1,HSPA1A,HSPA4,HSPA8,HSPH1,NHEJ1,NR4A2,PNKP,POLR2A,PRKDC,RBBP7,RPA2,SRF,TRIM28,TUBB,TUBB4B,UBQLN1,VCP,VIM,WRN,XRCC4,YWHAZ
GO:1900034	regulation of cellular response to heat	7	45	3.04e-08	ENSP00000001008,ENSP00000278616,ENSP00000318687,ENSP00000335153,ENSP00000363017,ENSP00000364802,ENSP00000432083	ATM,FKBP4,HSP90AA1,HSPA1A,HSPA8,HSPH1,RPA2
GO:0033554	cellular response to stress	20	1553	3.87e-08	ENSP00000253024,ENSP00000265354,ENSP00000278616,ENSP00000298139,ENSP00000313420,ENSP00000323511,ENSP00000341826,ENSP00000344479,ENSP00000349313,ENSP00000351777,ENSP00000363017,ENSP00000364802,ENSP00000365576,ENSP00000367527,ENSP00000369424,ENSP00000421491,ENSP00000432083,ENSP00000434024,ENSP00000451828,ENSP00000480158	AKT1,ATM,DCLRE1C,H2AFX,HNRNPA1,HSPA1A,HSPA8,NHEJ1,NR4A2,PNKP,POLR2A,PRKDC,RBBP7,RPA2,SRF,TRIM28,UBQLN1,VCP,WRN,XRCC4
GO:0009628	response to abiotic stimulus	17	1052	4.51e-08	ENSP00000265354,ENSP00000278616,ENSP00000298139,ENSP00000313420,ENSP00000322706,ENSP00000323511,ENSP00000335153,ENSP00000344479,ENSP00000349313,ENSP00000364802,ENSP00000365576,ENSP00000367527,ENSP00000369424,ENSP00000375892,ENSP00000421491,ENSP00000434024,ENSP00000451828	AKT1,AKT2,ATM,DCLRE1C,H2AFX,HMGCS1,HSP90AA1,HSPA1A,NHEJ1,NR4A2,PNKP,PRKDC,RBBP7,SRF,UBQLN1,WRN,XRCC4
GO:0006996	organelle organization	26	3131	1.07e-07	ENSP00000216181,ENSP00000253024,ENSP00000265070,ENSP00000265354,ENSP00000278616,ENSP00000283179,ENSP00000298139,ENSP00000302961,ENSP00000313420,ENSP00000318697,ENSP00000335153,ENSP00000339001,ENSP00000341289,ENSP00000346067,ENSP00000363017,ENSP00000364802,ENSP00000365576,ENSP00000367527,ENSP00000369129,ENSP00000369424,ENSP00000371267,ENSP00000379287,ENSP00000418529,ENSP00000434024,ENSP00000446007…	AKT1,ATM,DCLRE1C,DSP,GOLPH3,H2AFX,HNRNPU,HSP90AA1,HSPA1A,HSPA4,MYH9,NSFL1C,PRKDC,RBBP7,RPA2,RPSA,SRF,TRIM28,TUBB,TUBB4B,TUBB6,UBQLN1,VIM,WRN,YWHAQ,YWHAZ
GO:0006302	double-strand break repair	9	178	1.41e-07	ENSP00000278616,ENSP00000298139,ENSP00000313420,ENSP00000349313,ENSP00000351777,ENSP00000363017,ENSP00000367527,ENSP00000421491,ENSP00000434024	ATM,DCLRE1C,H2AFX,NHEJ1,PRKDC,RPA2,VCP,WRN,XRCC4
GO:0006281	DNA repair	12	491	3.23e-07	ENSP00000253024,ENSP00000278616,ENSP00000298139,ENSP00000313420,ENSP00000323511,ENSP00000349313,ENSP00000351777,ENSP00000363017,ENSP00000367527,ENSP00000421491,ENSP00000434024,ENSP00000480158	ATM,DCLRE1C,H2AFX,NHEJ1,PNKP,POLR2A,PRKDC,RPA2,TRIM28,VCP,WRN,XRCC4
GO:0006259	DNA metabolic process	14	773	3.87e-07	ENSP00000253024,ENSP00000278616,ENSP00000298139,ENSP00000313420,ENSP00000323511,ENSP00000335153,ENSP00000349313,ENSP00000351777,ENSP00000363017,ENSP00000367527,ENSP00000369424,ENSP00000421491,ENSP00000434024,ENSP00000480158	ATM,DCLRE1C,H2AFX,HSP90AA1,NHEJ1,PNKP,POLR2A,PRKDC,RBBP7,RPA2,TRIM28,VCP,WRN,XRCC4
GO:0071840	cellular component organization or biogenesis	32	5342	3.87e-07	ENSP00000001008,ENSP00000216181,ENSP00000253024,ENSP00000265070,ENSP00000265354,ENSP00000278616,ENSP00000283179,ENSP00000298139,ENSP00000302961,ENSP00000313420,ENSP00000318697,ENSP00000335153,ENSP00000339001,ENSP00000341289,ENSP00000344479,ENSP00000346067,ENSP00000351777,ENSP00000359128,ENSP00000363017,ENSP00000364802,ENSP00000365576,ENSP00000367527,ENSP00000369129,ENSP00000369424,ENSP00000371267…	AKT1,AKT2,ATM,DCLRE1C,DSP,FKBP4,GOLPH3,H2AFX,HNRNPU,HSP90AA1,HSPA1A,HSPA4,HSPA8,MYH9,NPM3,NR4A2,NSFL1C,PRKDC,RBBP7,RPA2,RPSA,SRF,TRIM28,TUBB,TUBB4B,TUBB6,UBQLN1,VCP,VIM,WRN,YWHAQ,YWHAZ
GO:0009314	response to radiation	11	425	7.10e-07	ENSP00000278616,ENSP00000298139,ENSP00000313420,ENSP00000322706,ENSP00000323511,ENSP00000349313,ENSP00000367527,ENSP00000375892,ENSP00000421491,ENSP00000434024,ENSP00000451828	AKT1,AKT2,ATM,DCLRE1C,H2AFX,HMGCS1,NHEJ1,PNKP,PRKDC,WRN,XRCC4
GO:0016043	cellular component organization	31	5163	7.15e-07	ENSP00000001008,ENSP00000216181,ENSP00000253024,ENSP00000265070,ENSP00000265354,ENSP00000278616,ENSP00000283179,ENSP00000298139,ENSP00000302961,ENSP00000313420,ENSP00000318697,ENSP00000335153,ENSP00000339001,ENSP00000341289,ENSP00000344479,ENSP00000346067,ENSP00000351777,ENSP00000363017,ENSP00000364802,ENSP00000365576,ENSP00000367527,ENSP00000369129,ENSP00000369424,ENSP00000371267,ENSP00000375892…	AKT1,AKT2,ATM,DCLRE1C,DSP,FKBP4,GOLPH3,H2AFX,HNRNPU,HSP90AA1,HSPA1A,HSPA4,HSPA8,MYH9,NR4A2,NSFL1C,PRKDC,RBBP7,RPA2,RPSA,SRF,TRIM28,TUBB,TUBB4B,TUBB6,UBQLN1,VCP,VIM,WRN,YWHAQ,YWHAZ
GO:0045935	positive regulation of nucleobase-containing compound metabolic process	19	1770	7.58e-07	ENSP00000253024,ENSP00000254108,ENSP00000265354,ENSP00000278616,ENSP00000283179,ENSP00000298139,ENSP00000313420,ENSP00000318687,ENSP00000323511,ENSP00000335153,ENSP00000341826,ENSP00000344479,ENSP00000351777,ENSP00000356840,ENSP00000364802,ENSP00000432083,ENSP00000434024,ENSP00000451828,ENSP00000480158	AKT1,ATM,FUS,H2AFX,HNRNPA1,HNRNPU,HSP90AA1,HSPA1A,HSPA8,HSPH1,NR4A2,PNKP,POLR2A,POU2F1,PRKDC,SRF,TRIM28,VCP,WRN
GO:0010033	response to organic substance	23	2815	1.33e-06	ENSP00000001008,ENSP00000261366,ENSP00000265354,ENSP00000283179,ENSP00000302961,ENSP00000313420,ENSP00000318687,ENSP00000322706,ENSP00000335153,ENSP00000341826,ENSP00000344479,ENSP00000351777,ENSP00000356840,ENSP00000364802,ENSP00000365576,ENSP00000369424,ENSP00000375892,ENSP00000379287,ENSP00000400433,ENSP00000432083,ENSP00000446007,ENSP00000451828,ENSP00000480158	AKT1,AKT2,FKBP4,HMGCS1,HNRNPA1,HNRNPF,HNRNPU,HSP90AA1,HSPA1A,HSPA4,HSPA8,HSPH1,LMNB1,NR4A2,POLR2A,POU2F1,PRKDC,RBBP7,SRF,UBQLN1,VCP,VIM,YWHAZ
GO:0050896	response to stimulus	37	7824	1.33e-06	ENSP00000001008,ENSP00000216181,ENSP00000253024,ENSP00000254108,ENSP00000261366,ENSP00000265354,ENSP00000278616,ENSP00000283179,ENSP00000298139,ENSP00000302961,ENSP00000313420,ENSP00000318687,ENSP00000322706,ENSP00000323511,ENSP00000335153,ENSP00000339001,ENSP00000341289,ENSP00000341826,ENSP00000344479,ENSP00000349313,ENSP00000351777,ENSP00000356840,ENSP00000363017,ENSP00000364802,ENSP00000365576…	AKT1,AKT2,ATM,DCLRE1C,DSP,FKBP4,FUS,H2AFX,HMGCS1,HNRNPA1,HNRNPF,HNRNPU,HSP90AA1,HSPA1A,HSPA4,HSPA8,HSPH1,LMNB1,MYH9,NHEJ1,NR4A2,PNKP,POLR2A,POU2F1,PRKDC,RBBP7,RPA2,SRF,TRIM28,TUBB,TUBB4B,UBQLN1,VCP,VIM,WRN,XRCC4,YWHAZ
GO:0051128	regulation of cellular component organization	21	2306	1.33e-06	ENSP00000001008,ENSP00000216181,ENSP00000253024,ENSP00000265070,ENSP00000265354,ENSP00000278616,ENSP00000283179,ENSP00000323511,ENSP00000335153,ENSP00000341826,ENSP00000351777,ENSP00000363017,ENSP00000364802,ENSP00000369424,ENSP00000371267,ENSP00000375892,ENSP00000379287,ENSP00000418529,ENSP00000432083,ENSP00000446007,ENSP00000451828	AKT1,AKT2,ATM,FKBP4,GOLPH3,HNRNPA1,HNRNPU,HSP90AA1,HSPA1A,HSPA8,MYH9,NSFL1C,PNKP,RBBP7,RPA2,SRF,TRIM28,VCP,VIM,YWHAQ,YWHAZ
GO:0006974	cellular response to DNA damage stimulus	13	749	1.43e-06	ENSP00000253024,ENSP00000278616,ENSP00000298139,ENSP00000313420,ENSP00000323511,ENSP00000349313,ENSP00000351777,ENSP00000363017,ENSP00000367527,ENSP00000421491,ENSP00000434024,ENSP00000451828,ENSP00000480158	AKT1,ATM,DCLRE1C,H2AFX,NHEJ1,PNKP,POLR2A,PRKDC,RPA2,TRIM28,VCP,WRN,XRCC4
GO:0080135	regulation of cellular response to stress	12	618	1.67e-06	ENSP00000001008,ENSP00000253024,ENSP00000278616,ENSP00000313420,ENSP00000318687,ENSP00000335153,ENSP00000363017,ENSP00000364802,ENSP00000365576,ENSP00000432083,ENSP00000434024,ENSP00000451828	AKT1,ATM,FKBP4,H2AFX,HSP90AA1,HSPA1A,HSPA8,HSPH1,PRKDC,RPA2,TRIM28,UBQLN1
GO:0006303	double-strand break repair via nonhomologous end joining	6	66	1.91e-06	ENSP00000278616,ENSP00000313420,ENSP00000349313,ENSP00000367527,ENSP00000421491,ENSP00000434024	ATM,DCLRE1C,H2AFX,NHEJ1,PRKDC,XRCC4
GO:0051052	regulation of DNA metabolic process	10	381	1.91e-06	ENSP00000253024,ENSP00000278616,ENSP00000283179,ENSP00000298139,ENSP00000323511,ENSP00000335153,ENSP00000341826,ENSP00000363017,ENSP00000434024,ENSP00000451828	AKT1,ATM,H2AFX,HNRNPA1,HNRNPU,HSP90AA1,PNKP,RPA2,TRIM28,WRN
GO:0051173	positive regulation of nitrogen compound metabolic process	23	2946	2.00e-06	ENSP00000216181,ENSP00000253024,ENSP00000254108,ENSP00000265354,ENSP00000278616,ENSP00000283179,ENSP00000298139,ENSP00000313420,ENSP00000318687,ENSP00000323511,ENSP00000335153,ENSP00000341826,ENSP00000344479,ENSP00000351777,ENSP00000356840,ENSP00000364802,ENSP00000365576,ENSP00000375892,ENSP00000432083,ENSP00000434024,ENSP00000446007,ENSP00000451828,ENSP00000480158	AKT1,AKT2,ATM,FUS,H2AFX,HNRNPA1,HNRNPU,HSP90AA1,HSPA1A,HSPA8,HSPH1,MYH9,NR4A2,PNKP,POLR2A,POU2F1,PRKDC,SRF,TRIM28,UBQLN1,VCP,VIM,WRN
GO:0070887	cellular response to chemical stimulus	22	2672	2.00e-06	ENSP00000001008,ENSP00000254108,ENSP00000261366,ENSP00000265354,ENSP00000283179,ENSP00000313420,ENSP00000322706,ENSP00000335153,ENSP00000341826,ENSP00000344479,ENSP00000351777,ENSP00000356840,ENSP00000364802,ENSP00000365576,ENSP00000375892,ENSP00000379287,ENSP00000400433,ENSP00000421491,ENSP00000432083,ENSP00000446007,ENSP00000451828,ENSP00000480158	AKT1,AKT2,FKBP4,FUS,HMGCS1,HNRNPA1,HNRNPF,HNRNPU,HSP90AA1,HSPA1A,HSPA8,LMNB1,NR4A2,POLR2A,POU2F1,PRKDC,SRF,UBQLN1,VCP,VIM,XRCC4,YWHAZ
GO:0051054	positive regulation of DNA metabolic process	8	209	3.11e-06	ENSP00000253024,ENSP00000278616,ENSP00000298139,ENSP00000323511,ENSP00000335153,ENSP00000341826,ENSP00000434024,ENSP00000451828	AKT1,ATM,H2AFX,HNRNPA1,HSP90AA1,PNKP,TRIM28,WRN
GO:0010564	regulation of cell cycle process	12	684	3.46e-06	ENSP00000278616,ENSP00000283179,ENSP00000313420,ENSP00000335153,ENSP00000339001,ENSP00000341289,ENSP00000363017,ENSP00000364802,ENSP00000369424,ENSP00000375892,ENSP00000418529,ENSP00000451828	AKT1,AKT2,ATM,HNRNPU,HSP90AA1,HSPA1A,NSFL1C,PRKDC,RBBP7,RPA2,TUBB,TUBB4B
GO:0031325	positive regulation of cellular metabolic process	23	3060	3.46e-06	ENSP00000216181,ENSP00000253024,ENSP00000254108,ENSP00000265354,ENSP00000278616,ENSP00000283179,ENSP00000298139,ENSP00000313420,ENSP00000318687,ENSP00000323511,ENSP00000335153,ENSP00000341826,ENSP00000344479,ENSP00000351777,ENSP00000356840,ENSP00000364802,ENSP00000365576,ENSP00000375892,ENSP00000432083,ENSP00000434024,ENSP00000446007,ENSP00000451828,ENSP00000480158	AKT1,AKT2,ATM,FUS,H2AFX,HNRNPA1,HNRNPU,HSP90AA1,HSPA1A,HSPA8,HSPH1,MYH9,NR4A2,PNKP,POLR2A,POU2F1,PRKDC,SRF,TRIM28,UBQLN1,VCP,VIM,WRN
GO:0090304	nucleic acid metabolic process	26	3941	3.46e-06	ENSP00000253024,ENSP00000254108,ENSP00000265354,ENSP00000278616,ENSP00000283179,ENSP00000293831,ENSP00000298139,ENSP00000313420,ENSP00000323511,ENSP00000335153,ENSP00000341826,ENSP00000344479,ENSP00000346067,ENSP00000349313,ENSP00000351777,ENSP00000356840,ENSP00000359128,ENSP00000363017,ENSP00000364802,ENSP00000367527,ENSP00000369424,ENSP00000400433,ENSP00000421491,ENSP00000432083,ENSP00000434024…	ATM,DCLRE1C,EIF4A1,FUS,H2AFX,HNRNPA1,HNRNPF,HNRNPU,HSP90AA1,HSPA1A,HSPA8,NHEJ1,NPM3,NR4A2,PNKP,POLR2A,POU2F1,PRKDC,RBBP7,RPA2,RPSA,SRF,TRIM28,VCP,WRN,XRCC4
GO:0010604	positive regulation of macromolecule metabolic process	23	3081	3.65e-06	ENSP00000216181,ENSP00000253024,ENSP00000254108,ENSP00000265354,ENSP00000278616,ENSP00000283179,ENSP00000298139,ENSP00000313420,ENSP00000318687,ENSP00000323511,ENSP00000335153,ENSP00000341826,ENSP00000344479,ENSP00000351777,ENSP00000356840,ENSP00000364802,ENSP00000365576,ENSP00000375892,ENSP00000432083,ENSP00000434024,ENSP00000446007,ENSP00000451828,ENSP00000480158	AKT1,AKT2,ATM,FUS,H2AFX,HNRNPA1,HNRNPU,HSP90AA1,HSPA1A,HSPA8,HSPH1,MYH9,NR4A2,PNKP,POLR2A,POU2F1,PRKDC,SRF,TRIM28,UBQLN1,VCP,VIM,WRN
GO:0001775	cell activation	14	1024	3.78e-06	ENSP00000216181,ENSP00000265354,ENSP00000278616,ENSP00000313420,ENSP00000335153,ENSP00000339001,ENSP00000341289,ENSP00000349313,ENSP00000351777,ENSP00000364802,ENSP00000367527,ENSP00000369129,ENSP00000379287,ENSP00000432083	ATM,DCLRE1C,DSP,HSP90AA1,HSPA1A,HSPA8,MYH9,NHEJ1,PRKDC,SRF,TUBB,TUBB4B,VCP,YWHAZ
GO:0010212	response to ionizing radiation	7	149	5.10e-06	ENSP00000278616,ENSP00000298139,ENSP00000313420,ENSP00000349313,ENSP00000367527,ENSP00000421491,ENSP00000434024	ATM,DCLRE1C,H2AFX,NHEJ1,PRKDC,WRN,XRCC4
GO:0045321	leukocyte activation	13	894	5.83e-06	ENSP00000216181,ENSP00000265354,ENSP00000278616,ENSP00000313420,ENSP00000335153,ENSP00000339001,ENSP00000341289,ENSP00000349313,ENSP00000351777,ENSP00000364802,ENSP00000367527,ENSP00000369129,ENSP00000432083	ATM,DCLRE1C,DSP,HSP90AA1,HSPA1A,HSPA8,MYH9,NHEJ1,PRKDC,SRF,TUBB,TUBB4B,VCP
GO:0051716	cellular response to stimulus	32	6212	5.83e-06	ENSP00000001008,ENSP00000216181,ENSP00000253024,ENSP00000254108,ENSP00000261366,ENSP00000265354,ENSP00000278616,ENSP00000283179,ENSP00000298139,ENSP00000313420,ENSP00000322706,ENSP00000323511,ENSP00000335153,ENSP00000341826,ENSP00000344479,ENSP00000349313,ENSP00000351777,ENSP00000356840,ENSP00000363017,ENSP00000364802,ENSP00000365576,ENSP00000367527,ENSP00000369424,ENSP00000375892,ENSP00000379287…	AKT1,AKT2,ATM,DCLRE1C,FKBP4,FUS,H2AFX,HMGCS1,HNRNPA1,HNRNPF,HNRNPU,HSP90AA1,HSPA1A,HSPA8,LMNB1,MYH9,NHEJ1,NR4A2,PNKP,POLR2A,POU2F1,PRKDC,RBBP7,RPA2,SRF,TRIM28,UBQLN1,VCP,VIM,WRN,XRCC4,YWHAZ
GO:0000723	telomere maintenance	6	101	1.05e-05	ENSP00000278616,ENSP00000298139,ENSP00000313420,ENSP00000335153,ENSP00000363017,ENSP00000367527	ATM,DCLRE1C,HSP90AA1,PRKDC,RPA2,WRN
GO:0048522	positive regulation of cellular process	28	4898	1.05e-05	ENSP00000216181,ENSP00000253024,ENSP00000254108,ENSP00000265070,ENSP00000265354,ENSP00000278616,ENSP00000283179,ENSP00000298139,ENSP00000313420,ENSP00000318687,ENSP00000323511,ENSP00000335153,ENSP00000341826,ENSP00000344479,ENSP00000351777,ENSP00000356840,ENSP00000363017,ENSP00000364802,ENSP00000365576,ENSP00000371267,ENSP00000375892,ENSP00000379287,ENSP00000418529,ENSP00000432083,ENSP00000434024…	AKT1,AKT2,ATM,FUS,GOLPH3,H2AFX,HNRNPA1,HNRNPU,HSP90AA1,HSPA1A,HSPA8,HSPH1,MYH9,NR4A2,NSFL1C,PNKP,POLR2A,POU2F1,PRKDC,RPA2,SRF,TRIM28,UBQLN1,VCP,VIM,WRN,YWHAQ,YWHAZ
GO:0051130	positive regulation of cellular component organization	14	1128	1.05e-05	ENSP00000253024,ENSP00000265354,ENSP00000278616,ENSP00000283179,ENSP00000323511,ENSP00000335153,ENSP00000341826,ENSP00000351777,ENSP00000363017,ENSP00000364802,ENSP00000371267,ENSP00000375892,ENSP00000379287,ENSP00000418529	AKT2,ATM,HNRNPA1,HNRNPU,HSP90AA1,HSPA1A,NSFL1C,PNKP,RPA2,SRF,TRIM28,VCP,YWHAQ,YWHAZ
GO:0051726	regulation of cell cycle	14	1129	1.05e-05	ENSP00000278616,ENSP00000283179,ENSP00000313420,ENSP00000335153,ENSP00000339001,ENSP00000341289,ENSP00000363017,ENSP00000364802,ENSP00000369424,ENSP00000375892,ENSP00000418529,ENSP00000432083,ENSP00000434024,ENSP00000451828	AKT1,AKT2,ATM,H2AFX,HNRNPU,HSP90AA1,HSPA1A,HSPA8,NSFL1C,PRKDC,RBBP7,RPA2,TUBB,TUBB4B
GO:0071310	cellular response to organic substance	19	2219	1.05e-05	ENSP00000001008,ENSP00000261366,ENSP00000265354,ENSP00000283179,ENSP00000313420,ENSP00000322706,ENSP00000335153,ENSP00000341826,ENSP00000344479,ENSP00000351777,ENSP00000356840,ENSP00000364802,ENSP00000375892,ENSP00000379287,ENSP00000400433,ENSP00000432083,ENSP00000446007,ENSP00000451828,ENSP00000480158	AKT1,AKT2,FKBP4,HMGCS1,HNRNPA1,HNRNPF,HNRNPU,HSP90AA1,HSPA1A,HSPA8,LMNB1,NR4A2,POLR2A,POU2F1,PRKDC,SRF,VCP,VIM,YWHAZ
GO:0060255	regulation of macromolecule metabolic process	31	6072	1.31e-05	ENSP00000216181,ENSP00000253024,ENSP00000254108,ENSP00000265354,ENSP00000278616,ENSP00000283179,ENSP00000293831,ENSP00000298139,ENSP00000313420,ENSP00000318687,ENSP00000323511,ENSP00000335153,ENSP00000341826,ENSP00000344479,ENSP00000346067,ENSP00000351777,ENSP00000356840,ENSP00000363017,ENSP00000364802,ENSP00000365576,ENSP00000369424,ENSP00000371267,ENSP00000375892,ENSP00000379287,ENSP00000400433…	AKT1,AKT2,ATM,EIF4A1,FUS,H2AFX,HNRNPA1,HNRNPF,HNRNPU,HSP90AA1,HSPA1A,HSPA8,HSPH1,MYH9,NR4A2,NSFL1C,PNKP,POLR2A,POU2F1,PRKDC,RBBP7,RPA2,RPSA,SRF,TRIM28,UBQLN1,VCP,VIM,WRN,YWHAQ,YWHAZ
GO:0019222	regulation of metabolic process	32	6516	1.55e-05	ENSP00000216181,ENSP00000253024,ENSP00000254108,ENSP00000265354,ENSP00000278616,ENSP00000283179,ENSP00000293831,ENSP00000298139,ENSP00000313420,ENSP00000318687,ENSP00000322706,ENSP00000323511,ENSP00000335153,ENSP00000341826,ENSP00000344479,ENSP00000346067,ENSP00000351777,ENSP00000356840,ENSP00000363017,ENSP00000364802,ENSP00000365576,ENSP00000369424,ENSP00000371267,ENSP00000375892,ENSP00000379287…	AKT1,AKT2,ATM,EIF4A1,FUS,H2AFX,HMGCS1,HNRNPA1,HNRNPF,HNRNPU,HSP90AA1,HSPA1A,HSPA8,HSPH1,MYH9,NR4A2,NSFL1C,PNKP,POLR2A,POU2F1,PRKDC,RBBP7,RPA2,RPSA,SRF,TRIM28,UBQLN1,VCP,VIM,WRN,YWHAQ,YWHAZ
GO:0043488	regulation of mRNA stability	6	113	1.76e-05	ENSP00000283179,ENSP00000364802,ENSP00000379287,ENSP00000432083,ENSP00000446007,ENSP00000451828	AKT1,HNRNPU,HSPA1A,HSPA8,VIM,YWHAZ
GO:0043484	regulation of RNA splicing	6	116	1.94e-05	ENSP00000283179,ENSP00000341826,ENSP00000364802,ENSP00000400433,ENSP00000432083,ENSP00000480158	HNRNPA1,HNRNPF,HNRNPU,HSPA1A,HSPA8,POLR2A
GO:0043170	macromolecule metabolic process	34	7453	2.06e-05	ENSP00000001008,ENSP00000216181,ENSP00000253024,ENSP00000254108,ENSP00000265070,ENSP00000265354,ENSP00000278616,ENSP00000283179,ENSP00000293831,ENSP00000298139,ENSP00000313420,ENSP00000323511,ENSP00000335153,ENSP00000341826,ENSP00000344479,ENSP00000346067,ENSP00000349313,ENSP00000351777,ENSP00000356840,ENSP00000359128,ENSP00000363017,ENSP00000364802,ENSP00000365576,ENSP00000367527,ENSP00000369129…	AKT1,AKT2,ATM,DCLRE1C,DSP,EIF4A1,FKBP4,FUS,GOLPH3,H2AFX,HNRNPA1,HNRNPF,HNRNPU,HSP90AA1,HSPA1A,HSPA8,MYH9,NHEJ1,NPM3,NR4A2,NSFL1C,PNKP,POLR2A,POU2F1,PRKDC,RBBP7,RPA2,RPSA,SRF,TRIM28,UBQLN1,VCP,WRN,XRCC4
GO:0006310	DNA recombination	7	202	2.42e-05	ENSP00000278616,ENSP00000298139,ENSP00000313420,ENSP00000363017,ENSP00000367527,ENSP00000421491,ENSP00000434024	ATM,DCLRE1C,H2AFX,PRKDC,RPA2,WRN,XRCC4
GO:0010638	positive regulation of organelle organization	10	552	2.42e-05	ENSP00000253024,ENSP00000278616,ENSP00000283179,ENSP00000323511,ENSP00000341826,ENSP00000364802,ENSP00000371267,ENSP00000375892,ENSP00000379287,ENSP00000418529	AKT2,ATM,HNRNPA1,HNRNPU,HSPA1A,NSFL1C,PNKP,TRIM28,YWHAQ,YWHAZ
GO:0019219	regulation of nucleobase-containing compound metabolic process	25	4133	2.42e-05	ENSP00000253024,ENSP00000254108,ENSP00000265354,ENSP00000278616,ENSP00000283179,ENSP00000298139,ENSP00000313420,ENSP00000318687,ENSP00000323511,ENSP00000335153,ENSP00000341826,ENSP00000344479,ENSP00000351777,ENSP00000356840,ENSP00000363017,ENSP00000364802,ENSP00000369424,ENSP00000371267,ENSP00000379287,ENSP00000400433,ENSP00000432083,ENSP00000434024,ENSP00000446007,ENSP00000451828,ENSP00000480158	AKT1,ATM,FUS,H2AFX,HNRNPA1,HNRNPF,HNRNPU,HSP90AA1,HSPA1A,HSPA8,HSPH1,NR4A2,PNKP,POLR2A,POU2F1,PRKDC,RBBP7,RPA2,SRF,TRIM28,VCP,VIM,WRN,YWHAQ,YWHAZ
GO:0042221	response to chemical	25	4153	2.58e-05	ENSP00000001008,ENSP00000254108,ENSP00000261366,ENSP00000265354,ENSP00000283179,ENSP00000302961,ENSP00000313420,ENSP00000318687,ENSP00000322706,ENSP00000335153,ENSP00000341826,ENSP00000344479,ENSP00000351777,ENSP00000356840,ENSP00000364802,ENSP00000365576,ENSP00000369424,ENSP00000375892,ENSP00000379287,ENSP00000400433,ENSP00000421491,ENSP00000432083,ENSP00000446007,ENSP00000451828,ENSP00000480158	AKT1,AKT2,FKBP4,FUS,HMGCS1,HNRNPA1,HNRNPF,HNRNPU,HSP90AA1,HSPA1A,HSPA4,HSPA8,HSPH1,LMNB1,NR4A2,POLR2A,POU2F1,PRKDC,RBBP7,SRF,UBQLN1,VCP,VIM,XRCC4,YWHAZ
GO:0051641	cellular localization	18	2180	3.06e-05	ENSP00000216181,ENSP00000265070,ENSP00000278616,ENSP00000283179,ENSP00000298139,ENSP00000302961,ENSP00000335153,ENSP00000339001,ENSP00000341289,ENSP00000341826,ENSP00000346067,ENSP00000351777,ENSP00000363017,ENSP00000375892,ENSP00000379287,ENSP00000418529,ENSP00000432083,ENSP00000451828	AKT1,AKT2,ATM,GOLPH3,HNRNPA1,HNRNPU,HSP90AA1,HSPA4,HSPA8,MYH9,NSFL1C,RPA2,RPSA,TUBB,TUBB4B,VCP,WRN,YWHAZ
GO:0061024	membrane organization	11	729	3.07e-05	ENSP00000216181,ENSP00000265070,ENSP00000302961,ENSP00000335153,ENSP00000364802,ENSP00000371267,ENSP00000375892,ENSP00000379287,ENSP00000418529,ENSP00000432083,ENSP00000451828	AKT1,AKT2,GOLPH3,HSP90AA1,HSPA1A,HSPA4,HSPA8,MYH9,NSFL1C,YWHAQ,YWHAZ
GO:0080090	regulation of primary metabolic process	30	5982	3.21e-05	ENSP00000216181,ENSP00000253024,ENSP00000254108,ENSP00000265354,ENSP00000278616,ENSP00000283179,ENSP00000298139,ENSP00000313420,ENSP00000318687,ENSP00000322706,ENSP00000323511,ENSP00000335153,ENSP00000341826,ENSP00000344479,ENSP00000351777,ENSP00000356840,ENSP00000363017,ENSP00000364802,ENSP00000365576,ENSP00000369424,ENSP00000371267,ENSP00000375892,ENSP00000379287,ENSP00000400433,ENSP00000418529…	AKT1,AKT2,ATM,FUS,H2AFX,HMGCS1,HNRNPA1,HNRNPF,HNRNPU,HSP90AA1,HSPA1A,HSPA8,HSPH1,MYH9,NR4A2,NSFL1C,PNKP,POLR2A,POU2F1,PRKDC,RBBP7,RPA2,SRF,TRIM28,UBQLN1,VCP,VIM,WRN,YWHAQ,YWHAZ
GO:0031329	regulation of cellular catabolic process	11	743	3.47e-05	ENSP00000278616,ENSP00000283179,ENSP00000335153,ENSP00000351777,ENSP00000364802,ENSP00000365576,ENSP00000375892,ENSP00000379287,ENSP00000432083,ENSP00000446007,ENSP00000451828	AKT1,AKT2,ATM,HNRNPU,HSP90AA1,HSPA1A,HSPA8,UBQLN1,VCP,VIM,YWHAZ
GO:1901360	organic cyclic compound metabolic process	27	4963	4.16e-05	ENSP00000253024,ENSP00000254108,ENSP00000265354,ENSP00000278616,ENSP00000283179,ENSP00000293831,ENSP00000298139,ENSP00000313420,ENSP00000322706,ENSP00000323511,ENSP00000335153,ENSP00000341826,ENSP00000344479,ENSP00000346067,ENSP00000349313,ENSP00000351777,ENSP00000356840,ENSP00000359128,ENSP00000363017,ENSP00000364802,ENSP00000367527,ENSP00000369424,ENSP00000400433,ENSP00000421491,ENSP00000432083…	ATM,DCLRE1C,EIF4A1,FUS,H2AFX,HMGCS1,HNRNPA1,HNRNPF,HNRNPU,HSP90AA1,HSPA1A,HSPA8,NHEJ1,NPM3,NR4A2,PNKP,POLR2A,POU2F1,PRKDC,RBBP7,RPA2,RPSA,SRF,TRIM28,VCP,WRN,XRCC4
GO:0007346	regulation of mitotic cell cycle	10	608	4.51e-05	ENSP00000278616,ENSP00000283179,ENSP00000313420,ENSP00000335153,ENSP00000339001,ENSP00000341289,ENSP00000363017,ENSP00000364802,ENSP00000418529,ENSP00000451828	AKT1,ATM,HNRNPU,HSP90AA1,HSPA1A,NSFL1C,PRKDC,RPA2,TUBB,TUBB4B
GO:0033043	regulation of organelle organization	13	1155	5.53e-05	ENSP00000001008,ENSP00000253024,ENSP00000265070,ENSP00000278616,ENSP00000283179,ENSP00000323511,ENSP00000341826,ENSP00000364802,ENSP00000371267,ENSP00000375892,ENSP00000379287,ENSP00000418529,ENSP00000451828	AKT1,AKT2,ATM,FKBP4,GOLPH3,HNRNPA1,HNRNPU,HSPA1A,NSFL1C,PNKP,TRIM28,YWHAQ,YWHAZ
GO:0044085	cellular component biogenesis	19	2556	5.53e-05	ENSP00000001008,ENSP00000253024,ENSP00000265070,ENSP00000265354,ENSP00000298139,ENSP00000302961,ENSP00000335153,ENSP00000339001,ENSP00000341289,ENSP00000346067,ENSP00000351777,ENSP00000359128,ENSP00000363017,ENSP00000364802,ENSP00000365576,ENSP00000369424,ENSP00000379287,ENSP00000418529,ENSP00000434024	FKBP4,GOLPH3,H2AFX,HSP90AA1,HSPA1A,HSPA4,NPM3,NSFL1C,RBBP7,RPA2,RPSA,SRF,TRIM28,TUBB,TUBB4B,UBQLN1,VCP,WRN,YWHAZ
GO:1903311	regulation of mRNA metabolic process	7	238	5.53e-05	ENSP00000283179,ENSP00000341826,ENSP00000364802,ENSP00000379287,ENSP00000432083,ENSP00000446007,ENSP00000451828	AKT1,HNRNPA1,HNRNPU,HSPA1A,HSPA8,VIM,YWHAZ
GO:0006986	response to unfolded protein	6	153	6.34e-05	ENSP00000302961,ENSP00000318687,ENSP00000335153,ENSP00000351777,ENSP00000364802,ENSP00000432083	HSP90AA1,HSPA1A,HSPA4,HSPA8,HSPH1,VCP
GO:0051171	regulation of nitrogen compound metabolic process	29	5827	6.39e-05	ENSP00000216181,ENSP00000253024,ENSP00000254108,ENSP00000265354,ENSP00000278616,ENSP00000283179,ENSP00000298139,ENSP00000313420,ENSP00000318687,ENSP00000323511,ENSP00000335153,ENSP00000341826,ENSP00000344479,ENSP00000351777,ENSP00000356840,ENSP00000363017,ENSP00000364802,ENSP00000365576,ENSP00000369424,ENSP00000371267,ENSP00000375892,ENSP00000379287,ENSP00000400433,ENSP00000418529,ENSP00000432083…	AKT1,AKT2,ATM,FUS,H2AFX,HNRNPA1,HNRNPF,HNRNPU,HSP90AA1,HSPA1A,HSPA8,HSPH1,MYH9,NR4A2,NSFL1C,PNKP,POLR2A,POU2F1,PRKDC,RBBP7,RPA2,SRF,TRIM28,UBQLN1,VCP,VIM,WRN,YWHAQ,YWHAZ
GO:0022607	cellular component assembly	18	2343	6.64e-05	ENSP00000001008,ENSP00000253024,ENSP00000265070,ENSP00000265354,ENSP00000298139,ENSP00000302961,ENSP00000335153,ENSP00000339001,ENSP00000341289,ENSP00000346067,ENSP00000351777,ENSP00000363017,ENSP00000364802,ENSP00000365576,ENSP00000369424,ENSP00000379287,ENSP00000418529,ENSP00000434024	FKBP4,GOLPH3,H2AFX,HSP90AA1,HSPA1A,HSPA4,NSFL1C,RBBP7,RPA2,RPSA,SRF,TRIM28,TUBB,TUBB4B,UBQLN1,VCP,WRN,YWHAZ
GO:0031328	positive regulation of cellular biosynthetic process	16	1846	6.64e-05	ENSP00000253024,ENSP00000254108,ENSP00000265354,ENSP00000278616,ENSP00000283179,ENSP00000313420,ENSP00000318687,ENSP00000323511,ENSP00000335153,ENSP00000341826,ENSP00000344479,ENSP00000351777,ENSP00000356840,ENSP00000375892,ENSP00000446007,ENSP00000451828	AKT1,AKT2,ATM,FUS,HNRNPA1,HNRNPU,HSP90AA1,HSPH1,NR4A2,PNKP,POU2F1,PRKDC,SRF,TRIM28,VCP,VIM
GO:0033365	protein localization to organelle	10	649	6.73e-05	ENSP00000265070,ENSP00000278616,ENSP00000283179,ENSP00000298139,ENSP00000302961,ENSP00000335153,ENSP00000346067,ENSP00000363017,ENSP00000432083,ENSP00000451828	AKT1,ATM,GOLPH3,HNRNPU,HSP90AA1,HSPA4,HSPA8,RPA2,RPSA,WRN
GO:0034641	cellular nitrogen compound metabolic process	27	5126	6.73e-05	ENSP00000253024,ENSP00000254108,ENSP00000265354,ENSP00000278616,ENSP00000283179,ENSP00000293831,ENSP00000298139,ENSP00000313420,ENSP00000323511,ENSP00000335153,ENSP00000341826,ENSP00000344479,ENSP00000346067,ENSP00000349313,ENSP00000351777,ENSP00000356840,ENSP00000359128,ENSP00000363017,ENSP00000364802,ENSP00000367527,ENSP00000369424,ENSP00000400433,ENSP00000421491,ENSP00000432083,ENSP00000434024…	AKT1,ATM,DCLRE1C,EIF4A1,FUS,H2AFX,HNRNPA1,HNRNPF,HNRNPU,HSP90AA1,HSPA1A,HSPA8,NHEJ1,NPM3,NR4A2,PNKP,POLR2A,POU2F1,PRKDC,RBBP7,RPA2,RPSA,SRF,TRIM28,VCP,WRN,XRCC4
GO:0016071	mRNA metabolic process	10	667	8.20e-05	ENSP00000254108,ENSP00000265354,ENSP00000278616,ENSP00000283179,ENSP00000341826,ENSP00000346067,ENSP00000364802,ENSP00000400433,ENSP00000432083,ENSP00000480158	ATM,FUS,HNRNPA1,HNRNPF,HNRNPU,HSPA1A,HSPA8,POLR2A,RPSA,SRF
GO:0010918	positive regulation of mitochondrial membrane potential	3	9	8.23e-05	ENSP00000351777,ENSP00000375892,ENSP00000451828	AKT1,AKT2,VCP
GO:0007417	central nervous system development	11	861	0.00010	ENSP00000265354,ENSP00000278616,ENSP00000298139,ENSP00000313420,ENSP00000322706,ENSP00000335153,ENSP00000344479,ENSP00000349313,ENSP00000434024,ENSP00000446007,ENSP00000451828	AKT1,ATM,H2AFX,HMGCS1,HSP90AA1,NHEJ1,NR4A2,PRKDC,SRF,VIM,WRN
GO:0044260	cellular macromolecule metabolic process	30	6413	0.00011	ENSP00000001008,ENSP00000253024,ENSP00000265070,ENSP00000265354,ENSP00000278616,ENSP00000283179,ENSP00000293831,ENSP00000298139,ENSP00000313420,ENSP00000323511,ENSP00000335153,ENSP00000344479,ENSP00000346067,ENSP00000349313,ENSP00000351777,ENSP00000356840,ENSP00000359128,ENSP00000363017,ENSP00000364802,ENSP00000365576,ENSP00000367527,ENSP00000369129,ENSP00000369424,ENSP00000375892,ENSP00000418529…	AKT1,AKT2,ATM,DCLRE1C,DSP,EIF4A1,FKBP4,GOLPH3,H2AFX,HNRNPU,HSP90AA1,HSPA1A,HSPA8,NHEJ1,NPM3,NR4A2,NSFL1C,PNKP,POLR2A,POU2F1,PRKDC,RBBP7,RPA2,RPSA,SRF,TRIM28,UBQLN1,VCP,WRN,XRCC4
GO:0065007	biological regulation	41	11740	0.00011	ENSP00000001008,ENSP00000216181,ENSP00000253024,ENSP00000254108,ENSP00000261366,ENSP00000265070,ENSP00000265354,ENSP00000278616,ENSP00000283179,ENSP00000293831,ENSP00000298139,ENSP00000313420,ENSP00000318687,ENSP00000322706,ENSP00000323511,ENSP00000335153,ENSP00000339001,ENSP00000341289,ENSP00000341826,ENSP00000344479,ENSP00000346067,ENSP00000349313,ENSP00000351777,ENSP00000356840,ENSP00000363017…	AKT1,AKT2,ATM,DCLRE1C,DSP,EIF4A1,FKBP4,FUS,GOLPH3,H2AFX,HMGCS1,HNRNPA1,HNRNPF,HNRNPU,HSP90AA1,HSPA1A,HSPA8,HSPH1,LMNB1,MYH9,NHEJ1,NR4A2,NSFL1C,PNKP,POLR2A,POU2F1,PRKDC,RBBP7,RPA2,RPSA,SRF,TRIM28,TUBB,TUBB4B,UBQLN1,VCP,VIM,WRN,XRCC4,YWHAQ,YWHAZ
GO:0048519	negative regulation of biological process	26	4953	0.00012	ENSP00000001008,ENSP00000216181,ENSP00000253024,ENSP00000265070,ENSP00000265354,ENSP00000278616,ENSP00000283179,ENSP00000313420,ENSP00000318687,ENSP00000323511,ENSP00000341826,ENSP00000344479,ENSP00000346067,ENSP00000356840,ENSP00000363017,ENSP00000364802,ENSP00000365576,ENSP00000369424,ENSP00000371267,ENSP00000375892,ENSP00000379287,ENSP00000418529,ENSP00000432083,ENSP00000434024,ENSP00000446007…	AKT1,AKT2,ATM,FKBP4,GOLPH3,H2AFX,HNRNPA1,HNRNPU,HSPA1A,HSPA8,HSPH1,MYH9,NR4A2,NSFL1C,PNKP,POU2F1,PRKDC,RBBP7,RPA2,RPSA,SRF,TRIM28,UBQLN1,VIM,YWHAQ,YWHAZ
GO:0031323	regulation of cellular metabolic process	29	6082	0.00013	ENSP00000216181,ENSP00000253024,ENSP00000254108,ENSP00000265354,ENSP00000278616,ENSP00000283179,ENSP00000298139,ENSP00000313420,ENSP00000318687,ENSP00000323511,ENSP00000335153,ENSP00000341826,ENSP00000344479,ENSP00000351777,ENSP00000356840,ENSP00000363017,ENSP00000364802,ENSP00000365576,ENSP00000369424,ENSP00000371267,ENSP00000375892,ENSP00000379287,ENSP00000400433,ENSP00000418529,ENSP00000432083…	AKT1,AKT2,ATM,FUS,H2AFX,HNRNPA1,HNRNPF,HNRNPU,HSP90AA1,HSPA1A,HSPA8,HSPH1,MYH9,NR4A2,NSFL1C,PNKP,POLR2A,POU2F1,PRKDC,RBBP7,RPA2,SRF,TRIM28,UBQLN1,VCP,VIM,WRN,YWHAQ,YWHAZ
GO:0060249	anatomical structure homeostasis	7	285	0.00013	ENSP00000265354,ENSP00000278616,ENSP00000298139,ENSP00000313420,ENSP00000335153,ENSP00000363017,ENSP00000367527	ATM,DCLRE1C,HSP90AA1,PRKDC,RPA2,SRF,WRN
GO:0010557	positive regulation of macromolecule biosynthetic process	15	1758	0.00016	ENSP00000253024,ENSP00000254108,ENSP00000265354,ENSP00000278616,ENSP00000283179,ENSP00000313420,ENSP00000318687,ENSP00000323511,ENSP00000335153,ENSP00000341826,ENSP00000344479,ENSP00000356840,ENSP00000375892,ENSP00000446007,ENSP00000451828	AKT1,AKT2,ATM,FUS,HNRNPA1,HNRNPU,HSP90AA1,HSPH1,NR4A2,PNKP,POU2F1,PRKDC,SRF,TRIM28,VIM
GO:0016032	viral process	9	571	0.00016	ENSP00000293831,ENSP00000341826,ENSP00000346067,ENSP00000351777,ENSP00000364802,ENSP00000421491,ENSP00000432083,ENSP00000434024,ENSP00000446007	EIF4A1,H2AFX,HNRNPA1,HSPA1A,HSPA8,RPSA,VCP,VIM,XRCC4
GO:0043254	regulation of protein complex assembly	8	425	0.00016	ENSP00000001008,ENSP00000265354,ENSP00000278616,ENSP00000335153,ENSP00000351777,ENSP00000363017,ENSP00000364802,ENSP00000432083	ATM,FKBP4,HSP90AA1,HSPA1A,HSPA8,RPA2,SRF,VCP
GO:2000278	regulation of DNA biosynthetic process	5	108	0.00017	ENSP00000278616,ENSP00000283179,ENSP00000323511,ENSP00000335153,ENSP00000341826	ATM,HNRNPA1,HNRNPU,HSP90AA1,PNKP
GO:0006807	nitrogen compound metabolic process	34	8349	0.00021	ENSP00000001008,ENSP00000216181,ENSP00000253024,ENSP00000254108,ENSP00000265070,ENSP00000265354,ENSP00000278616,ENSP00000283179,ENSP00000293831,ENSP00000298139,ENSP00000313420,ENSP00000323511,ENSP00000335153,ENSP00000341826,ENSP00000344479,ENSP00000346067,ENSP00000349313,ENSP00000351777,ENSP00000356840,ENSP00000359128,ENSP00000363017,ENSP00000364802,ENSP00000365576,ENSP00000367527,ENSP00000369129…	AKT1,AKT2,ATM,DCLRE1C,DSP,EIF4A1,FKBP4,FUS,GOLPH3,H2AFX,HNRNPA1,HNRNPF,HNRNPU,HSP90AA1,HSPA1A,HSPA8,MYH9,NHEJ1,NPM3,NR4A2,NSFL1C,PNKP,POLR2A,POU2F1,PRKDC,RBBP7,RPA2,RPSA,SRF,TRIM28,UBQLN1,VCP,WRN,XRCC4
GO:0033151	V(D)J recombination	3	14	0.00021	ENSP00000278616,ENSP00000313420,ENSP00000367527	ATM,DCLRE1C,PRKDC
GO:0042026	protein refolding	3	14	0.00021	ENSP00000335153,ENSP00000364802,ENSP00000432083	HSP90AA1,HSPA1A,HSPA8
GO:0044238	primary metabolic process	35	8808	0.00021	ENSP00000001008,ENSP00000216181,ENSP00000253024,ENSP00000254108,ENSP00000265070,ENSP00000265354,ENSP00000278616,ENSP00000283179,ENSP00000293831,ENSP00000298139,ENSP00000313420,ENSP00000322706,ENSP00000323511,ENSP00000335153,ENSP00000341826,ENSP00000344479,ENSP00000346067,ENSP00000349313,ENSP00000351777,ENSP00000356840,ENSP00000359128,ENSP00000363017,ENSP00000364802,ENSP00000365576,ENSP00000367527…	AKT1,AKT2,ATM,DCLRE1C,DSP,EIF4A1,FKBP4,FUS,GOLPH3,H2AFX,HMGCS1,HNRNPA1,HNRNPF,HNRNPU,HSP90AA1,HSPA1A,HSPA8,MYH9,NHEJ1,NPM3,NR4A2,NSFL1C,PNKP,POLR2A,POU2F1,PRKDC,RBBP7,RPA2,RPSA,SRF,TRIM28,UBQLN1,VCP,WRN,XRCC4
GO:0048523	negative regulation of cellular process	24	4454	0.00023	ENSP00000001008,ENSP00000216181,ENSP00000253024,ENSP00000265070,ENSP00000265354,ENSP00000278616,ENSP00000283179,ENSP00000313420,ENSP00000318687,ENSP00000323511,ENSP00000341826,ENSP00000344479,ENSP00000356840,ENSP00000363017,ENSP00000364802,ENSP00000365576,ENSP00000369424,ENSP00000371267,ENSP00000375892,ENSP00000379287,ENSP00000432083,ENSP00000434024,ENSP00000446007,ENSP00000451828	AKT1,AKT2,ATM,FKBP4,GOLPH3,H2AFX,HNRNPA1,HNRNPU,HSPA1A,HSPA8,HSPH1,MYH9,NR4A2,PNKP,POU2F1,PRKDC,RBBP7,RPA2,SRF,TRIM28,UBQLN1,VIM,YWHAQ,YWHAZ
GO:0032210	regulation of telomere maintenance via telomerase	4	54	0.00025	ENSP00000278616,ENSP00000283179,ENSP00000323511,ENSP00000341826	ATM,HNRNPA1,HNRNPU,PNKP
GO:0002376	immune system process	17	2370	0.00026	ENSP00000216181,ENSP00000253024,ENSP00000265070,ENSP00000265354,ENSP00000278616,ENSP00000313420,ENSP00000335153,ENSP00000339001,ENSP00000341289,ENSP00000349313,ENSP00000351777,ENSP00000364802,ENSP00000367527,ENSP00000369129,ENSP00000432083,ENSP00000446007,ENSP00000451828	AKT1,ATM,DCLRE1C,DSP,GOLPH3,HSP90AA1,HSPA1A,HSPA8,MYH9,NHEJ1,PRKDC,SRF,TRIM28,TUBB,TUBB4B,VCP,VIM
GO:0010332	response to gamma radiation	4	55	0.00026	ENSP00000278616,ENSP00000298139,ENSP00000313420,ENSP00000434024	ATM,H2AFX,PRKDC,WRN
GO:0006457	protein folding	6	214	0.00027	ENSP00000001008,ENSP00000318687,ENSP00000335153,ENSP00000351777,ENSP00000364802,ENSP00000432083	FKBP4,HSP90AA1,HSPA1A,HSPA8,HSPH1,VCP
GO:0007006	mitochondrial membrane organization	5	123	0.00027	ENSP00000302961,ENSP00000335153,ENSP00000364802,ENSP00000371267,ENSP00000379287	HSP90AA1,HSPA1A,HSPA4,YWHAQ,YWHAZ
GO:0051131	chaperone-mediated protein complex assembly	3	16	0.00027	ENSP00000302961,ENSP00000335153,ENSP00000364802	HSP90AA1,HSPA1A,HSPA4
GO:1903827	regulation of cellular protein localization	8	465	0.00027	ENSP00000253024,ENSP00000318687,ENSP00000335153,ENSP00000371267,ENSP00000375892,ENSP00000379287,ENSP00000418529,ENSP00000451828	AKT1,AKT2,HSP90AA1,HSPH1,NSFL1C,TRIM28,YWHAQ,YWHAZ
GO:0010468	regulation of gene expression	24	4533	0.00029	ENSP00000216181,ENSP00000253024,ENSP00000254108,ENSP00000265354,ENSP00000278616,ENSP00000283179,ENSP00000293831,ENSP00000313420,ENSP00000318687,ENSP00000341826,ENSP00000344479,ENSP00000346067,ENSP00000356840,ENSP00000364802,ENSP00000369424,ENSP00000371267,ENSP00000375892,ENSP00000379287,ENSP00000400433,ENSP00000432083,ENSP00000434024,ENSP00000446007,ENSP00000451828,ENSP00000480158	AKT1,AKT2,ATM,EIF4A1,FUS,H2AFX,HNRNPA1,HNRNPF,HNRNPU,HSPA1A,HSPA8,HSPH1,MYH9,NR4A2,POLR2A,POU2F1,PRKDC,RBBP7,RPSA,SRF,TRIM28,VIM,YWHAQ,YWHAZ
GO:0051179	localization	26	5233	0.00029	ENSP00000001008,ENSP00000216181,ENSP00000221957,ENSP00000265070,ENSP00000265354,ENSP00000278616,ENSP00000283179,ENSP00000298139,ENSP00000302961,ENSP00000318687,ENSP00000335153,ENSP00000339001,ENSP00000341289,ENSP00000341826,ENSP00000344479,ENSP00000346067,ENSP00000351777,ENSP00000363017,ENSP00000364802,ENSP00000369129,ENSP00000371267,ENSP00000375892,ENSP00000379287,ENSP00000418529,ENSP00000432083…	AKT1,AKT2,ATM,DSP,FKBP4,GOLPH3,HNRNPA1,HNRNPU,HSP90AA1,HSPA1A,HSPA4,HSPA8,HSPH1,MYH9,NR4A2,NSFL1C,PLIN3,RPA2,RPSA,SRF,TUBB,TUBB4B,VCP,WRN,YWHAQ,YWHAZ
GO:0065008	regulation of biological quality	21	3559	0.00029	ENSP00000216181,ENSP00000265070,ENSP00000265354,ENSP00000278616,ENSP00000283179,ENSP00000298139,ENSP00000313420,ENSP00000323511,ENSP00000335153,ENSP00000341826,ENSP00000351777,ENSP00000363017,ENSP00000364802,ENSP00000367527,ENSP00000369129,ENSP00000371267,ENSP00000375892,ENSP00000379287,ENSP00000432083,ENSP00000446007,ENSP00000451828	AKT1,AKT2,ATM,DCLRE1C,DSP,GOLPH3,HNRNPA1,HNRNPU,HSP90AA1,HSPA1A,HSPA8,MYH9,PNKP,PRKDC,RPA2,SRF,VCP,VIM,WRN,YWHAQ,YWHAZ
GO:0031331	positive regulation of cellular catabolic process	7	343	0.00033	ENSP00000278616,ENSP00000335153,ENSP00000351777,ENSP00000364802,ENSP00000365576,ENSP00000375892,ENSP00000451828	AKT1,AKT2,ATM,HSP90AA1,HSPA1A,UBQLN1,VCP
GO:1901990	regulation of mitotic cell cycle phase transition	7	351	0.00037	ENSP00000278616,ENSP00000313420,ENSP00000335153,ENSP00000339001,ENSP00000341289,ENSP00000363017,ENSP00000451828	AKT1,ATM,HSP90AA1,PRKDC,RPA2,TUBB,TUBB4B
GO:0007569	cell aging	4	66	0.00045	ENSP00000265354,ENSP00000278616,ENSP00000298139,ENSP00000434024	ATM,H2AFX,SRF,WRN
GO:0008104	protein localization	15	1966	0.00045	ENSP00000001008,ENSP00000216181,ENSP00000265070,ENSP00000278616,ENSP00000283179,ENSP00000298139,ENSP00000302961,ENSP00000335153,ENSP00000346067,ENSP00000351777,ENSP00000363017,ENSP00000369129,ENSP00000375892,ENSP00000432083,ENSP00000451828	AKT1,AKT2,ATM,DSP,FKBP4,GOLPH3,HNRNPU,HSP90AA1,HSPA4,HSPA8,MYH9,RPA2,RPSA,VCP,WRN
GO:0009889	regulation of biosynthetic process	23	4337	0.00045	ENSP00000253024,ENSP00000254108,ENSP00000265354,ENSP00000278616,ENSP00000283179,ENSP00000313420,ENSP00000318687,ENSP00000322706,ENSP00000323511,ENSP00000335153,ENSP00000341826,ENSP00000344479,ENSP00000351777,ENSP00000356840,ENSP00000364802,ENSP00000369424,ENSP00000371267,ENSP00000375892,ENSP00000432083,ENSP00000434024,ENSP00000446007,ENSP00000451828,ENSP00000480158	AKT1,AKT2,ATM,FUS,H2AFX,HMGCS1,HNRNPA1,HNRNPU,HSP90AA1,HSPA1A,HSPA8,HSPH1,NR4A2,PNKP,POLR2A,POU2F1,PRKDC,RBBP7,SRF,TRIM28,VCP,VIM,YWHAQ
GO:0031334	positive regulation of protein complex assembly	6	241	0.00045	ENSP00000265354,ENSP00000278616,ENSP00000335153,ENSP00000351777,ENSP00000363017,ENSP00000364802	ATM,HSP90AA1,HSPA1A,RPA2,SRF,VCP
GO:0044093	positive regulation of molecular function	14	1713	0.00045	ENSP00000253024,ENSP00000265354,ENSP00000283179,ENSP00000298139,ENSP00000318687,ENSP00000323511,ENSP00000335153,ENSP00000344479,ENSP00000349313,ENSP00000351777,ENSP00000364802,ENSP00000375892,ENSP00000421491,ENSP00000451828	AKT1,AKT2,HNRNPU,HSP90AA1,HSPA1A,HSPH1,NHEJ1,NR4A2,PNKP,SRF,TRIM28,VCP,WRN,XRCC4
GO:0071704	organic substance metabolic process	35	9135	0.00046	ENSP00000001008,ENSP00000216181,ENSP00000253024,ENSP00000254108,ENSP00000265070,ENSP00000265354,ENSP00000278616,ENSP00000283179,ENSP00000293831,ENSP00000298139,ENSP00000313420,ENSP00000322706,ENSP00000323511,ENSP00000335153,ENSP00000341826,ENSP00000344479,ENSP00000346067,ENSP00000349313,ENSP00000351777,ENSP00000356840,ENSP00000359128,ENSP00000363017,ENSP00000364802,ENSP00000365576,ENSP00000367527…	AKT1,AKT2,ATM,DCLRE1C,DSP,EIF4A1,FKBP4,FUS,GOLPH3,H2AFX,HMGCS1,HNRNPA1,HNRNPF,HNRNPU,HSP90AA1,HSPA1A,HSPA8,MYH9,NHEJ1,NPM3,NR4A2,NSFL1C,PNKP,POLR2A,POU2F1,PRKDC,RBBP7,RPA2,RPSA,SRF,TRIM28,UBQLN1,VCP,WRN,XRCC4
GO:2000573	positive regulation of DNA biosynthetic process	4	68	0.00048	ENSP00000278616,ENSP00000323511,ENSP00000335153,ENSP00000341826	ATM,HNRNPA1,HSP90AA1,PNKP
GO:0042981	regulation of apoptotic process	13	1501	0.00050	ENSP00000265070,ENSP00000278616,ENSP00000298139,ENSP00000313420,ENSP00000318687,ENSP00000344479,ENSP00000351777,ENSP00000364802,ENSP00000365576,ENSP00000371267,ENSP00000375892,ENSP00000379287,ENSP00000451828	AKT1,AKT2,ATM,GOLPH3,HSPA1A,HSPH1,NR4A2,PRKDC,UBQLN1,VCP,WRN,YWHAQ,YWHAZ
GO:1903364	positive regulation of cellular protein catabolic process	5	147	0.00053	ENSP00000335153,ENSP00000351777,ENSP00000364802,ENSP00000365576,ENSP00000451828	AKT1,HSP90AA1,HSPA1A,UBQLN1,VCP
GO:0010821	regulation of mitochondrion organization	5	148	0.00054	ENSP00000265070,ENSP00000364802,ENSP00000371267,ENSP00000379287,ENSP00000451828	AKT1,GOLPH3,HSPA1A,YWHAQ,YWHAZ
GO:0033036	macromolecule localization	16	2268	0.00054	ENSP00000001008,ENSP00000216181,ENSP00000265070,ENSP00000278616,ENSP00000283179,ENSP00000298139,ENSP00000302961,ENSP00000335153,ENSP00000341826,ENSP00000346067,ENSP00000351777,ENSP00000363017,ENSP00000369129,ENSP00000375892,ENSP00000432083,ENSP00000451828	AKT1,AKT2,ATM,DSP,FKBP4,GOLPH3,HNRNPA1,HNRNPU,HSP90AA1,HSPA4,HSPA8,MYH9,RPA2,RPSA,VCP,WRN
GO:0010605	negative regulation of macromolecule metabolic process	17	2558	0.00057	ENSP00000253024,ENSP00000265354,ENSP00000278616,ENSP00000283179,ENSP00000313420,ENSP00000318687,ENSP00000323511,ENSP00000341826,ENSP00000344479,ENSP00000346067,ENSP00000356840,ENSP00000364802,ENSP00000369424,ENSP00000371267,ENSP00000432083,ENSP00000434024,ENSP00000451828	AKT1,ATM,H2AFX,HNRNPA1,HNRNPU,HSPA1A,HSPA8,HSPH1,NR4A2,PNKP,POU2F1,PRKDC,RBBP7,RPSA,SRF,TRIM28,YWHAQ
GO:0044237	cellular metabolic process	34	8797	0.00060	ENSP00000001008,ENSP00000253024,ENSP00000254108,ENSP00000265070,ENSP00000265354,ENSP00000278616,ENSP00000283179,ENSP00000293831,ENSP00000298139,ENSP00000313420,ENSP00000322706,ENSP00000323511,ENSP00000335153,ENSP00000341826,ENSP00000344479,ENSP00000346067,ENSP00000349313,ENSP00000351777,ENSP00000356840,ENSP00000359128,ENSP00000363017,ENSP00000364802,ENSP00000365576,ENSP00000367527,ENSP00000369129…	AKT1,AKT2,ATM,DCLRE1C,DSP,EIF4A1,FKBP4,FUS,GOLPH3,H2AFX,HMGCS1,HNRNPA1,HNRNPF,HNRNPU,HSP90AA1,HSPA1A,HSPA8,NHEJ1,NPM3,NR4A2,NSFL1C,PNKP,POLR2A,POU2F1,PRKDC,RBBP7,RPA2,RPSA,SRF,TRIM28,UBQLN1,VCP,WRN,XRCC4
GO:2001233	regulation of apoptotic signaling pathway	7	388	0.00060	ENSP00000318687,ENSP00000344479,ENSP00000364802,ENSP00000365576,ENSP00000371267,ENSP00000379287,ENSP00000451828	AKT1,HSPA1A,HSPH1,NR4A2,UBQLN1,YWHAQ,YWHAZ
GO:2001228	regulation of response to gamma radiation	2	2	0.00061	ENSP00000278616,ENSP00000313420	ATM,PRKDC
GO:0051172	negative regulation of nitrogen compound metabolic process	16	2307	0.00062	ENSP00000253024,ENSP00000265354,ENSP00000278616,ENSP00000283179,ENSP00000313420,ENSP00000318687,ENSP00000323511,ENSP00000341826,ENSP00000344479,ENSP00000356840,ENSP00000364802,ENSP00000369424,ENSP00000371267,ENSP00000432083,ENSP00000434024,ENSP00000451828	AKT1,ATM,H2AFX,HNRNPA1,HNRNPU,HSPA1A,HSPA8,HSPH1,NR4A2,PNKP,POU2F1,PRKDC,RBBP7,SRF,TRIM28,YWHAQ
GO:0032880	regulation of protein localization	10	901	0.00063	ENSP00000253024,ENSP00000265070,ENSP00000318687,ENSP00000335153,ENSP00000371267,ENSP00000375892,ENSP00000379287,ENSP00000418529,ENSP00000432083,ENSP00000451828	AKT1,AKT2,GOLPH3,HSP90AA1,HSPA8,HSPH1,NSFL1C,TRIM28,YWHAQ,YWHAZ
GO:0048732	gland development	7	395	0.00064	ENSP00000001008,ENSP00000265354,ENSP00000278616,ENSP00000313420,ENSP00000322706,ENSP00000375892,ENSP00000451828	AKT1,AKT2,ATM,FKBP4,HMGCS1,PRKDC,SRF
GO:0009987	cellular process	44	14652	0.00068	ENSP00000001008,ENSP00000216181,ENSP00000253024,ENSP00000254108,ENSP00000261366,ENSP00000265070,ENSP00000265354,ENSP00000278616,ENSP00000283179,ENSP00000293831,ENSP00000298139,ENSP00000302961,ENSP00000313420,ENSP00000318687,ENSP00000318697,ENSP00000322706,ENSP00000323511,ENSP00000335153,ENSP00000339001,ENSP00000341289,ENSP00000341826,ENSP00000344479,ENSP00000346067,ENSP00000349313,ENSP00000351777…	AKT1,AKT2,ATM,DCLRE1C,DSP,EIF4A1,FKBP4,FUS,GOLPH3,H2AFX,HMGCS1,HNRNPA1,HNRNPF,HNRNPU,HSP90AA1,HSPA1A,HSPA4,HSPA8,HSPH1,LMNB1,MYH9,NHEJ1,NPM3,NR4A2,NSFL1C,PNKP,POLR2A,POU2F1,PRKDC,RBBP7,RPA2,RPSA,SRF,TRIM28,TUBB,TUBB4B,TUBB6,UBQLN1,VCP,VIM,WRN,XRCC4,YWHAQ,YWHAZ
GO:2001252	positive regulation of chromosome organization	5	160	0.00069	ENSP00000253024,ENSP00000278616,ENSP00000283179,ENSP00000323511,ENSP00000341826	ATM,HNRNPA1,HNRNPU,PNKP,TRIM28
GO:0034645	cellular macromolecule biosynthetic process	20	3518	0.00071	ENSP00000253024,ENSP00000265070,ENSP00000265354,ENSP00000278616,ENSP00000283179,ENSP00000293831,ENSP00000298139,ENSP00000323511,ENSP00000335153,ENSP00000344479,ENSP00000346067,ENSP00000351777,ENSP00000356840,ENSP00000359128,ENSP00000363017,ENSP00000369424,ENSP00000375892,ENSP00000432083,ENSP00000451828,ENSP00000480158	AKT1,AKT2,ATM,EIF4A1,GOLPH3,HNRNPU,HSP90AA1,HSPA8,NPM3,NR4A2,PNKP,POLR2A,POU2F1,RBBP7,RPA2,RPSA,SRF,TRIM28,VCP,WRN
GO:0009719	response to endogenous stimulus	12	1353	0.00075	ENSP00000001008,ENSP00000265354,ENSP00000283179,ENSP00000313420,ENSP00000322706,ENSP00000341826,ENSP00000344479,ENSP00000369424,ENSP00000375892,ENSP00000400433,ENSP00000451828,ENSP00000480158	AKT1,AKT2,FKBP4,HMGCS1,HNRNPA1,HNRNPF,HNRNPU,NR4A2,POLR2A,PRKDC,RBBP7,SRF
GO:0071480	cellular response to gamma radiation	3	27	0.00079	ENSP00000278616,ENSP00000298139,ENSP00000434024	ATM,H2AFX,WRN
GO:0034613	cellular protein localization	12	1367	0.00081	ENSP00000265070,ENSP00000278616,ENSP00000283179,ENSP00000298139,ENSP00000302961,ENSP00000335153,ENSP00000346067,ENSP00000351777,ENSP00000363017,ENSP00000375892,ENSP00000432083,ENSP00000451828	AKT1,AKT2,ATM,GOLPH3,HNRNPU,HSP90AA1,HSPA4,HSPA8,RPA2,RPSA,VCP,WRN
GO:0000398	mRNA splicing, via spliceosome	6	284	0.00087	ENSP00000254108,ENSP00000283179,ENSP00000341826,ENSP00000400433,ENSP00000432083,ENSP00000480158	FUS,HNRNPA1,HNRNPF,HNRNPU,HSPA8,POLR2A
GO:0043085	positive regulation of catalytic activity	12	1381	0.00087	ENSP00000283179,ENSP00000298139,ENSP00000318687,ENSP00000323511,ENSP00000335153,ENSP00000344479,ENSP00000349313,ENSP00000351777,ENSP00000364802,ENSP00000375892,ENSP00000421491,ENSP00000451828	AKT1,AKT2,HNRNPU,HSP90AA1,HSPA1A,HSPH1,NHEJ1,NR4A2,PNKP,VCP,WRN,XRCC4
GO:0051649	establishment of localization in cell	13	1616	0.00087	ENSP00000216181,ENSP00000278616,ENSP00000302961,ENSP00000335153,ENSP00000339001,ENSP00000341826,ENSP00000346067,ENSP00000351777,ENSP00000375892,ENSP00000379287,ENSP00000418529,ENSP00000432083,ENSP00000451828	AKT1,AKT2,ATM,HNRNPA1,HSP90AA1,HSPA4,HSPA8,MYH9,NSFL1C,RPSA,TUBB,VCP,YWHAZ
GO:0070370	cellular heat acclimation	2	3	0.00087	ENSP00000364802,ENSP00000369424	HSPA1A,RBBP7
GO:0060341	regulation of cellular localization	9	766	0.00092	ENSP00000253024,ENSP00000283179,ENSP00000318687,ENSP00000335153,ENSP00000371267,ENSP00000375892,ENSP00000379287,ENSP00000418529,ENSP00000451828	AKT1,AKT2,HNRNPU,HSP90AA1,HSPH1,NSFL1C,TRIM28,YWHAQ,YWHAZ
GO:0031326	regulation of cellular biosynthetic process	22	4266	0.00094	ENSP00000253024,ENSP00000254108,ENSP00000265354,ENSP00000278616,ENSP00000283179,ENSP00000313420,ENSP00000318687,ENSP00000323511,ENSP00000335153,ENSP00000341826,ENSP00000344479,ENSP00000351777,ENSP00000356840,ENSP00000364802,ENSP00000369424,ENSP00000371267,ENSP00000375892,ENSP00000432083,ENSP00000434024,ENSP00000446007,ENSP00000451828,ENSP00000480158	AKT1,AKT2,ATM,FUS,H2AFX,HNRNPA1,HNRNPU,HSP90AA1,HSPA1A,HSPA8,HSPH1,NR4A2,PNKP,POLR2A,POU2F1,PRKDC,RBBP7,SRF,TRIM28,VCP,VIM,YWHAQ
GO:0000724	double-strand break repair via homologous recombination	4	88	0.00095	ENSP00000278616,ENSP00000298139,ENSP00000363017,ENSP00000434024	ATM,H2AFX,RPA2,WRN
GO:1902175	regulation of oxidative stress-induced intrinsic apoptotic signaling pathway	3	30	0.00095	ENSP00000318687,ENSP00000365576,ENSP00000451828	AKT1,HSPH1,UBQLN1
GO:0009408	response to heat	4	89	0.00098	ENSP00000335153,ENSP00000364802,ENSP00000369424,ENSP00000451828	AKT1,HSP90AA1,HSPA1A,RBBP7
GO:0010608	posttranscriptional regulation of gene expression	7	441	0.0010	ENSP00000283179,ENSP00000364802,ENSP00000375892,ENSP00000379287,ENSP00000432083,ENSP00000446007,ENSP00000451828	AKT1,AKT2,HNRNPU,HSPA1A,HSPA8,VIM,YWHAZ
GO:0032436	positive regulation of proteasomal ubiquitin-dependent protein catabolic process	4	91	0.0010	ENSP00000351777,ENSP00000364802,ENSP00000365576,ENSP00000451828	AKT1,HSPA1A,UBQLN1,VCP
GO:0033120	positive regulation of RNA splicing	3	31	0.0010	ENSP00000364802,ENSP00000432083,ENSP00000480158	HSPA1A,HSPA8,POLR2A
GO:0010629	negative regulation of gene expression	13	1670	0.0011	ENSP00000253024,ENSP00000265354,ENSP00000278616,ENSP00000283179,ENSP00000344479,ENSP00000346067,ENSP00000356840,ENSP00000364802,ENSP00000369424,ENSP00000371267,ENSP00000432083,ENSP00000434024,ENSP00000451828	AKT1,ATM,H2AFX,HNRNPU,HSPA1A,HSPA8,NR4A2,POU2F1,RBBP7,RPSA,SRF,TRIM28,YWHAQ
GO:0010748	negative regulation of long-chain fatty acid import across plasma membrane	2	4	0.0011	ENSP00000375892,ENSP00000451828	AKT1,AKT2
GO:0031324	negative regulation of cellular metabolic process	16	2463	0.0011	ENSP00000253024,ENSP00000265354,ENSP00000278616,ENSP00000283179,ENSP00000313420,ENSP00000318687,ENSP00000323511,ENSP00000341826,ENSP00000344479,ENSP00000356840,ENSP00000364802,ENSP00000369424,ENSP00000371267,ENSP00000432083,ENSP00000434024,ENSP00000451828	AKT1,ATM,H2AFX,HNRNPA1,HNRNPU,HSPA1A,HSPA8,HSPH1,NR4A2,PNKP,POU2F1,PRKDC,RBBP7,SRF,TRIM28,YWHAQ
GO:0045934	negative regulation of nucleobase-containing compound metabolic process	12	1424	0.0011	ENSP00000253024,ENSP00000265354,ENSP00000278616,ENSP00000283179,ENSP00000341826,ENSP00000344479,ENSP00000356840,ENSP00000364802,ENSP00000369424,ENSP00000371267,ENSP00000432083,ENSP00000434024	ATM,H2AFX,HNRNPA1,HNRNPU,HSPA1A,HSPA8,NR4A2,POU2F1,RBBP7,SRF,TRIM28,YWHAQ
GO:0050789	regulation of biological process	38	11116	0.0011	ENSP00000001008,ENSP00000216181,ENSP00000253024,ENSP00000254108,ENSP00000261366,ENSP00000265070,ENSP00000265354,ENSP00000278616,ENSP00000283179,ENSP00000293831,ENSP00000298139,ENSP00000313420,ENSP00000318687,ENSP00000322706,ENSP00000323511,ENSP00000335153,ENSP00000339001,ENSP00000341289,ENSP00000341826,ENSP00000344479,ENSP00000346067,ENSP00000351777,ENSP00000356840,ENSP00000363017,ENSP00000364802…	AKT1,AKT2,ATM,DSP,EIF4A1,FKBP4,FUS,GOLPH3,H2AFX,HMGCS1,HNRNPA1,HNRNPF,HNRNPU,HSP90AA1,HSPA1A,HSPA8,HSPH1,LMNB1,MYH9,NR4A2,NSFL1C,PNKP,POLR2A,POU2F1,PRKDC,RBBP7,RPA2,RPSA,SRF,TRIM28,TUBB,TUBB4B,UBQLN1,VCP,VIM,WRN,YWHAQ,YWHAZ
GO:0051276	chromosome organization	10	999	0.0011	ENSP00000253024,ENSP00000278616,ENSP00000283179,ENSP00000298139,ENSP00000313420,ENSP00000335153,ENSP00000363017,ENSP00000367527,ENSP00000369424,ENSP00000434024	ATM,DCLRE1C,H2AFX,HNRNPU,HSP90AA1,PRKDC,RBBP7,RPA2,TRIM28,WRN
GO:0061684	chaperone-mediated autophagy	2	4	0.0011	ENSP00000335153,ENSP00000432083	HSP90AA1,HSPA8
GO:0071496	cellular response to external stimulus	6	305	0.0011	ENSP00000265354,ENSP00000298139,ENSP00000341826,ENSP00000344479,ENSP00000432083,ENSP00000451828	AKT1,HNRNPA1,HSPA8,NR4A2,SRF,WRN
GO:0071897	DNA biosynthetic process	4	95	0.0011	ENSP00000298139,ENSP00000335153,ENSP00000351777,ENSP00000363017	HSP90AA1,RPA2,VCP,WRN
GO:0002521	leukocyte differentiation	6	313	0.0012	ENSP00000216181,ENSP00000265354,ENSP00000278616,ENSP00000313420,ENSP00000349313,ENSP00000367527	ATM,DCLRE1C,MYH9,NHEJ1,PRKDC,SRF
GO:0032212	positive regulation of telomere maintenance via telomerase	3	34	0.0012	ENSP00000278616,ENSP00000323511,ENSP00000341826	ATM,HNRNPA1,PNKP
GO:2000112	regulation of cellular macromolecule biosynthetic process	21	4050	0.0012	ENSP00000253024,ENSP00000254108,ENSP00000265354,ENSP00000278616,ENSP00000283179,ENSP00000313420,ENSP00000318687,ENSP00000323511,ENSP00000335153,ENSP00000341826,ENSP00000344479,ENSP00000356840,ENSP00000364802,ENSP00000369424,ENSP00000371267,ENSP00000375892,ENSP00000432083,ENSP00000434024,ENSP00000446007,ENSP00000451828,ENSP00000480158	AKT1,AKT2,ATM,FUS,H2AFX,HNRNPA1,HNRNPU,HSP90AA1,HSPA1A,HSPA8,HSPH1,NR4A2,PNKP,POLR2A,POU2F1,PRKDC,RBBP7,SRF,TRIM28,VIM,YWHAQ
GO:0030183	B cell differentiation	4	99	0.0013	ENSP00000278616,ENSP00000313420,ENSP00000349313,ENSP00000367527	ATM,DCLRE1C,NHEJ1,PRKDC
GO:0051129	negative regulation of cellular component organization	8	632	0.0013	ENSP00000001008,ENSP00000278616,ENSP00000283179,ENSP00000341826,ENSP00000364802,ENSP00000432083,ENSP00000446007,ENSP00000451828	AKT1,ATM,FKBP4,HNRNPA1,HNRNPU,HSPA1A,HSPA8,VIM
GO:0030010	establishment of cell polarity	4	102	0.0014	ENSP00000216181,ENSP00000265070,ENSP00000335153,ENSP00000418529	GOLPH3,HSP90AA1,MYH9,NSFL1C
GO:0034097	response to cytokine	10	1035	0.0014	ENSP00000261366,ENSP00000265354,ENSP00000283179,ENSP00000335153,ENSP00000356840,ENSP00000379287,ENSP00000400433,ENSP00000432083,ENSP00000446007,ENSP00000451828	AKT1,HNRNPF,HNRNPU,HSP90AA1,HSPA8,LMNB1,POU2F1,SRF,VIM,YWHAZ
GO:0045040	protein insertion into mitochondrial outer membrane	2	5	0.0014	ENSP00000302961,ENSP00000335153	HSP90AA1,HSPA4
GO:0006260	DNA replication	5	203	0.0015	ENSP00000278616,ENSP00000298139,ENSP00000323511,ENSP00000363017,ENSP00000369424	ATM,PNKP,RBBP7,RPA2,WRN
GO:0010639	negative regulation of organelle organization	6	333	0.0015	ENSP00000001008,ENSP00000278616,ENSP00000283179,ENSP00000341826,ENSP00000364802,ENSP00000451828	AKT1,ATM,FKBP4,HNRNPA1,HNRNPU,HSPA1A
GO:0019221	cytokine-mediated signaling pathway	8	655	0.0015	ENSP00000261366,ENSP00000335153,ENSP00000356840,ENSP00000379287,ENSP00000400433,ENSP00000432083,ENSP00000446007,ENSP00000451828	AKT1,HNRNPF,HSP90AA1,HSPA8,LMNB1,POU2F1,VIM,YWHAZ
GO:0032205	negative regulation of telomere maintenance	3	38	0.0015	ENSP00000278616,ENSP00000283179,ENSP00000341826	ATM,HNRNPA1,HNRNPU
GO:0009725	response to hormone	9	854	0.0016	ENSP00000001008,ENSP00000265354,ENSP00000283179,ENSP00000313420,ENSP00000322706,ENSP00000344479,ENSP00000369424,ENSP00000375892,ENSP00000451828	AKT1,AKT2,FKBP4,HMGCS1,HNRNPU,NR4A2,PRKDC,RBBP7,SRF
GO:0009991	response to extracellular stimulus	7	486	0.0016	ENSP00000265354,ENSP00000298139,ENSP00000322706,ENSP00000341826,ENSP00000344479,ENSP00000432083,ENSP00000451828	AKT1,HMGCS1,HNRNPA1,HSPA8,NR4A2,SRF,WRN
GO:0043312	neutrophil degranulation	7	485	0.0016	ENSP00000335153,ENSP00000339001,ENSP00000341289,ENSP00000351777,ENSP00000364802,ENSP00000369129,ENSP00000432083	DSP,HSP90AA1,HSPA1A,HSPA8,TUBB,TUBB4B,VCP
GO:0044087	regulation of cellular component biogenesis	9	867	0.0018	ENSP00000001008,ENSP00000265354,ENSP00000278616,ENSP00000283179,ENSP00000335153,ENSP00000351777,ENSP00000363017,ENSP00000364802,ENSP00000432083	ATM,FKBP4,HNRNPU,HSP90AA1,HSPA1A,HSPA8,RPA2,SRF,VCP
GO:0048513	animal organ development	17	2926	0.0019	ENSP00000001008,ENSP00000216181,ENSP00000253024,ENSP00000265354,ENSP00000278616,ENSP00000283179,ENSP00000298139,ENSP00000313420,ENSP00000322706,ENSP00000344479,ENSP00000349313,ENSP00000367527,ENSP00000369129,ENSP00000375892,ENSP00000434024,ENSP00000446007,ENSP00000451828	AKT1,AKT2,ATM,DCLRE1C,DSP,FKBP4,H2AFX,HMGCS1,HNRNPU,MYH9,NHEJ1,NR4A2,PRKDC,SRF,TRIM28,VIM,WRN
GO:1901028	regulation of mitochondrial outer membrane permeabilization involved in apoptotic signaling pathway	3	43	0.0019	ENSP00000364802,ENSP00000371267,ENSP00000379287	HSPA1A,YWHAQ,YWHAZ
GO:1903320	regulation of protein modification by small protein conjugation or removal	5	220	0.0019	ENSP00000335153,ENSP00000351777,ENSP00000364802,ENSP00000365576,ENSP00000451828	AKT1,HSP90AA1,HSPA1A,UBQLN1,VCP
GO:0006839	mitochondrial transport	5	223	0.0020	ENSP00000302961,ENSP00000335153,ENSP00000364802,ENSP00000371267,ENSP00000379287	HSP90AA1,HSPA1A,HSPA4,YWHAQ,YWHAZ
GO:0010628	positive regulation of gene expression	13	1826	0.0020	ENSP00000216181,ENSP00000253024,ENSP00000265354,ENSP00000283179,ENSP00000313420,ENSP00000318687,ENSP00000344479,ENSP00000356840,ENSP00000364802,ENSP00000432083,ENSP00000446007,ENSP00000451828,ENSP00000480158	AKT1,HNRNPU,HSPA1A,HSPA8,HSPH1,MYH9,NR4A2,POLR2A,POU2F1,PRKDC,SRF,TRIM28,VIM
GO:0046649	lymphocyte activation	6	358	0.0020	ENSP00000216181,ENSP00000265354,ENSP00000278616,ENSP00000313420,ENSP00000349313,ENSP00000367527	ATM,DCLRE1C,MYH9,NHEJ1,PRKDC,SRF
GO:0048538	thymus development	3	44	0.0020	ENSP00000265354,ENSP00000278616,ENSP00000313420	ATM,PRKDC,SRF
GO:1905477	positive regulation of protein localization to membrane	4	117	0.0020	ENSP00000371267,ENSP00000375892,ENSP00000379287,ENSP00000451828	AKT1,AKT2,YWHAQ,YWHAZ
GO:0030098	lymphocyte differentiation	5	226	0.0021	ENSP00000265354,ENSP00000278616,ENSP00000313420,ENSP00000349313,ENSP00000367527	ATM,DCLRE1C,NHEJ1,PRKDC,SRF
GO:0032287	peripheral nervous system myelin maintenance	2	7	0.0021	ENSP00000375892,ENSP00000451828	AKT1,AKT2
GO:0051234	establishment of localization	21	4248	0.0021	ENSP00000001008,ENSP00000216181,ENSP00000221957,ENSP00000265070,ENSP00000278616,ENSP00000302961,ENSP00000318687,ENSP00000335153,ENSP00000339001,ENSP00000341289,ENSP00000341826,ENSP00000346067,ENSP00000351777,ENSP00000364802,ENSP00000369129,ENSP00000371267,ENSP00000375892,ENSP00000379287,ENSP00000418529,ENSP00000432083,ENSP00000451828	AKT1,AKT2,ATM,DSP,FKBP4,GOLPH3,HNRNPA1,HSP90AA1,HSPA1A,HSPA4,HSPA8,HSPH1,MYH9,NSFL1C,PLIN3,RPSA,TUBB,TUBB4B,VCP,YWHAQ,YWHAZ
GO:0051351	positive regulation of ligase activity	2	7	0.0021	ENSP00000349313,ENSP00000421491	NHEJ1,XRCC4
GO:0071495	cellular response to endogenous stimulus	10	1106	0.0021	ENSP00000001008,ENSP00000283179,ENSP00000313420,ENSP00000322706,ENSP00000341826,ENSP00000344479,ENSP00000375892,ENSP00000400433,ENSP00000451828,ENSP00000480158	AKT1,AKT2,FKBP4,HMGCS1,HNRNPA1,HNRNPF,HNRNPU,NR4A2,POLR2A,PRKDC
GO:0051254	positive regulation of RNA metabolic process	12	1596	0.0022	ENSP00000253024,ENSP00000254108,ENSP00000265354,ENSP00000283179,ENSP00000313420,ENSP00000318687,ENSP00000344479,ENSP00000356840,ENSP00000364802,ENSP00000432083,ENSP00000451828,ENSP00000480158	AKT1,FUS,HNRNPU,HSPA1A,HSPA8,HSPH1,NR4A2,POLR2A,POU2F1,PRKDC,SRF,TRIM28
GO:2000113	negative regulation of cellular macromolecule biosynthetic process	11	1348	0.0022	ENSP00000253024,ENSP00000265354,ENSP00000283179,ENSP00000341826,ENSP00000344479,ENSP00000356840,ENSP00000364802,ENSP00000369424,ENSP00000371267,ENSP00000432083,ENSP00000434024	H2AFX,HNRNPA1,HNRNPU,HSPA1A,HSPA8,NR4A2,POU2F1,RBBP7,SRF,TRIM28,YWHAQ
GO:1903747	regulation of establishment of protein localization to mitochondrion	3	47	0.0023	ENSP00000318687,ENSP00000371267,ENSP00000379287	HSPH1,YWHAQ,YWHAZ
GO:0031668	cellular response to extracellular stimulus	5	235	0.0024	ENSP00000265354,ENSP00000298139,ENSP00000341826,ENSP00000344479,ENSP00000432083	HNRNPA1,HSPA8,NR4A2,SRF,WRN
GO:0032075	positive regulation of nuclease activity	2	8	0.0025	ENSP00000364802,ENSP00000451828	AKT1,HSPA1A
GO:0000731	DNA synthesis involved in DNA repair	3	50	0.0026	ENSP00000298139,ENSP00000351777,ENSP00000363017	RPA2,VCP,WRN
GO:0006914	autophagy	5	240	0.0026	ENSP00000335153,ENSP00000351777,ENSP00000365576,ENSP00000418529,ENSP00000432083	HSP90AA1,HSPA8,NSFL1C,UBQLN1,VCP
GO:0045892	negative regulation of transcription, DNA-templated	10	1169	0.0029	ENSP00000253024,ENSP00000265354,ENSP00000283179,ENSP00000344479,ENSP00000356840,ENSP00000364802,ENSP00000369424,ENSP00000371267,ENSP00000432083,ENSP00000434024	H2AFX,HNRNPU,HSPA1A,HSPA8,NR4A2,POU2F1,RBBP7,SRF,TRIM28,YWHAQ
GO:0051053	negative regulation of DNA metabolic process	4	134	0.0029	ENSP00000253024,ENSP00000278616,ENSP00000283179,ENSP00000341826	ATM,HNRNPA1,HNRNPU,TRIM28
GO:0071345	cellular response to cytokine stimulus	9	953	0.0030	ENSP00000261366,ENSP00000283179,ENSP00000335153,ENSP00000356840,ENSP00000379287,ENSP00000400433,ENSP00000432083,ENSP00000446007,ENSP00000451828	AKT1,HNRNPF,HNRNPU,HSP90AA1,HSPA8,LMNB1,POU2F1,VIM,YWHAZ
GO:0072594	establishment of protein localization to organelle	6	396	0.0031	ENSP00000278616,ENSP00000302961,ENSP00000335153,ENSP00000346067,ENSP00000432083,ENSP00000451828	AKT1,ATM,HSP90AA1,HSPA4,HSPA8,RPSA
GO:1903047	mitotic cell cycle process	7	564	0.0031	ENSP00000278616,ENSP00000313420,ENSP00000335153,ENSP00000339001,ENSP00000341289,ENSP00000363017,ENSP00000418529	ATM,HSP90AA1,NSFL1C,PRKDC,RPA2,TUBB,TUBB4B
GO:0000077	DNA damage checkpoint	4	138	0.0032	ENSP00000278616,ENSP00000313420,ENSP00000363017,ENSP00000434024	ATM,H2AFX,PRKDC,RPA2
GO:0007568	aging	5	255	0.0032	ENSP00000265354,ENSP00000278616,ENSP00000298139,ENSP00000434024,ENSP00000451828	AKT1,ATM,H2AFX,SRF,WRN
GO:0009057	macromolecule catabolic process	9	970	0.0033	ENSP00000278616,ENSP00000335153,ENSP00000346067,ENSP00000351777,ENSP00000364802,ENSP00000365576,ENSP00000418529,ENSP00000432083,ENSP00000451828	AKT1,ATM,HSP90AA1,HSPA1A,HSPA8,NSFL1C,RPSA,UBQLN1,VCP
GO:0051640	organelle localization	7	574	0.0033	ENSP00000216181,ENSP00000278616,ENSP00000335153,ENSP00000339001,ENSP00000341289,ENSP00000379287,ENSP00000418529	ATM,HSP90AA1,MYH9,NSFL1C,TUBB,TUBB4B,YWHAZ
GO:0032879	regulation of localization	15	2524	0.0035	ENSP00000253024,ENSP00000265070,ENSP00000265354,ENSP00000283179,ENSP00000318687,ENSP00000335153,ENSP00000364802,ENSP00000365576,ENSP00000369129,ENSP00000371267,ENSP00000375892,ENSP00000379287,ENSP00000418529,ENSP00000432083,ENSP00000451828	AKT1,AKT2,DSP,GOLPH3,HNRNPU,HSP90AA1,HSPA1A,HSPA8,HSPH1,NSFL1C,SRF,TRIM28,UBQLN1,YWHAQ,YWHAZ
GO:0032870	cellular response to hormone stimulus	7	585	0.0037	ENSP00000001008,ENSP00000283179,ENSP00000313420,ENSP00000322706,ENSP00000344479,ENSP00000375892,ENSP00000451828	AKT1,AKT2,FKBP4,HMGCS1,HNRNPU,NR4A2,PRKDC
GO:0010389	regulation of G2/M transition of mitotic cell cycle	4	149	0.0040	ENSP00000278616,ENSP00000335153,ENSP00000339001,ENSP00000341289	ATM,HSP90AA1,TUBB,TUBB4B
GO:2000045	regulation of G1/S transition of mitotic cell cycle	4	148	0.0040	ENSP00000278616,ENSP00000313420,ENSP00000363017,ENSP00000451828	AKT1,ATM,PRKDC,RPA2
GO:0007005	mitochondrion organization	6	424	0.0041	ENSP00000302961,ENSP00000335153,ENSP00000364802,ENSP00000371267,ENSP00000379287,ENSP00000451828	AKT1,HSP90AA1,HSPA1A,HSPA4,YWHAQ,YWHAZ
GO:0071478	cellular response to radiation	4	153	0.0044	ENSP00000278616,ENSP00000298139,ENSP00000375892,ENSP00000434024	AKT2,ATM,H2AFX,WRN
GO:0061077	chaperone-mediated protein folding	3	63	0.0045	ENSP00000001008,ENSP00000318687,ENSP00000432083	FKBP4,HSPA8,HSPH1
GO:0030163	protein catabolic process	7	615	0.0046	ENSP00000278616,ENSP00000335153,ENSP00000351777,ENSP00000365576,ENSP00000418529,ENSP00000432083,ENSP00000451828	AKT1,ATM,HSP90AA1,HSPA8,NSFL1C,UBQLN1,VCP
GO:0032507	maintenance of protein location in cell	3	64	0.0046	ENSP00000265070,ENSP00000283179,ENSP00000451828	AKT1,GOLPH3,HNRNPU
GO:0071214	cellular response to abiotic stimulus	5	282	0.0046	ENSP00000278616,ENSP00000298139,ENSP00000375892,ENSP00000434024,ENSP00000451828	AKT1,AKT2,ATM,H2AFX,WRN
GO:0007049	cell cycle	10	1263	0.0047	ENSP00000216181,ENSP00000278616,ENSP00000283179,ENSP00000313420,ENSP00000335153,ENSP00000339001,ENSP00000341289,ENSP00000363017,ENSP00000418529,ENSP00000434024	ATM,H2AFX,HNRNPU,HSP90AA1,MYH9,NSFL1C,PRKDC,RPA2,TUBB,TUBB4B
GO:0043933	protein-containing complex subunit organization	12	1770	0.0047	ENSP00000001008,ENSP00000253024,ENSP00000302961,ENSP00000335153,ENSP00000346067,ENSP00000351777,ENSP00000363017,ENSP00000364802,ENSP00000365576,ENSP00000369424,ENSP00000432083,ENSP00000434024	FKBP4,H2AFX,HSP90AA1,HSPA1A,HSPA4,HSPA8,RBBP7,RPA2,RPSA,TRIM28,UBQLN1,VCP
GO:0044249	cellular biosynthetic process	21	4567	0.0047	ENSP00000253024,ENSP00000265070,ENSP00000265354,ENSP00000278616,ENSP00000283179,ENSP00000293831,ENSP00000298139,ENSP00000322706,ENSP00000323511,ENSP00000335153,ENSP00000344479,ENSP00000346067,ENSP00000351777,ENSP00000356840,ENSP00000359128,ENSP00000363017,ENSP00000369424,ENSP00000375892,ENSP00000432083,ENSP00000451828,ENSP00000480158	AKT1,AKT2,ATM,EIF4A1,GOLPH3,HMGCS1,HNRNPU,HSP90AA1,HSPA8,NPM3,NR4A2,PNKP,POLR2A,POU2F1,RBBP7,RPA2,RPSA,SRF,TRIM28,VCP,WRN
GO:0001666	response to hypoxia	5	288	0.0048	ENSP00000265354,ENSP00000278616,ENSP00000344479,ENSP00000365576,ENSP00000451828	AKT1,ATM,NR4A2,SRF,UBQLN1
GO:0006396	RNA processing	8	825	0.0048	ENSP00000254108,ENSP00000283179,ENSP00000341826,ENSP00000346067,ENSP00000359128,ENSP00000400433,ENSP00000432083,ENSP00000480158	FUS,HNRNPA1,HNRNPF,HNRNPU,HSPA8,NPM3,POLR2A,RPSA
GO:0007088	regulation of mitotic nuclear division	4	160	0.0048	ENSP00000278616,ENSP00000283179,ENSP00000364802,ENSP00000418529	ATM,HNRNPU,HSPA1A,NSFL1C
GO:0009642	response to light intensity	2	13	0.0048	ENSP00000322706,ENSP00000375892	AKT2,HMGCS1
GO:0048584	positive regulation of response to stimulus	13	2054	0.0048	ENSP00000253024,ENSP00000265070,ENSP00000278616,ENSP00000313420,ENSP00000335153,ENSP00000351777,ENSP00000364802,ENSP00000365576,ENSP00000371267,ENSP00000375892,ENSP00000379287,ENSP00000434024,ENSP00000451828	AKT1,AKT2,ATM,GOLPH3,H2AFX,HSP90AA1,HSPA1A,PRKDC,TRIM28,UBQLN1,VCP,YWHAQ,YWHAZ
GO:0051252	regulation of RNA metabolic process	19	3890	0.0048	ENSP00000253024,ENSP00000254108,ENSP00000265354,ENSP00000283179,ENSP00000313420,ENSP00000318687,ENSP00000341826,ENSP00000344479,ENSP00000356840,ENSP00000364802,ENSP00000369424,ENSP00000371267,ENSP00000379287,ENSP00000400433,ENSP00000432083,ENSP00000434024,ENSP00000446007,ENSP00000451828,ENSP00000480158	AKT1,FUS,H2AFX,HNRNPA1,HNRNPF,HNRNPU,HSPA1A,HSPA8,HSPH1,NR4A2,POLR2A,POU2F1,PRKDC,RBBP7,SRF,TRIM28,VIM,YWHAQ,YWHAZ
GO:0090305	nucleic acid phosphodiester bond hydrolysis	5	287	0.0048	ENSP00000298139,ENSP00000323511,ENSP00000346067,ENSP00000363017,ENSP00000367527	DCLRE1C,PNKP,RPA2,RPSA,WRN
GO:1903829	positive regulation of cellular protein localization	5	287	0.0048	ENSP00000253024,ENSP00000371267,ENSP00000375892,ENSP00000379287,ENSP00000451828	AKT1,AKT2,TRIM28,YWHAQ,YWHAZ
GO:2001242	regulation of intrinsic apoptotic signaling pathway	4	159	0.0048	ENSP00000318687,ENSP00000364802,ENSP00000365576,ENSP00000451828	AKT1,HSPA1A,HSPH1,UBQLN1
GO:0034622	cellular protein-containing complex assembly	8	832	0.0050	ENSP00000001008,ENSP00000302961,ENSP00000335153,ENSP00000346067,ENSP00000363017,ENSP00000364802,ENSP00000369424,ENSP00000434024	FKBP4,H2AFX,HSP90AA1,HSPA1A,HSPA4,RBBP7,RPA2,RPSA
GO:0031571	mitotic G1 DNA damage checkpoint	3	69	0.0051	ENSP00000278616,ENSP00000313420,ENSP00000363017	ATM,PRKDC,RPA2
GO:0031667	response to nutrient levels	6	455	0.0051	ENSP00000265354,ENSP00000298139,ENSP00000322706,ENSP00000341826,ENSP00000432083,ENSP00000451828	AKT1,HMGCS1,HNRNPA1,HSPA8,SRF,WRN
GO:0018193	peptidyl-amino acid modification	8	842	0.0052	ENSP00000001008,ENSP00000253024,ENSP00000278616,ENSP00000313420,ENSP00000335153,ENSP00000351777,ENSP00000375892,ENSP00000451828	AKT1,AKT2,ATM,FKBP4,HSP90AA1,PRKDC,TRIM28,VCP
GO:0072655	establishment of protein localization to mitochondrion	3	70	0.0052	ENSP00000302961,ENSP00000335153,ENSP00000451828	AKT1,HSP90AA1,HSPA4
GO:0051253	negative regulation of RNA metabolic process	10	1303	0.0053	ENSP00000253024,ENSP00000265354,ENSP00000283179,ENSP00000344479,ENSP00000356840,ENSP00000364802,ENSP00000369424,ENSP00000371267,ENSP00000432083,ENSP00000434024	H2AFX,HNRNPU,HSPA1A,HSPA8,NR4A2,POU2F1,RBBP7,SRF,TRIM28,YWHAQ
GO:0006955	immune response	11	1560	0.0054	ENSP00000253024,ENSP00000313420,ENSP00000335153,ENSP00000339001,ENSP00000341289,ENSP00000351777,ENSP00000364802,ENSP00000367527,ENSP00000369129,ENSP00000432083,ENSP00000446007	DCLRE1C,DSP,HSP90AA1,HSPA1A,HSPA8,PRKDC,TRIM28,TUBB,TUBB4B,VCP,VIM
GO:1901576	organic substance biosynthetic process	21	4656	0.0055	ENSP00000253024,ENSP00000265070,ENSP00000265354,ENSP00000278616,ENSP00000283179,ENSP00000293831,ENSP00000298139,ENSP00000322706,ENSP00000323511,ENSP00000335153,ENSP00000344479,ENSP00000346067,ENSP00000351777,ENSP00000356840,ENSP00000359128,ENSP00000363017,ENSP00000369424,ENSP00000375892,ENSP00000432083,ENSP00000451828,ENSP00000480158	AKT1,AKT2,ATM,EIF4A1,GOLPH3,HMGCS1,HNRNPU,HSP90AA1,HSPA8,NPM3,NR4A2,PNKP,POLR2A,POU2F1,RBBP7,RPA2,RPSA,SRF,TRIM28,VCP,WRN
GO:0007420	brain development	7	650	0.0056	ENSP00000265354,ENSP00000278616,ENSP00000298139,ENSP00000313420,ENSP00000322706,ENSP00000344479,ENSP00000434024	ATM,H2AFX,HMGCS1,NR4A2,PRKDC,SRF,WRN
GO:0018105	peptidyl-serine phosphorylation	4	173	0.0057	ENSP00000278616,ENSP00000313420,ENSP00000375892,ENSP00000451828	AKT1,AKT2,ATM,PRKDC
GO:0043066	negative regulation of apoptotic process	8	859	0.0057	ENSP00000265070,ENSP00000313420,ENSP00000318687,ENSP00000344479,ENSP00000364802,ENSP00000375892,ENSP00000379287,ENSP00000451828	AKT1,AKT2,GOLPH3,HSPA1A,HSPH1,NR4A2,PRKDC,YWHAZ
GO:0050794	regulation of cellular process	35	10484	0.0057	ENSP00000001008,ENSP00000216181,ENSP00000253024,ENSP00000254108,ENSP00000261366,ENSP00000265070,ENSP00000265354,ENSP00000278616,ENSP00000283179,ENSP00000298139,ENSP00000313420,ENSP00000318687,ENSP00000323511,ENSP00000335153,ENSP00000339001,ENSP00000341289,ENSP00000341826,ENSP00000344479,ENSP00000351777,ENSP00000356840,ENSP00000363017,ENSP00000364802,ENSP00000365576,ENSP00000369129,ENSP00000369424…	AKT1,AKT2,ATM,DSP,FKBP4,FUS,GOLPH3,H2AFX,HNRNPA1,HNRNPF,HNRNPU,HSP90AA1,HSPA1A,HSPA8,HSPH1,LMNB1,MYH9,NR4A2,NSFL1C,PNKP,POLR2A,POU2F1,PRKDC,RBBP7,RPA2,SRF,TRIM28,TUBB,TUBB4B,UBQLN1,VCP,VIM,WRN,YWHAQ,YWHAZ
GO:0031998	regulation of fatty acid beta-oxidation	2	16	0.0061	ENSP00000375892,ENSP00000451828	AKT1,AKT2
GO:0051085	chaperone cofactor-dependent protein refolding	2	16	0.0061	ENSP00000318687,ENSP00000432083	HSPA8,HSPH1
GO:0070201	regulation of establishment of protein localization	7	662	0.0061	ENSP00000253024,ENSP00000265070,ENSP00000318687,ENSP00000371267,ENSP00000375892,ENSP00000379287,ENSP00000432083	AKT2,GOLPH3,HSPA8,HSPH1,TRIM28,YWHAQ,YWHAZ
GO:0070507	regulation of microtubule cytoskeleton organization	4	177	0.0061	ENSP00000001008,ENSP00000283179,ENSP00000364802,ENSP00000418529	FKBP4,HNRNPU,HSPA1A,NSFL1C
GO:0070925	organelle assembly	7	666	0.0062	ENSP00000265354,ENSP00000335153,ENSP00000339001,ENSP00000341289,ENSP00000346067,ENSP00000365576,ENSP00000418529	HSP90AA1,NSFL1C,RPSA,SRF,TUBB,TUBB4B,UBQLN1
GO:0048024	regulation of mRNA splicing, via spliceosome	3	77	0.0063	ENSP00000283179,ENSP00000341826,ENSP00000432083	HNRNPA1,HNRNPU,HSPA8
GO:0045725	positive regulation of glycogen biosynthetic process	2	17	0.0066	ENSP00000375892,ENSP00000451828	AKT1,AKT2
GO:0051146	striated muscle cell differentiation	4	182	0.0066	ENSP00000216181,ENSP00000265354,ENSP00000283179,ENSP00000451828	AKT1,HNRNPU,MYH9,SRF
GO:0060644	mammary gland epithelial cell differentiation	2	17	0.0066	ENSP00000375892,ENSP00000451828	AKT1,AKT2
GO:0022402	cell cycle process	8	890	0.0068	ENSP00000216181,ENSP00000278616,ENSP00000313420,ENSP00000335153,ENSP00000339001,ENSP00000341289,ENSP00000363017,ENSP00000418529	ATM,HSP90AA1,MYH9,NSFL1C,PRKDC,RPA2,TUBB,TUBB4B
GO:0008543	fibroblast growth factor receptor signaling pathway	3	80	0.0069	ENSP00000341826,ENSP00000400433,ENSP00000480158	HNRNPA1,HNRNPF,POLR2A
GO:0007169	transmembrane receptor protein tyrosine kinase signaling pathway	6	499	0.0073	ENSP00000335153,ENSP00000341826,ENSP00000375892,ENSP00000400433,ENSP00000451828,ENSP00000480158	AKT1,AKT2,HNRNPA1,HNRNPF,HSP90AA1,POLR2A
GO:2001020	regulation of response to DNA damage stimulus	4	188	0.0073	ENSP00000253024,ENSP00000278616,ENSP00000363017,ENSP00000434024	ATM,H2AFX,RPA2,TRIM28
GO:0007166	cell surface receptor signaling pathway	13	2198	0.0076	ENSP00000216181,ENSP00000261366,ENSP00000335153,ENSP00000341826,ENSP00000344479,ENSP00000356840,ENSP00000375892,ENSP00000379287,ENSP00000400433,ENSP00000432083,ENSP00000446007,ENSP00000451828,ENSP00000480158	AKT1,AKT2,HNRNPA1,HNRNPF,HSP90AA1,HSPA8,LMNB1,MYH9,NR4A2,POLR2A,POU2F1,VIM,YWHAZ
GO:0007167	enzyme linked receptor protein signaling pathway	7	698	0.0076	ENSP00000335153,ENSP00000341826,ENSP00000375892,ENSP00000400433,ENSP00000446007,ENSP00000451828,ENSP00000480158	AKT1,AKT2,HNRNPA1,HNRNPF,HSP90AA1,POLR2A,VIM
GO:0007399	nervous system development	13	2206	0.0076	ENSP00000001008,ENSP00000265354,ENSP00000278616,ENSP00000298139,ENSP00000313420,ENSP00000322706,ENSP00000335153,ENSP00000344479,ENSP00000349313,ENSP00000375892,ENSP00000434024,ENSP00000446007,ENSP00000451828	AKT1,AKT2,ATM,FKBP4,H2AFX,HMGCS1,HSP90AA1,NHEJ1,NR4A2,PRKDC,SRF,VIM,WRN
GO:0030220	platelet formation	2	19	0.0076	ENSP00000216181,ENSP00000265354	MYH9,SRF
GO:0031396	regulation of protein ubiquitination	4	192	0.0076	ENSP00000335153,ENSP00000364802,ENSP00000365576,ENSP00000451828	AKT1,HSP90AA1,HSPA1A,UBQLN1
GO:0070987	error-free translesion synthesis	2	19	0.0076	ENSP00000351777,ENSP00000363017	RPA2,VCP
GO:2001022	positive regulation of response to DNA damage stimulus	3	84	0.0076	ENSP00000253024,ENSP00000278616,ENSP00000434024	ATM,H2AFX,TRIM28
GO:0010256	endomembrane system organization	5	337	0.0077	ENSP00000265070,ENSP00000375892,ENSP00000379287,ENSP00000418529,ENSP00000451828	AKT1,AKT2,GOLPH3,NSFL1C,YWHAZ
GO:0005978	glycogen biosynthetic process	2	20	0.0081	ENSP00000375892,ENSP00000451828	AKT1,AKT2
GO:0006810	transport	19	4130	0.0081	ENSP00000001008,ENSP00000216181,ENSP00000221957,ENSP00000265070,ENSP00000302961,ENSP00000318687,ENSP00000335153,ENSP00000339001,ENSP00000341289,ENSP00000341826,ENSP00000346067,ENSP00000351777,ENSP00000364802,ENSP00000369129,ENSP00000371267,ENSP00000375892,ENSP00000379287,ENSP00000432083,ENSP00000451828	AKT1,AKT2,DSP,FKBP4,GOLPH3,HNRNPA1,HSP90AA1,HSPA1A,HSPA4,HSPA8,HSPH1,MYH9,PLIN3,RPSA,TUBB,TUBB4B,VCP,YWHAQ,YWHAZ
GO:0051704	multi-organism process	13	2222	0.0081	ENSP00000001008,ENSP00000253024,ENSP00000278616,ENSP00000293831,ENSP00000341826,ENSP00000346067,ENSP00000351777,ENSP00000364802,ENSP00000421491,ENSP00000432083,ENSP00000434024,ENSP00000446007,ENSP00000451828	AKT1,ATM,EIF4A1,FKBP4,H2AFX,HNRNPA1,HSPA1A,HSPA8,RPSA,TRIM28,VCP,VIM,XRCC4
GO:1901673	regulation of mitotic spindle assembly	2	20	0.0081	ENSP00000283179,ENSP00000364802	HNRNPU,HSPA1A
GO:1902176	negative regulation of oxidative stress-induced intrinsic apoptotic signaling pathway	2	20	0.0081	ENSP00000318687,ENSP00000451828	AKT1,HSPH1
GO:0045862	positive regulation of proteolysis	5	347	0.0085	ENSP00000216181,ENSP00000351777,ENSP00000364802,ENSP00000365576,ENSP00000451828	AKT1,HSPA1A,MYH9,UBQLN1,VCP
GO:0032211	negative regulation of telomere maintenance via telomerase	2	21	0.0087	ENSP00000283179,ENSP00000341826	HNRNPA1,HNRNPU
GO:0050790	regulation of catalytic activity	13	2249	0.0087	ENSP00000283179,ENSP00000298139,ENSP00000318687,ENSP00000323511,ENSP00000335153,ENSP00000344479,ENSP00000349313,ENSP00000351777,ENSP00000364802,ENSP00000375892,ENSP00000418529,ENSP00000421491,ENSP00000451828	AKT1,AKT2,HNRNPU,HSP90AA1,HSPA1A,HSPH1,NHEJ1,NR4A2,NSFL1C,PNKP,VCP,WRN,XRCC4
GO:0098781	ncRNA transcription	3	90	0.0087	ENSP00000356840,ENSP00000359128,ENSP00000480158	NPM3,POLR2A,POU2F1
GO:0021782	glial cell development	3	91	0.0089	ENSP00000375892,ENSP00000446007,ENSP00000451828	AKT1,AKT2,VIM
GO:0016192	vesicle-mediated transport	11	1699	0.0091	ENSP00000216181,ENSP00000221957,ENSP00000265070,ENSP00000318687,ENSP00000335153,ENSP00000339001,ENSP00000341289,ENSP00000351777,ENSP00000364802,ENSP00000369129,ENSP00000432083	DSP,GOLPH3,HSP90AA1,HSPA1A,HSPA8,HSPH1,MYH9,PLIN3,TUBB,TUBB4B,VCP
GO:0031669	cellular response to nutrient levels	4	206	0.0091	ENSP00000265354,ENSP00000298139,ENSP00000341826,ENSP00000432083	HNRNPA1,HSPA8,SRF,WRN
GO:0007010	cytoskeleton organization	8	953	0.0092	ENSP00000216181,ENSP00000265354,ENSP00000318697,ENSP00000339001,ENSP00000341289,ENSP00000369129,ENSP00000418529,ENSP00000446007	DSP,MYH9,NSFL1C,SRF,TUBB,TUBB4B,TUBB6,VIM
GO:0034766	negative regulation of ion transmembrane transport	3	93	0.0092	ENSP00000365576,ENSP00000375892,ENSP00000451828	AKT1,AKT2,UBQLN1
GO:0045109	intermediate filament organization	2	22	0.0092	ENSP00000369129,ENSP00000446007	DSP,VIM
GO:0032940	secretion by cell	8	959	0.0095	ENSP00000265070,ENSP00000335153,ENSP00000339001,ENSP00000341289,ENSP00000351777,ENSP00000364802,ENSP00000369129,ENSP00000432083	DSP,GOLPH3,HSP90AA1,HSPA1A,HSPA8,TUBB,TUBB4B,VCP
GO:0044271	cellular nitrogen compound biosynthetic process	17	3528	0.0095	ENSP00000253024,ENSP00000265354,ENSP00000283179,ENSP00000293831,ENSP00000298139,ENSP00000323511,ENSP00000335153,ENSP00000344479,ENSP00000346067,ENSP00000351777,ENSP00000356840,ENSP00000359128,ENSP00000363017,ENSP00000369424,ENSP00000432083,ENSP00000451828,ENSP00000480158	AKT1,EIF4A1,HNRNPU,HSP90AA1,HSPA8,NPM3,NR4A2,PNKP,POLR2A,POU2F1,RBBP7,RPA2,RPSA,SRF,TRIM28,VCP,WRN
GO:0006403	RNA localization	4	211	0.0096	ENSP00000278616,ENSP00000283179,ENSP00000341826,ENSP00000346067	ATM,HNRNPA1,HNRNPU,RPSA
GO:0007030	Golgi organization	3	95	0.0096	ENSP00000265070,ENSP00000379287,ENSP00000418529	GOLPH3,NSFL1C,YWHAZ
GO:0048869	cellular developmental process	17	3533	0.0096	ENSP00000001008,ENSP00000216181,ENSP00000253024,ENSP00000265354,ENSP00000278616,ENSP00000283179,ENSP00000298139,ENSP00000313420,ENSP00000335153,ENSP00000344479,ENSP00000349313,ENSP00000367527,ENSP00000369129,ENSP00000375892,ENSP00000434024,ENSP00000446007,ENSP00000451828	AKT1,AKT2,ATM,DCLRE1C,DSP,FKBP4,H2AFX,HNRNPU,HSP90AA1,MYH9,NHEJ1,NR4A2,PRKDC,SRF,TRIM28,VIM,WRN
GO:0097711	ciliary basal body-plasma membrane docking	3	95	0.0096	ENSP00000335153,ENSP00000339001,ENSP00000341289	HSP90AA1,TUBB,TUBB4B
GO:0043467	regulation of generation of precursor metabolites and energy	3	96	0.0098	ENSP00000351777,ENSP00000375892,ENSP00000451828	AKT1,AKT2,VCP
GO:0048583	regulation of response to stimulus	18	3882	0.0098	ENSP00000001008,ENSP00000253024,ENSP00000265070,ENSP00000278616,ENSP00000313420,ENSP00000318687,ENSP00000335153,ENSP00000344479,ENSP00000351777,ENSP00000363017,ENSP00000364802,ENSP00000365576,ENSP00000371267,ENSP00000375892,ENSP00000379287,ENSP00000432083,ENSP00000434024,ENSP00000451828	AKT1,AKT2,ATM,FKBP4,GOLPH3,H2AFX,HSP90AA1,HSPA1A,HSPA8,HSPH1,NR4A2,PRKDC,RPA2,TRIM28,UBQLN1,VCP,YWHAQ,YWHAZ
GO:2001243	negative regulation of intrinsic apoptotic signaling pathway	3	96	0.0098	ENSP00000318687,ENSP00000364802,ENSP00000451828	AKT1,HSPA1A,HSPH1
GO:0045184	establishment of protein localization	10	1467	0.0101	ENSP00000216181,ENSP00000265070,ENSP00000278616,ENSP00000302961,ENSP00000335153,ENSP00000346067,ENSP00000351777,ENSP00000375892,ENSP00000432083,ENSP00000451828	AKT1,AKT2,ATM,GOLPH3,HSP90AA1,HSPA4,HSPA8,MYH9,RPSA,VCP
GO:0043009	chordate embryonic development	6	550	0.0102	ENSP00000216181,ENSP00000253024,ENSP00000265354,ENSP00000278616,ENSP00000313420,ENSP00000451828	AKT1,ATM,MYH9,PRKDC,SRF,TRIM28
GO:0090150	establishment of protein localization to membrane	4	217	0.0102	ENSP00000265070,ENSP00000302961,ENSP00000335153,ENSP00000346067	GOLPH3,HSP90AA1,HSPA4,RPSA
GO:2001234	negative regulation of apoptotic signaling pathway	4	218	0.0104	ENSP00000318687,ENSP00000344479,ENSP00000364802,ENSP00000451828	AKT1,HSPA1A,HSPH1,NR4A2
GO:0006979	response to oxidative stress	5	373	0.0105	ENSP00000298139,ENSP00000323511,ENSP00000344479,ENSP00000364802,ENSP00000451828	AKT1,HSPA1A,NR4A2,PNKP,WRN
GO:0031399	regulation of protein modification process	11	1747	0.0105	ENSP00000278616,ENSP00000313420,ENSP00000318687,ENSP00000323511,ENSP00000335153,ENSP00000351777,ENSP00000364802,ENSP00000365576,ENSP00000375892,ENSP00000418529,ENSP00000451828	AKT1,AKT2,ATM,HSP90AA1,HSPA1A,HSPH1,NSFL1C,PNKP,PRKDC,UBQLN1,VCP
GO:0006282	regulation of DNA repair	3	101	0.0108	ENSP00000253024,ENSP00000363017,ENSP00000434024	H2AFX,RPA2,TRIM28
GO:1900740	positive regulation of protein insertion into mitochondrial membrane involved in apoptotic signaling pathway	2	25	0.0108	ENSP00000371267,ENSP00000379287	YWHAQ,YWHAZ
GO:0048468	cell development	10	1493	0.0111	ENSP00000216181,ENSP00000265354,ENSP00000278616,ENSP00000283179,ENSP00000313420,ENSP00000335153,ENSP00000344479,ENSP00000375892,ENSP00000446007,ENSP00000451828	AKT1,AKT2,ATM,HNRNPU,HSP90AA1,MYH9,NR4A2,PRKDC,SRF,VIM
GO:0032270	positive regulation of cellular protein metabolic process	10	1496	0.0113	ENSP00000216181,ENSP00000278616,ENSP00000318687,ENSP00000335153,ENSP00000351777,ENSP00000364802,ENSP00000365576,ENSP00000375892,ENSP00000446007,ENSP00000451828	AKT1,AKT2,ATM,HSP90AA1,HSPA1A,HSPH1,MYH9,UBQLN1,VCP,VIM
GO:0042110	T cell activation	4	225	0.0113	ENSP00000216181,ENSP00000265354,ENSP00000313420,ENSP00000349313	MYH9,NHEJ1,PRKDC,SRF
GO:0042267	natural killer cell mediated cytotoxicity	2	26	0.0114	ENSP00000339001,ENSP00000341289	TUBB,TUBB4B
GO:0043534	blood vessel endothelial cell migration	2	26	0.0114	ENSP00000216181,ENSP00000265354	MYH9,SRF
GO:0097352	autophagosome maturation	2	26	0.0114	ENSP00000351777,ENSP00000365576	UBQLN1,VCP
GO:1904353	regulation of telomere capping	2	26	0.0114	ENSP00000278616,ENSP00000323511	ATM,PNKP
GO:0065003	protein-containing complex assembly	10	1514	0.0120	ENSP00000001008,ENSP00000253024,ENSP00000302961,ENSP00000335153,ENSP00000346067,ENSP00000351777,ENSP00000363017,ENSP00000364802,ENSP00000369424,ENSP00000434024	FKBP4,H2AFX,HSP90AA1,HSPA1A,HSPA4,RBBP7,RPA2,RPSA,TRIM28,VCP
GO:0065009	regulation of molecular function	16	3322	0.0125	ENSP00000253024,ENSP00000265354,ENSP00000283179,ENSP00000298139,ENSP00000318687,ENSP00000323511,ENSP00000335153,ENSP00000344479,ENSP00000349313,ENSP00000351777,ENSP00000364802,ENSP00000365576,ENSP00000375892,ENSP00000418529,ENSP00000421491,ENSP00000451828	AKT1,AKT2,HNRNPU,HSP90AA1,HSPA1A,HSPH1,NHEJ1,NR4A2,NSFL1C,PNKP,SRF,TRIM28,UBQLN1,VCP,WRN,XRCC4
GO:0006289	nucleotide-excision repair	3	110	0.0128	ENSP00000323511,ENSP00000363017,ENSP00000480158	PNKP,POLR2A,RPA2
GO:1904951	positive regulation of establishment of protein localization	5	397	0.0128	ENSP00000253024,ENSP00000265070,ENSP00000371267,ENSP00000375892,ENSP00000379287	AKT2,GOLPH3,TRIM28,YWHAQ,YWHAZ
GO:0072359	circulatory system development	7	807	0.0136	ENSP00000216181,ENSP00000265354,ENSP00000278616,ENSP00000283179,ENSP00000313420,ENSP00000369129,ENSP00000451828	AKT1,ATM,DSP,HNRNPU,MYH9,PRKDC,SRF
GO:0048608	reproductive structure development	5	405	0.0137	ENSP00000001008,ENSP00000253024,ENSP00000278616,ENSP00000322706,ENSP00000451828	AKT1,ATM,FKBP4,HMGCS1,TRIM28
GO:0072657	protein localization to membrane	5	405	0.0137	ENSP00000265070,ENSP00000302961,ENSP00000335153,ENSP00000346067,ENSP00000375892	AKT2,GOLPH3,HSP90AA1,HSPA4,RPSA
GO:0006261	DNA-dependent DNA replication	3	114	0.0139	ENSP00000298139,ENSP00000323511,ENSP00000363017	PNKP,RPA2,WRN
GO:0010259	multicellular organism aging	2	30	0.0139	ENSP00000278616,ENSP00000298139	ATM,WRN
GO:0071375	cellular response to peptide hormone stimulus	4	245	0.0141	ENSP00000313420,ENSP00000344479,ENSP00000375892,ENSP00000451828	AKT1,AKT2,NR4A2,PRKDC
GO:0043065	positive regulation of apoptotic process	6	604	0.0144	ENSP00000278616,ENSP00000313420,ENSP00000351777,ENSP00000371267,ENSP00000379287,ENSP00000451828	AKT1,ATM,PRKDC,VCP,YWHAQ,YWHAZ
GO:0060429	epithelium development	8	1055	0.0145	ENSP00000253024,ENSP00000265354,ENSP00000278616,ENSP00000313420,ENSP00000369129,ENSP00000375892,ENSP00000446007,ENSP00000451828	AKT1,AKT2,ATM,DSP,PRKDC,SRF,TRIM28,VIM
GO:0031647	regulation of protein stability	4	251	0.0151	ENSP00000313420,ENSP00000335153,ENSP00000364802,ENSP00000432083	HSP90AA1,HSPA1A,HSPA8,PRKDC
GO:0016233	telomere capping	2	32	0.0152	ENSP00000313420,ENSP00000367527	DCLRE1C,PRKDC
GO:0021955	central nervous system neuron axonogenesis	2	32	0.0152	ENSP00000335153,ENSP00000344479	HSP90AA1,NR4A2
GO:0090398	cellular senescence	2	32	0.0152	ENSP00000265354,ENSP00000434024	H2AFX,SRF
GO:0030030	cell projection organization	8	1067	0.0153	ENSP00000216181,ENSP00000265070,ENSP00000265354,ENSP00000335153,ENSP00000339001,ENSP00000341289,ENSP00000344479,ENSP00000451828	AKT1,GOLPH3,HSP90AA1,MYH9,NR4A2,SRF,TUBB,TUBB4B
GO:0044772	mitotic cell cycle phase transition	4	254	0.0155	ENSP00000335153,ENSP00000339001,ENSP00000341289,ENSP00000363017	HSP90AA1,RPA2,TUBB,TUBB4B
GO:0006886	intracellular protein transport	7	836	0.0156	ENSP00000302961,ENSP00000335153,ENSP00000346067,ENSP00000351777,ENSP00000375892,ENSP00000432083,ENSP00000451828	AKT1,AKT2,HSP90AA1,HSPA4,HSPA8,RPSA,VCP
GO:0010165	response to X-ray	2	33	0.0158	ENSP00000278616,ENSP00000421491	ATM,XRCC4
GO:0003006	developmental process involved in reproduction	6	622	0.0160	ENSP00000001008,ENSP00000253024,ENSP00000278616,ENSP00000313420,ENSP00000322706,ENSP00000451828	AKT1,ATM,FKBP4,HMGCS1,PRKDC,TRIM28
GO:0016070	RNA metabolic process	16	3430	0.0160	ENSP00000253024,ENSP00000254108,ENSP00000265354,ENSP00000278616,ENSP00000283179,ENSP00000293831,ENSP00000341826,ENSP00000344479,ENSP00000346067,ENSP00000356840,ENSP00000359128,ENSP00000364802,ENSP00000369424,ENSP00000400433,ENSP00000432083,ENSP00000480158	ATM,EIF4A1,FUS,HNRNPA1,HNRNPF,HNRNPU,HSPA1A,HSPA8,NPM3,NR4A2,POLR2A,POU2F1,RBBP7,RPSA,SRF,TRIM28
GO:0000086	G2/M transition of mitotic cell cycle	3	123	0.0162	ENSP00000335153,ENSP00000339001,ENSP00000341289	HSP90AA1,TUBB,TUBB4B
GO:0007154	cell communication	21	5219	0.0168	ENSP00000001008,ENSP00000216181,ENSP00000253024,ENSP00000261366,ENSP00000265354,ENSP00000278616,ENSP00000298139,ENSP00000313420,ENSP00000335153,ENSP00000341826,ENSP00000344479,ENSP00000351777,ENSP00000356840,ENSP00000369129,ENSP00000375892,ENSP00000379287,ENSP00000400433,ENSP00000432083,ENSP00000446007,ENSP00000451828,ENSP00000480158	AKT1,AKT2,ATM,DSP,FKBP4,HNRNPA1,HNRNPF,HSP90AA1,HSPA8,LMNB1,MYH9,NR4A2,POLR2A,POU2F1,PRKDC,SRF,TRIM28,VCP,VIM,WRN,YWHAZ
GO:0009123	nucleoside monophosphate metabolic process	4	262	0.0168	ENSP00000323511,ENSP00000351777,ENSP00000364802,ENSP00000432083	HSPA1A,HSPA8,PNKP,VCP
GO:0032268	regulation of cellular protein metabolic process	13	2486	0.0168	ENSP00000216181,ENSP00000278616,ENSP00000313420,ENSP00000318687,ENSP00000323511,ENSP00000335153,ENSP00000351777,ENSP00000364802,ENSP00000365576,ENSP00000375892,ENSP00000418529,ENSP00000446007,ENSP00000451828	AKT1,AKT2,ATM,HSP90AA1,HSPA1A,HSPH1,MYH9,NSFL1C,PNKP,PRKDC,UBQLN1,VCP,VIM
GO:0048731	system development	18	4144	0.0171	ENSP00000001008,ENSP00000216181,ENSP00000253024,ENSP00000265354,ENSP00000278616,ENSP00000283179,ENSP00000298139,ENSP00000313420,ENSP00000322706,ENSP00000335153,ENSP00000344479,ENSP00000349313,ENSP00000367527,ENSP00000369129,ENSP00000375892,ENSP00000434024,ENSP00000446007,ENSP00000451828	AKT1,AKT2,ATM,DCLRE1C,DSP,FKBP4,H2AFX,HMGCS1,HNRNPU,HSP90AA1,MYH9,NHEJ1,NR4A2,PRKDC,SRF,TRIM28,VIM,WRN
GO:0051293	establishment of spindle localization	2	36	0.0180	ENSP00000216181,ENSP00000418529	MYH9,NSFL1C
GO:0051973	positive regulation of telomerase activity	2	36	0.0180	ENSP00000323511,ENSP00000335153	HSP90AA1,PNKP
GO:0062013	positive regulation of small molecule metabolic process	3	129	0.0180	ENSP00000351777,ENSP00000375892,ENSP00000451828	AKT1,AKT2,VCP
GO:0030217	T cell differentiation	3	131	0.0186	ENSP00000265354,ENSP00000313420,ENSP00000349313	NHEJ1,PRKDC,SRF
GO:0016236	macroautophagy	3	132	0.0187	ENSP00000351777,ENSP00000365576,ENSP00000418529	NSFL1C,UBQLN1,VCP
GO:0072595	maintenance of protein localization in organelle	2	37	0.0187	ENSP00000283179,ENSP00000451828	AKT1,HNRNPU
GO:2001240	negative regulation of extrinsic apoptotic signaling pathway in absence of ligand	2	37	0.0187	ENSP00000364802,ENSP00000451828	AKT1,HSPA1A
GO:0010948	negative regulation of cell cycle process	4	273	0.0188	ENSP00000278616,ENSP00000313420,ENSP00000363017,ENSP00000369424	ATM,PRKDC,RBBP7,RPA2
GO:0010243	response to organonitrogen compound	7	876	0.0190	ENSP00000313420,ENSP00000322706,ENSP00000344479,ENSP00000351777,ENSP00000365576,ENSP00000375892,ENSP00000451828	AKT1,AKT2,HMGCS1,NR4A2,PRKDC,UBQLN1,VCP
GO:0042769	DNA damage response, detection of DNA damage	2	38	0.0193	ENSP00000323511,ENSP00000363017	PNKP,RPA2
GO:0007566	embryo implantation	2	39	0.0201	ENSP00000001008,ENSP00000253024	FKBP4,TRIM28
GO:0015031	protein transport	9	1391	0.0201	ENSP00000216181,ENSP00000265070,ENSP00000302961,ENSP00000335153,ENSP00000346067,ENSP00000351777,ENSP00000375892,ENSP00000432083,ENSP00000451828	AKT1,AKT2,GOLPH3,HSP90AA1,HSPA4,HSPA8,MYH9,RPSA,VCP
GO:0046907	intracellular transport	9	1390	0.0201	ENSP00000302961,ENSP00000335153,ENSP00000339001,ENSP00000341826,ENSP00000346067,ENSP00000351777,ENSP00000375892,ENSP00000432083,ENSP00000451828	AKT1,AKT2,HNRNPA1,HSP90AA1,HSPA4,HSPA8,RPSA,TUBB,VCP
GO:0061061	muscle structure development	5	457	0.0201	ENSP00000216181,ENSP00000265354,ENSP00000283179,ENSP00000369129,ENSP00000451828	AKT1,DSP,HNRNPU,MYH9,SRF
GO:0009267	cellular response to starvation	3	137	0.0202	ENSP00000298139,ENSP00000341826,ENSP00000432083	HNRNPA1,HSPA8,WRN
GO:0040008	regulation of growth	6	663	0.0202	ENSP00000265354,ENSP00000298139,ENSP00000313420,ENSP00000364802,ENSP00000369424,ENSP00000451828	AKT1,HSPA1A,PRKDC,RBBP7,SRF,WRN
GO:0006284	base-excision repair	2	40	0.0208	ENSP00000298139,ENSP00000363017	RPA2,WRN
GO:0051402	neuron apoptotic process	2	40	0.0208	ENSP00000278616,ENSP00000375892	AKT2,ATM
GO:0071705	nitrogen compound transport	10	1690	0.0217	ENSP00000216181,ENSP00000265070,ENSP00000302961,ENSP00000335153,ENSP00000341826,ENSP00000346067,ENSP00000351777,ENSP00000375892,ENSP00000432083,ENSP00000451828	AKT1,AKT2,GOLPH3,HNRNPA1,HSP90AA1,HSPA4,HSPA8,MYH9,RPSA,VCP
GO:1901362	organic cyclic compound biosynthetic process	15	3230	0.0217	ENSP00000253024,ENSP00000265354,ENSP00000283179,ENSP00000298139,ENSP00000322706,ENSP00000323511,ENSP00000335153,ENSP00000344479,ENSP00000351777,ENSP00000356840,ENSP00000359128,ENSP00000363017,ENSP00000369424,ENSP00000432083,ENSP00000480158	HMGCS1,HNRNPU,HSP90AA1,HSPA8,NPM3,NR4A2,PNKP,POLR2A,POU2F1,RBBP7,RPA2,SRF,TRIM28,VCP,WRN
GO:0009416	response to light stimulus	4	290	0.0220	ENSP00000298139,ENSP00000322706,ENSP00000375892,ENSP00000451828	AKT1,AKT2,HMGCS1,WRN
GO:0000381	regulation of alternative mRNA splicing, via spliceosome	2	42	0.0221	ENSP00000283179,ENSP00000341826	HNRNPA1,HNRNPU
GO:0032873	negative regulation of stress-activated MAPK cascade	2	42	0.0221	ENSP00000318687,ENSP00000451828	AKT1,HSPH1
GO:0045429	positive regulation of nitric oxide biosynthetic process	2	42	0.0221	ENSP00000335153,ENSP00000451828	AKT1,HSP90AA1
GO:1904407	positive regulation of nitric oxide metabolic process	2	42	0.0221	ENSP00000335153,ENSP00000451828	AKT1,HSP90AA1
GO:0046326	positive regulation of glucose import	2	43	0.0228	ENSP00000375892,ENSP00000451828	AKT1,AKT2
GO:0033077	T cell differentiation in thymus	2	44	0.0238	ENSP00000265354,ENSP00000313420	PRKDC,SRF
GO:0007507	heart development	5	485	0.0241	ENSP00000265354,ENSP00000278616,ENSP00000283179,ENSP00000313420,ENSP00000369129	ATM,DSP,HNRNPU,PRKDC,SRF
GO:0071396	cellular response to lipid	5	486	0.0243	ENSP00000001008,ENSP00000283179,ENSP00000322706,ENSP00000344479,ENSP00000451828	AKT1,FKBP4,HMGCS1,HNRNPU,NR4A2
GO:0017038	protein import	3	150	0.0244	ENSP00000302961,ENSP00000335153,ENSP00000451828	AKT1,HSP90AA1,HSPA4
GO:0050999	regulation of nitric-oxide synthase activity	2	45	0.0244	ENSP00000335153,ENSP00000451828	AKT1,HSP90AA1
GO:0010035	response to inorganic substance	5	491	0.0251	ENSP00000254108,ENSP00000322706,ENSP00000341826,ENSP00000421491,ENSP00000451828	AKT1,FUS,HMGCS1,HNRNPA1,XRCC4
GO:0031113	regulation of microtubule polymerization	2	46	0.0252	ENSP00000001008,ENSP00000364802	FKBP4,HSPA1A
GO:0001701	in utero embryonic development	4	306	0.0254	ENSP00000216181,ENSP00000253024,ENSP00000265354,ENSP00000451828	AKT1,MYH9,SRF,TRIM28
GO:0032869	cellular response to insulin stimulus	3	153	0.0254	ENSP00000313420,ENSP00000375892,ENSP00000451828	AKT1,AKT2,PRKDC
GO:0048738	cardiac muscle tissue development	3	154	0.0257	ENSP00000265354,ENSP00000283179,ENSP00000369129	DSP,HNRNPU,SRF
GO:0002377	immunoglobulin production	2	47	0.0260	ENSP00000278616,ENSP00000313420	ATM,PRKDC
GO:0006518	peptide metabolic process	5	497	0.0260	ENSP00000293831,ENSP00000335153,ENSP00000346067,ENSP00000432083,ENSP00000451828	AKT1,EIF4A1,HSP90AA1,HSPA8,RPSA
GO:0035722	interleukin-12-mediated signaling pathway	2	47	0.0260	ENSP00000261366,ENSP00000400433	HNRNPF,LMNB1
GO:0007275	multicellular organism development	19	4726	0.0264	ENSP00000001008,ENSP00000216181,ENSP00000253024,ENSP00000265354,ENSP00000278616,ENSP00000283179,ENSP00000298139,ENSP00000313420,ENSP00000322706,ENSP00000335153,ENSP00000344479,ENSP00000349313,ENSP00000367527,ENSP00000369129,ENSP00000369424,ENSP00000375892,ENSP00000434024,ENSP00000446007,ENSP00000451828	AKT1,AKT2,ATM,DCLRE1C,DSP,FKBP4,H2AFX,HMGCS1,HNRNPU,HSP90AA1,MYH9,NHEJ1,NR4A2,PRKDC,RBBP7,SRF,TRIM28,VIM,WRN
GO:0071407	cellular response to organic cyclic compound	5	505	0.0271	ENSP00000001008,ENSP00000283179,ENSP00000322706,ENSP00000344479,ENSP00000451828	AKT1,FKBP4,HMGCS1,HNRNPU,NR4A2
GO:0036297	interstrand cross-link repair	2	49	0.0273	ENSP00000363017,ENSP00000367527	DCLRE1C,RPA2
GO:0055013	cardiac muscle cell development	2	49	0.0273	ENSP00000265354,ENSP00000283179	HNRNPU,SRF
GO:0006605	protein targeting	4	318	0.0276	ENSP00000302961,ENSP00000335153,ENSP00000346067,ENSP00000432083	HSP90AA1,HSPA4,HSPA8,RPSA
GO:0010823	negative regulation of mitochondrion organization	2	50	0.0280	ENSP00000364802,ENSP00000451828	AKT1,HSPA1A
GO:0006367	transcription initiation from RNA polymerase II promoter	3	162	0.0282	ENSP00000253024,ENSP00000344479,ENSP00000480158	NR4A2,POLR2A,TRIM28
GO:0071248	cellular response to metal ion	3	162	0.0282	ENSP00000254108,ENSP00000421491,ENSP00000451828	AKT1,FUS,XRCC4
GO:1902275	regulation of chromatin organization	3	162	0.0282	ENSP00000253024,ENSP00000278616,ENSP00000283179	ATM,HNRNPU,TRIM28
GO:0034504	protein localization to nucleus	3	164	0.0287	ENSP00000283179,ENSP00000298139,ENSP00000451828	AKT1,HNRNPU,WRN
GO:0034654	nucleobase-containing compound biosynthetic process	14	3031	0.0287	ENSP00000253024,ENSP00000265354,ENSP00000283179,ENSP00000298139,ENSP00000323511,ENSP00000335153,ENSP00000344479,ENSP00000351777,ENSP00000356840,ENSP00000359128,ENSP00000363017,ENSP00000369424,ENSP00000432083,ENSP00000480158	HNRNPU,HSP90AA1,HSPA8,NPM3,NR4A2,PNKP,POLR2A,POU2F1,RBBP7,RPA2,SRF,TRIM28,VCP,WRN
GO:0045786	negative regulation of cell cycle	5	517	0.0289	ENSP00000278616,ENSP00000313420,ENSP00000363017,ENSP00000369424,ENSP00000434024	ATM,H2AFX,PRKDC,RBBP7,RPA2
GO:0048545	response to steroid hormone	4	324	0.0289	ENSP00000001008,ENSP00000283179,ENSP00000344479,ENSP00000369424	FKBP4,HNRNPU,NR4A2,RBBP7
GO:0048639	positive regulation of developmental growth	3	165	0.0291	ENSP00000265354,ENSP00000313420,ENSP00000451828	AKT1,PRKDC,SRF
GO:0000045	autophagosome assembly	2	52	0.0294	ENSP00000365576,ENSP00000418529	NSFL1C,UBQLN1
GO:0019058	viral life cycle	3	166	0.0294	ENSP00000346067,ENSP00000351777,ENSP00000364802	HSPA1A,RPSA,VCP
GO:0051345	positive regulation of hydrolase activity	6	742	0.0296	ENSP00000283179,ENSP00000298139,ENSP00000351777,ENSP00000364802,ENSP00000375892,ENSP00000451828	AKT1,AKT2,HNRNPU,HSPA1A,VCP,WRN
GO:0010467	gene expression	16	3733	0.0301	ENSP00000253024,ENSP00000254108,ENSP00000265070,ENSP00000265354,ENSP00000283179,ENSP00000293831,ENSP00000341826,ENSP00000344479,ENSP00000346067,ENSP00000356840,ENSP00000359128,ENSP00000369424,ENSP00000400433,ENSP00000432083,ENSP00000451828,ENSP00000480158	AKT1,EIF4A1,FUS,GOLPH3,HNRNPA1,HNRNPF,HNRNPU,HSPA8,NPM3,NR4A2,POLR2A,POU2F1,RBBP7,RPSA,SRF,TRIM28
GO:0045739	positive regulation of DNA repair	2	53	0.0302	ENSP00000253024,ENSP00000434024	H2AFX,TRIM28
GO:1903508	positive regulation of nucleic acid-templated transcription	9	1520	0.0302	ENSP00000253024,ENSP00000254108,ENSP00000265354,ENSP00000283179,ENSP00000313420,ENSP00000318687,ENSP00000344479,ENSP00000356840,ENSP00000451828	AKT1,FUS,HNRNPU,HSPH1,NR4A2,POU2F1,PRKDC,SRF,TRIM28
GO:0062012	regulation of small molecule metabolic process	4	332	0.0307	ENSP00000322706,ENSP00000351777,ENSP00000375892,ENSP00000451828	AKT1,AKT2,HMGCS1,VCP
GO:0045840	positive regulation of mitotic nuclear division	2	54	0.0310	ENSP00000283179,ENSP00000418529	HNRNPU,NSFL1C
GO:0048589	developmental growth	4	340	0.0328	ENSP00000253024,ENSP00000265354,ENSP00000278616,ENSP00000335153	ATM,HSP90AA1,SRF,TRIM28
GO:0071806	protein transmembrane transport	2	56	0.0328	ENSP00000375892,ENSP00000432083	AKT2,HSPA8
GO:0034502	protein localization to chromosome	2	58	0.0345	ENSP00000278616,ENSP00000363017	ATM,RPA2
GO:0030154	cell differentiation	15	3457	0.0347	ENSP00000001008,ENSP00000216181,ENSP00000253024,ENSP00000265354,ENSP00000278616,ENSP00000283179,ENSP00000313420,ENSP00000335153,ENSP00000344479,ENSP00000349313,ENSP00000367527,ENSP00000369129,ENSP00000375892,ENSP00000446007,ENSP00000451828	AKT1,AKT2,ATM,DCLRE1C,DSP,FKBP4,HNRNPU,HSP90AA1,MYH9,NHEJ1,NR4A2,PRKDC,SRF,TRIM28,VIM
GO:0007565	female pregnancy	3	180	0.0349	ENSP00000001008,ENSP00000253024,ENSP00000451828	AKT1,FKBP4,TRIM28
GO:0045600	positive regulation of fat cell differentiation	2	59	0.0354	ENSP00000283179,ENSP00000451828	AKT1,HNRNPU
GO:0072431	signal transduction involved in mitotic G1 DNA damage checkpoint	2	60	0.0365	ENSP00000278616,ENSP00000313420	ATM,PRKDC
GO:0120036	plasma membrane bounded cell projection organization	7	1034	0.0366	ENSP00000216181,ENSP00000265070,ENSP00000265354,ENSP00000335153,ENSP00000339001,ENSP00000341289,ENSP00000344479	GOLPH3,HSP90AA1,MYH9,NR4A2,SRF,TUBB,TUBB4B
GO:0019538	protein metabolic process	17	4194	0.0373	ENSP00000001008,ENSP00000216181,ENSP00000253024,ENSP00000265070,ENSP00000278616,ENSP00000293831,ENSP00000313420,ENSP00000335153,ENSP00000346067,ENSP00000351777,ENSP00000365576,ENSP00000369129,ENSP00000369424,ENSP00000375892,ENSP00000418529,ENSP00000432083,ENSP00000451828	AKT1,AKT2,ATM,DSP,EIF4A1,FKBP4,GOLPH3,HSP90AA1,HSPA8,MYH9,NSFL1C,PRKDC,RBBP7,RPSA,TRIM28,UBQLN1,VCP
GO:0001756	somitogenesis	2	63	0.0391	ENSP00000278616,ENSP00000313420	ATM,PRKDC
GO:0033047	regulation of mitotic sister chromatid segregation	2	63	0.0391	ENSP00000278616,ENSP00000283179	ATM,HNRNPU
GO:0046034	ATP metabolic process	3	190	0.0392	ENSP00000351777,ENSP00000364802,ENSP00000432083	HSPA1A,HSPA8,VCP
GO:0051236	establishment of RNA localization	3	191	0.0397	ENSP00000278616,ENSP00000341826,ENSP00000346067	ATM,HNRNPA1,RPSA
GO:0032271	regulation of protein polymerization	3	192	0.0402	ENSP00000001008,ENSP00000335153,ENSP00000364802	FKBP4,HSP90AA1,HSPA1A
GO:0000122	negative regulation of transcription by RNA polymerase II	6	809	0.0410	ENSP00000253024,ENSP00000265354,ENSP00000283179,ENSP00000344479,ENSP00000364802,ENSP00000369424	HNRNPU,HSPA1A,NR4A2,RBBP7,SRF,TRIM28
GO:0030433	ubiquitin-dependent ERAD pathway	2	65	0.0410	ENSP00000351777,ENSP00000365576	UBQLN1,VCP
GO:0009888	tissue development	9	1626	0.0424	ENSP00000253024,ENSP00000265354,ENSP00000278616,ENSP00000283179,ENSP00000313420,ENSP00000369129,ENSP00000375892,ENSP00000446007,ENSP00000451828	AKT1,AKT2,ATM,DSP,HNRNPU,PRKDC,SRF,TRIM28,VIM
GO:0009952	anterior/posterior pattern specification	3	197	0.0424	ENSP00000265354,ENSP00000278616,ENSP00000313420	ATM,PRKDC,SRF
GO:0071383	cellular response to steroid hormone stimulus	3	197	0.0424	ENSP00000001008,ENSP00000283179,ENSP00000344479	FKBP4,HNRNPU,NR4A2
GO:0046777	protein autophosphorylation	3	198	0.0428	ENSP00000253024,ENSP00000278616,ENSP00000451828	AKT1,ATM,TRIM28
GO:0045787	positive regulation of cell cycle	4	376	0.0431	ENSP00000278616,ENSP00000283179,ENSP00000418529,ENSP00000451828	AKT1,ATM,HNRNPU,NSFL1C
GO:0022414	reproductive process	8	1350	0.0436	ENSP00000001008,ENSP00000216181,ENSP00000253024,ENSP00000278616,ENSP00000313420,ENSP00000322706,ENSP00000434024,ENSP00000451828	AKT1,ATM,FKBP4,H2AFX,HMGCS1,MYH9,PRKDC,TRIM28
GO:0031397	negative regulation of protein ubiquitination	2	68	0.0437	ENSP00000364802,ENSP00000451828	AKT1,HSPA1A
GO:0033993	response to lipid	6	825	0.0437	ENSP00000001008,ENSP00000283179,ENSP00000322706,ENSP00000344479,ENSP00000369424,ENSP00000451828	AKT1,FKBP4,HMGCS1,HNRNPU,NR4A2,RBBP7
GO:0031400	negative regulation of protein modification process	5	592	0.0444	ENSP00000313420,ENSP00000318687,ENSP00000323511,ENSP00000364802,ENSP00000451828	AKT1,HSPA1A,HSPH1,PNKP,PRKDC
GO:1900182	positive regulation of protein localization to nucleus	2	69	0.0446	ENSP00000253024,ENSP00000451828	AKT1,TRIM28
GO:1904589	regulation of protein import	2	69	0.0446	ENSP00000253024,ENSP00000432083	HSPA8,TRIM28
GO:0019220	regulation of phosphate metabolic process	9	1657	0.0464	ENSP00000278616,ENSP00000283179,ENSP00000313420,ENSP00000318687,ENSP00000335153,ENSP00000351777,ENSP00000375892,ENSP00000418529,ENSP00000451828	AKT1,AKT2,ATM,HNRNPU,HSP90AA1,HSPH1,NSFL1C,PRKDC,VCP
GO:0051656	establishment of organelle localization	4	387	0.0464	ENSP00000216181,ENSP00000278616,ENSP00000379287,ENSP00000418529	ATM,MYH9,NSFL1C,YWHAZ
GO:0008630	intrinsic apoptotic signaling pathway in response to DNA damage	2	71	0.0465	ENSP00000278616,ENSP00000313420	ATM,PRKDC
GO:0042795	snRNA transcription by RNA polymerase II	2	71	0.0465	ENSP00000356840,ENSP00000480158	POLR2A,POU2F1
GO:0006402	mRNA catabolic process	3	207	0.0466	ENSP00000278616,ENSP00000346067,ENSP00000364802	ATM,HSPA1A,RPSA
GO:0044265	cellular macromolecule catabolic process	6	842	0.0468	ENSP00000278616,ENSP00000346067,ENSP00000351777,ENSP00000364802,ENSP00000365576,ENSP00000418529	ATM,HSPA1A,NSFL1C,RPSA,UBQLN1,VCP
GO:0007017	microtubule-based process	5	605	0.0471	ENSP00000216181,ENSP00000318697,ENSP00000339001,ENSP00000341289,ENSP00000418529	MYH9,NSFL1C,TUBB,TUBB4B,TUBB6
GO:0008643	carbohydrate transport	2	72	0.0471	ENSP00000375892,ENSP00000451828	AKT1,AKT2
GO:0038127	ERBB signaling pathway	2	72	0.0471	ENSP00000335153,ENSP00000451828	AKT1,HSP90AA1
GO:0045944	positive regulation of transcription by RNA polymerase II	7	1104	0.0473	ENSP00000265354,ENSP00000283179,ENSP00000313420,ENSP00000318687,ENSP00000344479,ENSP00000356840,ENSP00000451828	AKT1,HNRNPU,HSPH1,NR4A2,POU2F1,PRKDC,SRF
GO:0034655	nucleobase-containing compound catabolic process	4	394	0.0482	ENSP00000278616,ENSP00000346067,ENSP00000351777,ENSP00000364802	ATM,HSPA1A,RPSA,VCP
GO:0051321	meiotic cell cycle	3	214	0.0497	ENSP00000216181,ENSP00000278616,ENSP00000434024	ATM,H2AFX,MYH9
GO:0006283	transcription-coupled nucleotide-excision repair	2	75	0.0498	ENSP00000363017,ENSP00000480158	POLR2A,RPA2

## Sheet: in_vivo_mol_function_GO
#term ID	term description	observed gene count	background gene count	false discovery rate	matching proteins in your network (IDs)	matching proteins in your network (labels)
GO:0097159	organic cyclic compound binding	33	5382	4.92e-08	ENSP00000001008,ENSP00000216181,ENSP00000253024,ENSP00000254108,ENSP00000265354,ENSP00000278616,ENSP00000283179,ENSP00000293831,ENSP00000298139,ENSP00000302961,ENSP00000313420,ENSP00000318687,ENSP00000318697,ENSP00000323511,ENSP00000335153,ENSP00000339001,ENSP00000341289,ENSP00000341826,ENSP00000344479,ENSP00000349313,ENSP00000351777,ENSP00000356840,ENSP00000363017,ENSP00000364802,ENSP00000367527…	AKT1,AKT2,ATM,DCLRE1C,EIF4A1,FKBP4,FUS,H2AFX,HNRNPA1,HNRNPF,HNRNPU,HSP90AA1,HSPA1A,HSPA4,HSPA8,HSPH1,MYH9,NHEJ1,NR4A2,PNKP,POLR2A,POU2F1,PRKDC,RBBP7,RPA2,SRF,TRIM28,TUBB,TUBB4B,TUBB6,VCP,VIM,WRN
GO:1901363	heterocyclic compound binding	33	5305	4.92e-08	ENSP00000001008,ENSP00000216181,ENSP00000253024,ENSP00000254108,ENSP00000265354,ENSP00000278616,ENSP00000283179,ENSP00000293831,ENSP00000298139,ENSP00000302961,ENSP00000313420,ENSP00000318687,ENSP00000318697,ENSP00000323511,ENSP00000335153,ENSP00000339001,ENSP00000341289,ENSP00000341826,ENSP00000344479,ENSP00000349313,ENSP00000351777,ENSP00000356840,ENSP00000363017,ENSP00000364802,ENSP00000367527…	AKT1,AKT2,ATM,DCLRE1C,EIF4A1,FKBP4,FUS,H2AFX,HNRNPA1,HNRNPF,HNRNPU,HSP90AA1,HSPA1A,HSPA4,HSPA8,HSPH1,MYH9,NHEJ1,NR4A2,PNKP,POLR2A,POU2F1,PRKDC,RBBP7,RPA2,SRF,TRIM28,TUBB,TUBB4B,TUBB6,VCP,VIM,WRN
GO:0035639	purine ribonucleoside triphosphate binding	19	1794	5.02e-07	ENSP00000001008,ENSP00000216181,ENSP00000278616,ENSP00000283179,ENSP00000293831,ENSP00000298139,ENSP00000302961,ENSP00000313420,ENSP00000318687,ENSP00000318697,ENSP00000323511,ENSP00000335153,ENSP00000339001,ENSP00000341289,ENSP00000351777,ENSP00000364802,ENSP00000375892,ENSP00000432083,ENSP00000451828	AKT1,AKT2,ATM,EIF4A1,FKBP4,HNRNPU,HSP90AA1,HSPA1A,HSPA4,HSPA8,HSPH1,MYH9,PNKP,PRKDC,TUBB,TUBB4B,TUBB6,VCP,WRN
GO:0032555	purine ribonucleotide binding	19	1853	6.40e-07	ENSP00000001008,ENSP00000216181,ENSP00000278616,ENSP00000283179,ENSP00000293831,ENSP00000298139,ENSP00000302961,ENSP00000313420,ENSP00000318687,ENSP00000318697,ENSP00000323511,ENSP00000335153,ENSP00000339001,ENSP00000341289,ENSP00000351777,ENSP00000364802,ENSP00000375892,ENSP00000432083,ENSP00000451828	AKT1,AKT2,ATM,EIF4A1,FKBP4,HNRNPU,HSP90AA1,HSPA1A,HSPA4,HSPA8,HSPH1,MYH9,PNKP,PRKDC,TUBB,TUBB4B,TUBB6,VCP,WRN
GO:0031625	ubiquitin protein ligase binding	9	311	1.76e-06	ENSP00000253024,ENSP00000335153,ENSP00000339001,ENSP00000351777,ENSP00000363017,ENSP00000364802,ENSP00000379287,ENSP00000432083,ENSP00000480158	HSP90AA1,HSPA1A,HSPA8,POLR2A,RPA2,TRIM28,TUBB,VCP,YWHAZ
GO:0005488	binding	43	11878	1.99e-06	ENSP00000001008,ENSP00000216181,ENSP00000253024,ENSP00000254108,ENSP00000261366,ENSP00000265070,ENSP00000265354,ENSP00000278616,ENSP00000283179,ENSP00000293831,ENSP00000298139,ENSP00000302961,ENSP00000313420,ENSP00000318687,ENSP00000318697,ENSP00000322706,ENSP00000323511,ENSP00000335153,ENSP00000339001,ENSP00000341289,ENSP00000341826,ENSP00000344479,ENSP00000346067,ENSP00000349313,ENSP00000351777…	AKT1,AKT2,ATM,DCLRE1C,DSP,EIF4A1,FKBP4,FUS,GOLPH3,H2AFX,HMGCS1,HNRNPA1,HNRNPF,HNRNPU,HSP90AA1,HSPA1A,HSPA4,HSPA8,HSPH1,LMNB1,MYH9,NHEJ1,NR4A2,NSFL1C,PNKP,POLR2A,POU2F1,PRKDC,RBBP7,RPA2,RPSA,SRF,TRIM28,TUBB,TUBB4B,TUBB6,UBQLN1,VCP,VIM,WRN,XRCC4,YWHAQ,YWHAZ
GO:0005515	protein binding	33	6605	1.99e-06	ENSP00000001008,ENSP00000216181,ENSP00000253024,ENSP00000254108,ENSP00000261366,ENSP00000265070,ENSP00000265354,ENSP00000278616,ENSP00000283179,ENSP00000298139,ENSP00000313420,ENSP00000318687,ENSP00000322706,ENSP00000335153,ENSP00000339001,ENSP00000341289,ENSP00000341826,ENSP00000344479,ENSP00000351777,ENSP00000363017,ENSP00000364802,ENSP00000365576,ENSP00000369129,ENSP00000371267,ENSP00000379287…	AKT1,ATM,DSP,FKBP4,FUS,GOLPH3,H2AFX,HMGCS1,HNRNPA1,HNRNPF,HNRNPU,HSP90AA1,HSPA1A,HSPA8,HSPH1,LMNB1,MYH9,NR4A2,NSFL1C,POLR2A,PRKDC,RPA2,SRF,TRIM28,TUBB,TUBB4B,UBQLN1,VCP,VIM,WRN,XRCC4,YWHAQ,YWHAZ
GO:0005524	ATP binding	16	1462	1.99e-06	ENSP00000001008,ENSP00000216181,ENSP00000278616,ENSP00000283179,ENSP00000293831,ENSP00000298139,ENSP00000302961,ENSP00000313420,ENSP00000318687,ENSP00000323511,ENSP00000335153,ENSP00000351777,ENSP00000364802,ENSP00000375892,ENSP00000432083,ENSP00000451828	AKT1,AKT2,ATM,EIF4A1,FKBP4,HNRNPU,HSP90AA1,HSPA1A,HSPA4,HSPA8,HSPH1,MYH9,PNKP,PRKDC,VCP,WRN
GO:0019904	protein domain specific binding	12	706	1.99e-06	ENSP00000216181,ENSP00000253024,ENSP00000313420,ENSP00000335153,ENSP00000339001,ENSP00000341826,ENSP00000351777,ENSP00000364802,ENSP00000371267,ENSP00000379287,ENSP00000432083,ENSP00000446007	HNRNPA1,HSP90AA1,HSPA1A,HSPA8,MYH9,PRKDC,TRIM28,TUBB,VCP,VIM,YWHAQ,YWHAZ
GO:0008144	drug binding	17	1710	2.13e-06	ENSP00000001008,ENSP00000216181,ENSP00000278616,ENSP00000283179,ENSP00000293831,ENSP00000298139,ENSP00000302961,ENSP00000313420,ENSP00000318687,ENSP00000322706,ENSP00000323511,ENSP00000335153,ENSP00000351777,ENSP00000364802,ENSP00000375892,ENSP00000432083,ENSP00000451828	AKT1,AKT2,ATM,EIF4A1,FKBP4,HMGCS1,HNRNPU,HSP90AA1,HSPA1A,HSPA4,HSPA8,HSPH1,MYH9,PNKP,PRKDC,VCP,WRN
GO:0043168	anion binding	21	2696	2.13e-06	ENSP00000001008,ENSP00000216181,ENSP00000265070,ENSP00000278616,ENSP00000283179,ENSP00000293831,ENSP00000298139,ENSP00000302961,ENSP00000313420,ENSP00000318687,ENSP00000318697,ENSP00000323511,ENSP00000335153,ENSP00000339001,ENSP00000341289,ENSP00000351777,ENSP00000364802,ENSP00000375892,ENSP00000418529,ENSP00000432083,ENSP00000451828	AKT1,AKT2,ATM,EIF4A1,FKBP4,GOLPH3,HNRNPU,HSP90AA1,HSPA1A,HSPA4,HSPA8,HSPH1,MYH9,NSFL1C,PNKP,PRKDC,TUBB,TUBB4B,TUBB6,VCP,WRN
GO:0019899	enzyme binding	19	2197	2.21e-06	ENSP00000253024,ENSP00000261366,ENSP00000265070,ENSP00000265354,ENSP00000283179,ENSP00000313420,ENSP00000335153,ENSP00000339001,ENSP00000351777,ENSP00000363017,ENSP00000364802,ENSP00000365576,ENSP00000369129,ENSP00000379287,ENSP00000418529,ENSP00000432083,ENSP00000434024,ENSP00000451828,ENSP00000480158	AKT1,DSP,GOLPH3,H2AFX,HNRNPU,HSP90AA1,HSPA1A,HSPA8,LMNB1,NSFL1C,POLR2A,PRKDC,RPA2,SRF,TRIM28,TUBB,UBQLN1,VCP,YWHAZ
GO:0036094	small molecule binding	20	2460	2.21e-06	ENSP00000001008,ENSP00000216181,ENSP00000278616,ENSP00000283179,ENSP00000293831,ENSP00000298139,ENSP00000302961,ENSP00000313420,ENSP00000318687,ENSP00000318697,ENSP00000322706,ENSP00000323511,ENSP00000335153,ENSP00000339001,ENSP00000341289,ENSP00000351777,ENSP00000364802,ENSP00000375892,ENSP00000432083,ENSP00000451828	AKT1,AKT2,ATM,EIF4A1,FKBP4,HMGCS1,HNRNPU,HSP90AA1,HSPA1A,HSPA4,HSPA8,HSPH1,MYH9,PNKP,PRKDC,TUBB,TUBB4B,TUBB6,VCP,WRN
GO:0003684	damaged DNA binding	5	64	7.34e-06	ENSP00000298139,ENSP00000323511,ENSP00000363017,ENSP00000367527,ENSP00000434024	DCLRE1C,H2AFX,PNKP,RPA2,WRN
[truncated: 60 more rows]
